# Supplementary material for: KCNA2 variants cause dilated cardiomyopathy, obesity and sleep apnea through RAC-ERK pathway
Source: EMBO Mol Med. 2026 Feb 24;18(4):1134–49. doi: 10.1038/s44321-026-00391-y (PMC13083917; doi:10.1038/s44321-026-00391-y)
Supplement: Supplementary file 3 — Source data Fig. 2 [file 44321_2026_391_MOESM3_ESM.zip]

Archive with 22 entries (13 files):
- Figure 2/
- Figure 2/2A/
- Figure 2/2A/Figure_2_A.xlsx
- Figure 2/2B/
- Figure 2/2B/Figure_2_B.xlsx
- Figure 2/2D/
- Figure 2/2D/R189W/
- Figure 2/2D/R189W/R189W_composite .tif (RGB).tif
- Figure 2/2D/R189W/R189W_ha_gray RBG.tif
- Figure 2/2D/R189W/R199W_gfp_gray RGB.tif
- Figure 2/2D/T184K/
- Figure 2/2D/T184K/T184K_composite .tif (RGB).tif
- Figure 2/2D/T184K/T184K_gfp_gray RGB.tif
- Figure 2/2D/T184K/T184K_ha_gray RGB.tif
- Figure 2/2D/WT/
- Figure 2/2D/WT/WT_Composite  .tif (RGB).tif
- Figure 2/2D/WT/WT_gfp gray RGB.tif
- Figure 2/2D/WT/WT_ha gray RGB.tif
- Figure 2/2E/
- Figure 2/2E/FACs analysis.analysis
- Figure 2/2F/
- Figure 2/2F/Fig_2_F.xlsx
