# Supplementary material for: KCNA2 variants cause dilated cardiomyopathy, obesity and sleep apnea through RAC-ERK pathway
Source: EMBO Mol Med. 2026 Feb 24;18(4):1134–49. doi: 10.1038/s44321-026-00391-y (PMC13083917; doi:10.1038/s44321-026-00391-y)
Supplement: Supplementary file 3 — Source data Fig. 2 [file 44321_2026_391_MOESM3_ESM.zip › Figure 2/2A/Figure_2_A.xlsx]

## Sheet: Figure 2A
	Vector															WT															R189W															T184K
		(-60mV)	(-50mV)	(-40mV)	(-30mV)	(-20mV)	(-10mV)	(0mV)	(10mV)	(20mV)	(30mV)	(40mV)	(50mV)	(60mV)			(-60mV)	(-50mV)	(-40mV)	(-30mV)	(-20mV)	(-10mV)	(0mV)	(10mV)	(20mV)	(30mV)	(40mV)	(50mV)	(60mV)			(-60mV)	(-50mV)	(-40mV)	(-30mV)	(-20mV)	(-10mV)	(0mV)	(10mV)	(20mV)	(30mV)	(40mV)	(50mV)	(60mV)			(-60mV)	(-50mV)	(-40mV)
	0	-2.43e-11	-2.58e-11	-2.63e-11	-2.44e-11	-2.64e-11	-2.49e-11	-2.32e-11	-2.64e-11	-2.3e-11	-2.7e-11	-2.4e-11	-2.44e-11	-2.6e-11		0	-2.66e-10	-2.96e-10	-2.55e-10	-2.7e-10	-2.95e-10	-2.84e-10	-2.95e-10	-2.66e-10	-3.1e-10	-2.9e-10	-3.28e-10	-3.38e-10	-3.24e-10		0	-2.18e-11	-2.56e-11	-2.39e-11	-2.5e-11	-2.5e-11	-2.4e-11	-2.37e-11	-2.67e-11	-2.65e-11	-2.39e-11	-2.51e-11	-2.59e-11	-2.89e-11		0	-2.18e-11	-2.56e-11	-2.39e-11
	5e-05	-2.44e-11	-2.53e-11	-2.61e-11	-2.47e-11	-2.86e-11	-2.53e-11	-2.42e-11	-2.3e-11	-2.21e-11	-2.76e-11	-2.24e-11	-2.61e-11	-2.23e-11		5e-05	-2.65e-10	-2.95e-10	-2.5e-10	-2.71e-10	-2.94e-10	-2.82e-10	-2.93e-10	-2.65e-10	-3.14e-10	-2.93e-10	-3.26e-10	-3.43e-10	-3.21e-10		5e-05	-2.17e-11	-2.51e-11	-2.53e-11	-2.29e-11	-2.62e-11	-2.45e-11	-2.47e-11	-2.5e-11	-2.75e-11	-2.15e-11	-2.54e-11	-2.7e-11	-2.76e-11		5e-05	-2.17e-11	-2.51e-11	-2.53e-11
	0.0001	-2.48e-11	-2.51e-11	-2.79e-11	-2.49e-11	-2.76e-11	-2.47e-11	-2.5e-11	-2.14e-11	-2.06e-11	-2.81e-11	-2.09e-11	-2.5e-11	-2.02e-11		0.0001	-2.63e-10	-2.94e-10	-2.48e-10	-2.69e-10	-2.93e-10	-2.86e-10	-2.93e-10	-2.67e-10	-3.14e-10	-2.92e-10	-3.26e-10	-3.43e-10	-3.19e-10		0.0001	-2.31e-11	-2.28e-11	-2.54e-11	-2.2e-11	-2.47e-11	-2.5e-11	-2.47e-11	-2.53e-11	-2.59e-11	-2.29e-11	-2.81e-11	-2.78e-11	-2.71e-11		0.0001	-2.31e-11	-2.28e-11	-2.54e-11
	0.00015	-2.71e-11	-2.5e-11	-2.86e-11	-2.52e-11	-2.61e-11	-2.29e-11	-2.54e-11	-2.32e-11	-2.12e-11	-2.86e-11	-2.14e-11	-2.32e-11	-2.16e-11		0.00015	-2.63e-10	-2.92e-10	-2.5e-10	-2.67e-10	-2.93e-10	-2.87e-10	-2.94e-10	-2.69e-10	-3.15e-10	-2.93e-10	-3.25e-10	-3.4e-10	-3.21e-10		0.00015	-2.28e-11	-2.14e-11	-2.45e-11	-2.39e-11	-1.95e-11	-2.54e-11	-2.42e-11	-2.48e-11	-2.48e-11	-2.64e-11	-2.78e-11	-3.01e-11	-2.82e-11		0.00015	-2.28e-11	-2.14e-11	-2.45e-11
	0.0002	-2.69e-11	-2.51e-11	-2.73e-11	-2.53e-11	-2.7e-11	-2.22e-11	-2.51e-11	-2.51e-11	-2.28e-11	-2.47e-11	-2.25e-11	-2.2e-11	-2.3e-11		0.0002	-2.67e-10	-2.91e-10	-2.51e-10	-2.67e-10	-2.94e-10	-2.87e-10	-2.93e-10	-2.69e-10	-3.15e-10	-2.93e-10	-3.27e-10	-3.37e-10	-3.2e-10		0.0002	-2.25e-11	-2.18e-11	-2.42e-11	-2.37e-11	-1.78e-11	-2.4e-11	-2.57e-11	-2.48e-11	-2.42e-11	-2.78e-11	-2.64e-11	-2.86e-11	-2.62e-11		0.0002	-2.25e-11	-2.18e-11	-2.42e-11
	0.00025	-2.37e-11	-2.55e-11	-2.56e-11	-2.61e-11	-2.82e-11	-2.27e-11	-2.49e-11	-2.55e-11	-2.37e-11	-2.1e-11	-2.19e-11	-2.36e-11	-2.32e-11		0.00025	-2.68e-10	-2.92e-10	-2.5e-10	-2.68e-10	-2.94e-10	-2.86e-10	-2.94e-10	-2.69e-10	-3.16e-10	-2.91e-10	-3.27e-10	-3.34e-10	-3.19e-10		0.00025	-2.48e-11	-2.14e-11	-2.5e-11	-2.2e-11	-2.03e-11	-2.29e-11	-2.67e-11	-2.48e-11	-2.34e-11	-2.39e-11	-2.68e-11	-2.54e-11	-2.5e-11		0.00025	-2.48e-11	-2.14e-11	-2.5e-11
	0.0003	-2.32e-11	-2.55e-11	-2.55e-11	-2.69e-11	-2.89e-11	-2.23e-11	-2.44e-11	-2.35e-11	-2.4e-11	-2.22e-11	-2.14e-11	-2.48e-11	-2.22e-11		0.0003	-2.66e-10	-2.93e-10	-2.5e-10	-2.67e-10	-2.93e-10	-2.89e-10	-2.97e-10	-2.71e-10	-3.16e-10	-2.88e-10	-3.22e-10	-3.31e-10	-3.21e-10		0.0003	-2.53e-11	-2.23e-11	-2.7e-11	-2.03e-11	-2.23e-11	-2.22e-11	-2.65e-11	-2.47e-11	-2.4e-11	-2.06e-11	-2.84e-11	-2.65e-11	-2.64e-11		0.0003	-2.53e-11	-2.23e-11	-2.7e-11
	0.00035	-2.51e-11	-2.62e-11	-2.62e-11	-2.78e-11	-2.8e-11	-2.19e-11	-2.22e-11	-2.19e-11	-2.39e-11	-2.37e-11	-2.28e-11	-2.27e-11	-2.27e-11		0.00035	-2.67e-10	-2.93e-10	-2.48e-10	-2.66e-10	-2.92e-10	-2.92e-10	-2.99e-10	-2.72e-10	-3.2e-10	-2.89e-10	-3.2e-10	-3.3e-10	-3.22e-10		0.00035	-2.42e-11	-2.37e-11	-2.5e-11	-1.93e-11	-2.26e-11	-2.06e-11	-2.59e-11	-2.43e-11	-2.65e-11	-2.4e-11	-3e-11	-2.73e-11	-2.71e-11		0.00035	-2.42e-11	-2.37e-11	-2.5e-11
	0.0004	-2.52e-11	-2.68e-11	-2.67e-11	-2.87e-11	-2.66e-11	-2.02e-11	-2.14e-11	-2.03e-11	-2.45e-11	-2.49e-11	-2.61e-11	-2.23e-11	-2.33e-11		0.0004	-2.69e-10	-2.93e-10	-2.48e-10	-2.65e-10	-2.93e-10	-2.92e-10	-2.99e-10	-2.7e-10	-3.22e-10	-2.91e-10	-3.18e-10	-3.31e-10	-3.21e-10		0.0004	-2.23e-11	-2.42e-11	-2.4e-11	-2.15e-11	-2.57e-11	-1.95e-11	-2.4e-11	-2.54e-11	-2.76e-11	-2.68e-11	-3.09e-11	-2.86e-11	-2.59e-11		0.0004	-2.23e-11	-2.42e-11	-2.4e-11
	0.00045	-2.49e-11	-2.6e-11	-2.65e-11	-2.84e-11	-2.64e-11	-1.95e-11	-2.26e-11	-2.25e-11	-2.31e-11	-2.6e-11	-2.71e-11	-2.28e-11	-2.36e-11		0.00045	-2.68e-10	-2.93e-10	-2.49e-10	-2.68e-10	-2.93e-10	-2.93e-10	-2.99e-10	-2.66e-10	-3.21e-10	-2.92e-10	-3.16e-10	-3.33e-10	-3.19e-10		0.00045	-2.08e-11	-2.4e-11	-2.48e-11	-2.43e-11	-2.75e-11	-2.14e-11	-2.42e-11	-2.47e-11	-2.76e-11	-2.73e-11	-3.01e-11	-2.89e-11	-2.54e-11		0.00045	-2.08e-11	-2.4e-11	-2.48e-11
	0.0005	-2.69e-11	-2.44e-11	-2.58e-11	-2.74e-11	-2.62e-11	-2.16e-11	-2.38e-11	-2.53e-11	-2.24e-11	-2.61e-11	-2.55e-11	-2.36e-11	-2.39e-11		0.0005	-2.67e-10	-2.91e-10	-2.48e-10	-2.71e-10	-2.95e-10	-2.94e-10	-3.01e-10	-2.66e-10	-3.19e-10	-2.9e-10	-3.16e-10	-3.35e-10	-3.2e-10		0.0005	-2.11e-11	-2.34e-11	-2.36e-11	-2.48e-11	-2.4e-11	-2.37e-11	-2.73e-11	-2.39e-11	-2.81e-11	-2.73e-11	-2.84e-11	-2.73e-11	-2.65e-11		0.0005	-2.11e-11	-2.34e-11	-2.36e-11
	0.00055	-2.79e-11	-2.1e-11	-2.58e-11	-2.69e-11	-2.66e-11	-2.54e-11	-2.43e-11	-2.5e-11	-2.26e-11	-2.54e-11	-2.54e-11	-2.41e-11	-2.38e-11		0.00055	-2.67e-10	-2.86e-10	-2.47e-10	-2.72e-10	-2.93e-10	-2.94e-10	-3.04e-10	-2.71e-10	-3.18e-10	-2.88e-10	-3.17e-10	-3.35e-10	-3.2e-10		0.00055	-2.26e-11	-2.43e-11	-2.34e-11	-2.34e-11	-2e-11	-2.51e-11	-2.7e-11	-2.37e-11	-2.9e-11	-2.81e-11	-2.84e-11	-2.48e-11	-2.71e-11		0.00055	-2.26e-11	-2.43e-11	-2.34e-11
	0.0006	-2.62e-11	-2.1e-11	-2.52e-11	-2.59e-11	-2.61e-11	-2.7e-11	-2.41e-11	-2.23e-11	-2.14e-11	-2.42e-11	-2.51e-11	-2.53e-11	-2.4e-11		0.0006	-2.71e-10	-2.83e-10	-2.47e-10	-2.75e-10	-2.91e-10	-2.93e-10	-3.04e-10	-2.73e-10	-3.16e-10	-2.87e-10	-3.17e-10	-3.32e-10	-3.18e-10		0.0006	-2.4e-11	-2.64e-11	-2.28e-11	-2.29e-11	-2.04e-11	-2.29e-11	-2.39e-11	-2.45e-11	-2.71e-11	-2.73e-11	-2.9e-11	-2.45e-11	-2.81e-11		0.0006	-2.4e-11	-2.64e-11	-2.28e-11
	0.00065	-2.41e-11	-2.19e-11	-2.54e-11	-2.49e-11	-2.59e-11	-2.57e-11	-2.35e-11	-2.18e-11	-2.25e-11	-2.33e-11	-2.31e-11	-2.54e-11	-2.27e-11		0.00065	-2.75e-10	-2.82e-10	-2.47e-10	-2.75e-10	-2.91e-10	-2.93e-10	-3.02e-10	-2.71e-10	-3.16e-10	-2.86e-10	-3.16e-10	-3.3e-10	-3.2e-10		0.00065	-2.43e-11	-2.47e-11	-1.98e-11	-2.25e-11	-2.47e-11	-2.06e-11	-2.12e-11	-2.47e-11	-2.64e-11	-2.65e-11	-2.79e-11	-2.61e-11	-2.86e-11		0.00065	-2.43e-11	-2.47e-11	-1.98e-11
	0.0007	-2.47e-11	-2.37e-11	-2.61e-11	-2.55e-11	-2.61e-11	-2.41e-11	-2.28e-11	-2.2e-11	-2.46e-11	-2.22e-11	-2.19e-11	-2.47e-11	-2.12e-11		0.0007	-2.76e-10	-2.82e-10	-2.49e-10	-2.74e-10	-2.91e-10	-2.93e-10	-3.01e-10	-2.69e-10	-3.14e-10	-2.89e-10	-3.19e-10	-3.3e-10	-3.21e-10		0.0007	-2.53e-11	-2.4e-11	-1.98e-11	-2.29e-11	-2.57e-11	-2.23e-11	-2.28e-11	-2.42e-11	-2.81e-11	-2.73e-11	-2.61e-11	-2.67e-11	-2.79e-11		0.0007	-2.53e-11	-2.4e-11	-1.98e-11
	0.00075	-2.65e-11	-2.47e-11	-2.51e-11	-2.81e-11	-2.56e-11	-2.34e-11	-2.22e-11	-2.03e-11	-2.4e-11	-2.2e-11	-2.18e-11	-2.44e-11	-2.24e-11		0.00075	-2.76e-10	-2.83e-10	-2.48e-10	-2.74e-10	-2.93e-10	-2.94e-10	-3.01e-10	-2.68e-10	-3.12e-10	-2.9e-10	-3.21e-10	-3.31e-10	-3.2e-10		0.00075	-2.56e-11	-2.4e-11	-2.48e-11	-2.31e-11	-2.37e-11	-2.4e-11	-2.57e-11	-2.5e-11	-2.47e-11	-2.9e-11	-2.61e-11	-2.81e-11	-2.43e-11		0.00075	-2.56e-11	-2.4e-11	-2.48e-11
	0.0008	-2.57e-11	-2.52e-11	-2.4e-11	-2.76e-11	-2.44e-11	-2.39e-11	-2e-11	-2.2e-11	-2.32e-11	-2.48e-11	-2.28e-11	-2.44e-11	-2.34e-11		0.0008	-2.73e-10	-2.84e-10	-2.46e-10	-2.75e-10	-2.93e-10	-2.93e-10	-3.01e-10	-2.7e-10	-3.12e-10	-2.87e-10	-3.23e-10	-3.3e-10	-3.21e-10		0.0008	-2.12e-11	-2.47e-11	-2.75e-11	-2.48e-11	-2.39e-11	-2.26e-11	-2.93e-11	-2.45e-11	-2.18e-11	-2.93e-11	-2.79e-11	-2.89e-11	-2.25e-11		0.0008	-2.12e-11	-2.47e-11	-2.75e-11
	0.00085	-2.48e-11	-2.65e-11	-2.54e-11	-2.57e-11	-2.54e-11	-2.36e-11	-2.06e-11	-2.58e-11	-2.38e-11	-2.74e-11	-2.48e-11	-2.44e-11	-2.31e-11		0.00085	-2.71e-10	-2.81e-10	-2.46e-10	-2.75e-10	-2.94e-10	-2.93e-10	-3e-10	-2.68e-10	-3.15e-10	-2.85e-10	-3.23e-10	-3.28e-10	-3.2e-10		0.00085	-1.87e-11	-2.39e-11	-2.68e-11	-2.4e-11	-2.47e-11	-1.97e-11	-3.06e-11	-2.4e-11	-2.28e-11	-2.89e-11	-2.98e-11	-2.78e-11	-2.57e-11		0.00085	-1.87e-11	-2.39e-11	-2.68e-11
	0.0009	-2.52e-11	-2.66e-11	-2.65e-11	-2.59e-11	-2.62e-11	-2.32e-11	-2.3e-11	-2.64e-11	-2.47e-11	-2.76e-11	-2.47e-11	-2.34e-11	-2.35e-11		0.0009	-2.7e-10	-2.8e-10	-2.48e-10	-2.75e-10	-2.96e-10	-2.95e-10	-2.99e-10	-2.66e-10	-3.17e-10	-2.86e-10	-3.22e-10	-3.24e-10	-3.2e-10		0.0009	-2.03e-11	-2.28e-11	-2.37e-11	-2.26e-11	-2.34e-11	-2.03e-11	-2.75e-11	-2.59e-11	-2.42e-11	-2.62e-11	-2.98e-11	-2.65e-11	-2.87e-11		0.0009	-2.03e-11	-2.28e-11	-2.37e-11
	0.00095	-2.6e-11	-2.66e-11	-2.48e-11	-2.77e-11	-2.6e-11	-2.39e-11	-2.44e-11	-2.71e-11	-2.54e-11	-2.68e-11	-2.44e-11	-2.37e-11	-2.38e-11		0.00095	-2.73e-10	-2.78e-10	-2.46e-10	-2.72e-10	-2.97e-10	-2.92e-10	-2.99e-10	-2.68e-10	-3.13e-10	-2.9e-10	-3.22e-10	-3.23e-10	-3.21e-10		0.00095	-2.43e-11	-2.37e-11	-2.25e-11	-2.31e-11	-2.31e-11	-2.2e-11	-2.53e-11	-2.73e-11	-2.54e-11	-2.34e-11	-2.98e-11	-2.5e-11	-2.92e-11		0.00095	-2.43e-11	-2.37e-11	-2.25e-11
	0.001	-2.67e-11	-2.58e-11	-2.52e-11	-2.79e-11	-2.5e-11	-2.45e-11	-2.42e-11	-2.55e-11	-2.49e-11	-2.59e-11	-2.43e-11	-2.4e-11	-2.36e-11		0.001	-2.75e-10	-2.8e-10	-2.45e-10	-2.7e-10	-2.97e-10	-2.91e-10	-3.01e-10	-2.69e-10	-3.12e-10	-2.93e-10	-3.21e-10	-3.24e-10	-3.25e-10		0.001	-2.42e-11	-2.25e-11	-2.23e-11	-2.43e-11	-2.29e-11	-2.29e-11	-2.51e-11	-2.79e-11	-2.5e-11	-2.14e-11	-3.07e-11	-2.59e-11	-3.03e-11		0.001	-2.42e-11	-2.25e-11	-2.23e-11
	0.00105	-2.66e-11	-2.56e-11	-2.74e-11	-2.7e-11	-2.41e-11	-2.54e-11	-2.38e-11	-2.27e-11	-2.31e-11	-2.48e-11	-2.47e-11	-2.34e-11	-2.35e-11		0.00105	-2.74e-10	-2.85e-10	-2.46e-10	-2.73e-10	-2.96e-10	-2.92e-10	-3e-10	-2.71e-10	-3.12e-10	-2.92e-10	-3.23e-10	-3.24e-10	-3.27e-10		0.00105	-2.37e-11	-2.29e-11	-2.31e-11	-2.34e-11	-2.2e-11	-2.37e-11	-2.31e-11	-2.68e-11	-2.54e-11	-2.15e-11	-2.84e-11	-2.56e-11	-3.31e-11		0.00105	-2.37e-11	-2.29e-11	-2.31e-11
	0.0011	-2.47e-11	-2.72e-11	-2.89e-11	-2.54e-11	-2.36e-11	-2.5e-11	-2.4e-11	-2.1e-11	-2.24e-11	-2.4e-11	-2.39e-11	-2.24e-11	-2.34e-11		0.0011	-2.76e-10	-2.88e-10	-2.45e-10	-2.75e-10	-2.95e-10	-2.93e-10	-2.98e-10	-2.7e-10	-3.11e-10	-2.89e-10	-3.24e-10	-3.22e-10	-3.27e-10		0.0011	-2.42e-11	-2.53e-11	-2.54e-11	-2.2e-11	-2.2e-11	-2.28e-11	-2.28e-11	-2.5e-11	-2.53e-11	-2.4e-11	-2.61e-11	-2.59e-11	-3.2e-11		0.0011	-2.42e-11	-2.53e-11	-2.54e-11
	0.00115	-2.23e-11	-2.77e-11	-2.68e-11	-2.48e-11	-2.38e-11	-2.26e-11	-2.37e-11	-2.04e-11	-2.31e-11	-2.33e-11	-2.17e-11	-2.27e-11	-2.32e-11		0.00115	-2.81e-10	-2.86e-10	-2.43e-10	-2.72e-10	-2.95e-10	-2.91e-10	-2.99e-10	-2.66e-10	-3.1e-10	-2.89e-10	-3.24e-10	-3.23e-10	-3.24e-10		0.00115	-2.39e-11	-2.78e-11	-2.67e-11	-2.03e-11	-2.15e-11	-2.37e-11	-2.56e-11	-2.4e-11	-2.4e-11	-2.53e-11	-2.59e-11	-2.59e-11	-2.9e-11		0.00115	-2.39e-11	-2.78e-11	-2.67e-11
	0.0012	-2.45e-11	-2.68e-11	-2.34e-11	-2.55e-11	-2.53e-11	-2.08e-11	-2.24e-11	-2.17e-11	-2.61e-11	-2.31e-11	-2.11e-11	-2.43e-11	-2.45e-11		0.0012	-2.83e-10	-2.82e-10	-2.42e-10	-2.67e-10	-2.95e-10	-2.9e-10	-2.98e-10	-2.67e-10	-3.08e-10	-2.93e-10	-3.24e-10	-3.27e-10	-3.21e-10		0.0012	-2.37e-11	-2.76e-11	-2.67e-11	-2.11e-11	-2.17e-11	-2.48e-11	-2.7e-11	-2.4e-11	-2.37e-11	-2.62e-11	-2.71e-11	-2.54e-11	-2.56e-11		0.0012	-2.37e-11	-2.76e-11	-2.67e-11
	0.00125	-2.7e-11	-2.58e-11	-2.07e-11	-2.52e-11	-2.65e-11	-2.05e-11	-2.34e-11	-2.33e-11	-2.58e-11	-2.24e-11	-2.31e-11	-2.46e-11	-2.59e-11		0.00125	-2.82e-10	-2.81e-10	-2.44e-10	-2.65e-10	-2.95e-10	-2.91e-10	-2.96e-10	-2.7e-10	-3.07e-10	-2.93e-10	-3.28e-10	-3.29e-10	-3.23e-10		0.00125	-2.37e-11	-2.62e-11	-2.53e-11	-2.23e-11	-2.22e-11	-2.36e-11	-2.43e-11	-2.39e-11	-2.56e-11	-2.79e-11	-2.9e-11	-2.87e-11	-2.37e-11		0.00125	-2.37e-11	-2.62e-11	-2.53e-11
	0.0013	-2.76e-11	-2.6e-11	-1.89e-11	-2.42e-11	-2.69e-11	-2.1e-11	-2.4e-11	-2.27e-11	-2.06e-11	-2.26e-11	-2.41e-11	-2.46e-11	-2.51e-11		0.0013	-2.78e-10	-2.83e-10	-2.44e-10	-2.68e-10	-2.95e-10	-2.92e-10	-2.97e-10	-2.72e-10	-3.08e-10	-2.93e-10	-3.3e-10	-3.29e-10	-3.25e-10		0.0013	-2.43e-11	-2.5e-11	-2.42e-11	-2.11e-11	-2.32e-11	-2.37e-11	-2.32e-11	-2.42e-11	-2.78e-11	-2.78e-11	-2.76e-11	-3e-11	-2.64e-11		0.0013	-2.43e-11	-2.5e-11	-2.42e-11
	0.00135	-2.83e-11	-2.66e-11	-1.87e-11	-2.49e-11	-2.63e-11	-2.08e-11	-2.39e-11	-2.27e-11	-1.74e-11	-2.34e-11	-2.4e-11	-2.34e-11	-2.6e-11		0.00135	-2.74e-10	-2.83e-10	-2.42e-10	-2.67e-10	-2.96e-10	-2.9e-10	-2.99e-10	-2.72e-10	-3.09e-10	-2.9e-10	-3.29e-10	-3.3e-10	-3.25e-10		0.00135	-2.48e-11	-2.04e-11	-2.32e-11	-1.98e-11	-2.42e-11	-2.42e-11	-2.67e-11	-2.47e-11	-2.82e-11	-2.59e-11	-2.68e-11	-2.95e-11	-2.81e-11		0.00135	-2.48e-11	-2.04e-11	-2.32e-11
	0.0014	-2.69e-11	-2.57e-11	-2.25e-11	-2.71e-11	-2.66e-11	-2.05e-11	-2.5e-11	-2.38e-11	-1.93e-11	-2.42e-11	-2.39e-11	-2.26e-11	-2.63e-11		0.0014	-2.72e-10	-2.84e-10	-2.42e-10	-2.66e-10	-2.99e-10	-2.87e-10	-2.99e-10	-2.69e-10	-3.11e-10	-2.9e-10	-3.27e-10	-3.29e-10	-3.22e-10		0.0014	-2.39e-11	-1.98e-11	-2.28e-11	-2.03e-11	-2.47e-11	-2.39e-11	-2.75e-11	-2.5e-11	-2.96e-11	-2.56e-11	-3.03e-11	-3.04e-11	-2.67e-11		0.0014	-2.39e-11	-1.98e-11	-2.28e-11
	0.00145	-2.38e-11	-2.66e-11	-2.65e-11	-2.59e-11	-2.56e-11	-2.05e-11	-2.6e-11	-2.54e-11	-2.14e-11	-2.33e-11	-2.4e-11	-2.27e-11	-2.56e-11		0.00145	-2.71e-10	-2.86e-10	-2.46e-10	-2.66e-10	-3.02e-10	-2.85e-10	-2.96e-10	-2.69e-10	-3.13e-10	-2.91e-10	-3.27e-10	-3.32e-10	-3.21e-10		0.00145	-2.34e-11	-2.43e-11	-2.45e-11	-2.12e-11	-2.31e-11	-2.4e-11	-2.53e-11	-2.47e-11	-2.87e-11	-2.59e-11	-3.2e-11	-3e-11	-2.45e-11		0.00145	-2.34e-11	-2.43e-11	-2.45e-11
	0.0015	-2.33e-11	-2.78e-11	-2.92e-11	-2.41e-11	-2.49e-11	-2.31e-11	-2.5e-11	-2.81e-11	-2.22e-11	-2.25e-11	-2.3e-11	-2.36e-11	-2.55e-11		0.0015	-2.71e-10	-2.89e-10	-2.49e-10	-2.68e-10	-3.03e-10	-2.84e-10	-2.95e-10	-2.72e-10	-3.13e-10	-2.95e-10	-3.25e-10	-3.33e-10	-3.18e-10		0.0015	-2.48e-11	-2.56e-11	-2.57e-11	-2.25e-11	-2.23e-11	-2.54e-11	-2.56e-11	-2.45e-11	-2.2e-11	-2.37e-11	-2.98e-11	-2.57e-11	-2.34e-11		0.0015	-2.48e-11	-2.56e-11	-2.57e-11
	0.00155	-2.54e-11	-2.65e-11	-2.88e-11	-2.4e-11	-2.54e-11	-2.66e-11	-2.37e-11	-2.78e-11	-2.42e-11	-2.4e-11	-2.17e-11	-2.31e-11	-2.48e-11		0.00155	-2.71e-10	-2.86e-10	-2.53e-10	-2.71e-10	-3e-10	-2.82e-10	-2.95e-10	-2.76e-10	-3.12e-10	-2.95e-10	-3.24e-10	-3.3e-10	-3.2e-10		0.00155	-2.31e-11	-2.5e-11	-2.65e-11	-2.43e-11	-2.28e-11	-2.61e-11	-2.73e-11	-2.5e-11	-1.92e-11	-2.34e-11	-2.67e-11	-2.26e-11	-2.57e-11		0.00155	-2.31e-11	-2.5e-11	-2.65e-11
	0.0016	-2.64e-11	-2.35e-11	-2.66e-11	-2.36e-11	-2.67e-11	-2.68e-11	-2.26e-11	-2.42e-11	-2.42e-11	-2.65e-11	-2.09e-11	-2.27e-11	-2.41e-11		0.0016	-2.71e-10	-2.83e-10	-2.54e-10	-2.73e-10	-2.98e-10	-2.84e-10	-2.96e-10	-2.76e-10	-3.12e-10	-2.96e-10	-3.23e-10	-3.27e-10	-3.21e-10		0.0016	-1.98e-11	-2.43e-11	-2.59e-11	-2.4e-11	-2.43e-11	-2.43e-11	-2.51e-11	-2.67e-11	-2.17e-11	-2.47e-11	-2.39e-11	-2.32e-11	-2.67e-11		0.0016	-1.98e-11	-2.43e-11	-2.59e-11
	0.00165	-2.65e-11	-2.35e-11	-2.49e-11	-2.44e-11	-2.42e-11	-2.44e-11	-2.27e-11	-2.28e-11	-2.23e-11	-2.62e-11	-2.06e-11	-2.53e-11	-2.31e-11		0.00165	-2.71e-10	-2.86e-10	-2.51e-10	-2.73e-10	-2.98e-10	-2.87e-10	-2.97e-10	-2.75e-10	-3.11e-10	-2.98e-10	-3.21e-10	-3.26e-10	-3.21e-10		0.00165	-1.93e-11	-2.42e-11	-2.39e-11	-2.32e-11	-2.75e-11	-2.18e-11	-2.42e-11	-2.61e-11	-2.5e-11	-2.67e-11	-2.47e-11	-2.4e-11	-2.76e-11		0.00165	-1.93e-11	-2.42e-11	-2.39e-11
	0.0017	-2.62e-11	-2.62e-11	-2.48e-11	-2.76e-11	-2.18e-11	-2.2e-11	-2.35e-11	-2.26e-11	-1.98e-11	-2.52e-11	-2.26e-11	-2.75e-11	-2.22e-11		0.0017	-2.71e-10	-2.9e-10	-2.48e-10	-2.74e-10	-2.97e-10	-2.86e-10	-2.96e-10	-2.74e-10	-3.13e-10	-2.99e-10	-3.2e-10	-3.27e-10	-3.23e-10		0.0017	-2.15e-11	-2.39e-11	-2.18e-11	-2.23e-11	-2.78e-11	-2.18e-11	-2.59e-11	-2.31e-11	-2.79e-11	-2.68e-11	-2.81e-11	-2.37e-11	-3.07e-11		0.0017	-2.15e-11	-2.39e-11	-2.18e-11
	0.00175	-2.49e-11	-2.81e-11	-2.56e-11	-3.02e-11	-2.27e-11	-2.16e-11	-2.34e-11	-2.33e-11	-2.02e-11	-2.5e-11	-2.56e-11	-2.59e-11	-2.34e-11		0.00175	-2.73e-10	-2.92e-10	-2.51e-10	-2.74e-10	-2.96e-10	-2.84e-10	-2.93e-10	-2.74e-10	-3.14e-10	-2.98e-10	-3.2e-10	-3.29e-10	-3.25e-10		0.00175	-2.15e-11	-2.23e-11	-2.47e-11	-2.09e-11	-2.42e-11	-2.18e-11	-2.53e-11	-2.43e-11	-2.84e-11	-2.54e-11	-3.04e-11	-2.43e-11	-3.23e-11		0.00175	-2.15e-11	-2.23e-11	-2.47e-11
	0.0018	-2.52e-11	-2.85e-11	-2.64e-11	-2.88e-11	-2.49e-11	-2.36e-11	-2.31e-11	-2.29e-11	-2.21e-11	-2.67e-11	-2.49e-11	-2.4e-11	-2.45e-11		0.0018	-2.72e-10	-2.91e-10	-2.56e-10	-2.71e-10	-2.95e-10	-2.82e-10	-2.95e-10	-2.75e-10	-3.14e-10	-2.97e-10	-3.21e-10	-3.31e-10	-3.26e-10		0.0018	-2.29e-11	-2.14e-11	-2.64e-11	-2.14e-11	-1.78e-11	-2.4e-11	-2.45e-11	-2.67e-11	-2.82e-11	-2.45e-11	-2.79e-11	-2.57e-11	-3.06e-11		0.0018	-2.29e-11	-2.14e-11	-2.64e-11
	0.00185	-2.64e-11	-2.7e-11	-2.7e-11	-2.52e-11	-2.66e-11	-2.41e-11	-2.21e-11	-2.36e-11	-2.34e-11	-2.71e-11	-2.35e-11	-2.37e-11	-2.61e-11		0.00185	-2.71e-10	-2.9e-10	-2.59e-10	-2.68e-10	-2.95e-10	-2.83e-10	-2.98e-10	-2.75e-10	-3.15e-10	-2.97e-10	-3.2e-10	-3.31e-10	-3.24e-10		0.00185	-2.65e-11	-2.34e-11	-2.54e-11	-2.25e-11	-1.65e-11	-2.43e-11	-2.57e-11	-2.56e-11	-2.92e-11	-2.4e-11	-2.61e-11	-2.73e-11	-2.87e-11		0.00185	-2.65e-11	-2.34e-11	-2.54e-11
	0.0019	-2.32e-11	-2.53e-11	-2.52e-11	-2.59e-11	-2.68e-11	-2.3e-11	-2.16e-11	-2.62e-11	-2.32e-11	-2.58e-11	-2.36e-11	-2.35e-11	-2.7e-11		0.0019	-2.69e-10	-2.9e-10	-2.57e-10	-2.66e-10	-2.96e-10	-2.83e-10	-2.98e-10	-2.72e-10	-3.15e-10	-2.99e-10	-3.21e-10	-3.3e-10	-3.21e-10		0.0019	-2.67e-11	-2.79e-11	-2.26e-11	-2.32e-11	-2.15e-11	-2.29e-11	-2.42e-11	-2.61e-11	-2.82e-11	-2.54e-11	-2.56e-11	-2.57e-11	-2.54e-11		0.0019	-2.67e-11	-2.79e-11	-2.26e-11
	0.00195	-2.28e-11	-2.55e-11	-2.3e-11	-2.57e-11	-2.81e-11	-2.39e-11	-2.29e-11	-2.66e-11	-2.35e-11	-2.44e-11	-2.42e-11	-2.36e-11	-2.59e-11		0.00195	-2.68e-10	-2.88e-10	-2.52e-10	-2.66e-10	-2.93e-10	-2.85e-10	-2.97e-10	-2.71e-10	-3.13e-10	-2.98e-10	-3.24e-10	-3.34e-10	-3.24e-10		0.00195	-2.43e-11	-3.01e-11	-2.28e-11	-2.4e-11	-2.68e-11	-2.06e-11	-2.36e-11	-2.73e-11	-2.68e-11	-2.68e-11	-2.68e-11	-2.29e-11	-2.47e-11		0.00195	-2.43e-11	-3.01e-11	-2.28e-11
	0.002	-2.48e-11	-2.76e-11	-2.32e-11	-2.28e-11	-2.76e-11	-2.51e-11	-2.44e-11	-2.5e-11	-2.49e-11	-2.4e-11	-2.37e-11	-2.51e-11	-2.46e-11		0.002	-2.69e-10	-2.84e-10	-2.5e-10	-2.66e-10	-2.89e-10	-2.86e-10	-2.98e-10	-2.71e-10	-3.09e-10	-2.96e-10	-3.24e-10	-3.37e-10	-3.25e-10		0.002	-2.12e-11	-2.84e-11	-2.26e-11	-2.47e-11	-2.7e-11	-1.97e-11	-2.53e-11	-2.67e-11	-2.59e-11	-2.7e-11	-2.67e-11	-2.29e-11	-2.65e-11		0.002	-2.12e-11	-2.84e-11	-2.26e-11
	0.00205	-2.49e-11	-2.75e-11	-2.41e-11	-2.27e-11	-2.47e-11	-2.51e-11	-2.48e-11	-2.31e-11	-2.39e-11	-2.53e-11	-2.25e-11	-2.64e-11	-2.38e-11		0.00205	-2.7e-10	-2.82e-10	-2.51e-10	-2.68e-10	-2.91e-10	-2.86e-10	-2.98e-10	-2.74e-10	-3.07e-10	-2.92e-10	-3.26e-10	-3.38e-10	-3.24e-10		0.00205	-1.93e-11	-2.57e-11	-2.4e-11	-2.51e-11	-2.14e-11	-2.18e-11	-2.5e-11	-2.62e-11	-2.64e-11	-2.71e-11	-2.68e-11	-2.34e-11	-2.56e-11		0.00205	-1.93e-11	-2.57e-11	-2.4e-11
	0.0021	-2.33e-11	-2.51e-11	-2.53e-11	-2.36e-11	-2.39e-11	-2.55e-11	-2.52e-11	-2.33e-11	-2.08e-11	-2.7e-11	-2.15e-11	-2.71e-11	-2.27e-11		0.0021	-2.71e-10	-2.8e-10	-2.53e-10	-2.67e-10	-2.94e-10	-2.88e-10	-3e-10	-2.76e-10	-3.04e-10	-2.91e-10	-3.27e-10	-3.34e-10	-3.22e-10		0.0021	-2.15e-11	-2.45e-11	-2.62e-11	-2.51e-11	-1.84e-11	-2.28e-11	-2.28e-11	-2.53e-11	-2.62e-11	-2.76e-11	-2.86e-11	-2.45e-11	-2.57e-11		0.0021	-2.15e-11	-2.45e-11	-2.62e-11
	0.00215	-2.42e-11	-2.35e-11	-2.44e-11	-2.49e-11	-2.48e-11	-2.39e-11	-2.61e-11	-2.39e-11	-2.03e-11	-2.53e-11	-2e-11	-2.69e-11	-2.34e-11		0.00215	-2.74e-10	-2.81e-10	-2.55e-10	-2.67e-10	-2.98e-10	-2.88e-10	-3.01e-10	-2.76e-10	-3.05e-10	-2.93e-10	-3.27e-10	-3.29e-10	-3.23e-10		0.00215	-2.23e-11	-2.26e-11	-2.76e-11	-2.39e-11	-1.97e-11	-2.34e-11	-2.14e-11	-2.39e-11	-2.57e-11	-2.65e-11	-3.17e-11	-2.4e-11	-2.7e-11		0.00215	-2.23e-11	-2.26e-11	-2.76e-11
	0.0022	-2.5e-11	-2.5e-11	-2.56e-11	-2.56e-11	-2.4e-11	-2.16e-11	-2.59e-11	-2.36e-11	-2.15e-11	-2.24e-11	-2.04e-11	-2.5e-11	-2.42e-11		0.0022	-2.74e-10	-2.8e-10	-2.56e-10	-2.66e-10	-3.01e-10	-2.86e-10	-3e-10	-2.75e-10	-3.06e-10	-2.94e-10	-3.23e-10	-3.26e-10	-3.25e-10		0.0022	-2.12e-11	-2.31e-11	-2.67e-11	-2.18e-11	-2.09e-11	-2.42e-11	-2.4e-11	-2.4e-11	-2.53e-11	-2.31e-11	-3.32e-11	-2.56e-11	-2.93e-11		0.0022	-2.12e-11	-2.31e-11	-2.67e-11
	0.00225	-2.54e-11	-2.71e-11	-2.62e-11	-2.61e-11	-2.19e-11	-2.03e-11	-2.48e-11	-2.35e-11	-2.12e-11	-2.3e-11	-2.22e-11	-2.21e-11	-2.44e-11		0.00225	-2.72e-10	-2.78e-10	-2.56e-10	-2.67e-10	-3.03e-10	-2.83e-10	-3e-10	-2.76e-10	-3.06e-10	-2.92e-10	-3.22e-10	-3.26e-10	-3.26e-10		0.00225	-2.12e-11	-2.45e-11	-2.5e-11	-1.93e-11	-2.26e-11	-2.4e-11	-2.86e-11	-2.5e-11	-2.22e-11	-2.31e-11	-3.15e-11	-2.56e-11	-3.21e-11		0.00225	-2.12e-11	-2.45e-11	-2.5e-11
	0.0023	-2.55e-11	-2.64e-11	-2.66e-11	-2.58e-11	-2.11e-11	-2.11e-11	-2.36e-11	-2.35e-11	-2.27e-11	-2.49e-11	-2.41e-11	-1.98e-11	-2.31e-11		0.0023	-2.71e-10	-2.75e-10	-2.56e-10	-2.71e-10	-3.03e-10	-2.82e-10	-3.01e-10	-2.78e-10	-3.07e-10	-2.89e-10	-3.21e-10	-3.29e-10	-3.25e-10		0.0023	-2.12e-11	-2.26e-11	-2.64e-11	-1.78e-11	-2.59e-11	-2.4e-11	-2.98e-11	-2.51e-11	-2.14e-11	-2.53e-11	-2.96e-11	-2.54e-11	-3.23e-11		0.0023	-2.12e-11	-2.26e-11	-2.64e-11
	0.00235	-2.58e-11	-2.39e-11	-2.74e-11	-2.56e-11	-2.2e-11	-2.35e-11	-2.32e-11	-2.25e-11	-2.37e-11	-2.55e-11	-2.53e-11	-2.17e-11	-2.22e-11		0.00235	-2.69e-10	-2.74e-10	-2.54e-10	-2.72e-10	-3.05e-10	-2.82e-10	-3e-10	-2.76e-10	-3.03e-10	-2.88e-10	-3.21e-10	-3.29e-10	-3.25e-10		0.00235	-2.28e-11	-1.98e-11	-2.89e-11	-2e-11	-2.7e-11	-2.48e-11	-2.73e-11	-2.51e-11	-2.28e-11	-2.75e-11	-2.98e-11	-2.65e-11	-2.76e-11		0.00235	-2.28e-11	-1.98e-11	-2.89e-11
	0.0024	-2.69e-11	-2.3e-11	-2.65e-11	-2.65e-11	-2.53e-11	-2.43e-11	-2.43e-11	-2.21e-11	-2.3e-11	-2.4e-11	-2.54e-11	-2.36e-11	-2.22e-11		0.0024	-2.67e-10	-2.74e-10	-2.53e-10	-2.71e-10	-3.06e-10	-2.83e-10	-3e-10	-2.72e-10	-3e-10	-2.89e-10	-3.2e-10	-3.26e-10	-3.26e-10		0.0024	-2.65e-11	-2.15e-11	-2.67e-11	-2.18e-11	-2.47e-11	-2.32e-11	-2.43e-11	-2.53e-11	-2.37e-11	-2.76e-11	-2.84e-11	-2.48e-11	-2.39e-11		0.0024	-2.65e-11	-2.15e-11	-2.67e-11
	0.00245	-2.6e-11	-2.53e-11	-2.42e-11	-2.75e-11	-2.68e-11	-2.17e-11	-2.58e-11	-2.27e-11	-2.28e-11	-2.32e-11	-2.46e-11	-2.42e-11	-2.25e-11		0.00245	-2.66e-10	-2.75e-10	-2.53e-10	-2.7e-10	-3.06e-10	-2.83e-10	-3e-10	-2.7e-10	-2.98e-10	-2.9e-10	-3.21e-10	-3.24e-10	-3.27e-10		0.00245	-2.54e-11	-2.43e-11	-2.45e-11	-2.01e-11	-2.25e-11	-2.29e-11	-2.26e-11	-2.57e-11	-2.48e-11	-2.84e-11	-2.7e-11	-2.37e-11	-2.45e-11		0.00245	-2.54e-11	-2.43e-11	-2.45e-11
	0.0025	-2.41e-11	-2.49e-11	-2.5e-11	-2.81e-11	-2.53e-11	-2.08e-11	-2.59e-11	-2.38e-11	-2.33e-11	-2.33e-11	-2.32e-11	-2.38e-11	-2.36e-11		0.0025	-2.65e-10	-2.76e-10	-2.51e-10	-2.71e-10	-3.05e-10	-2.83e-10	-2.99e-10	-2.7e-10	-2.97e-10	-2.91e-10	-3.21e-10	-3.22e-10	-3.26e-10		0.0025	-2.2e-11	-2.42e-11	-2.25e-11	-2.01e-11	-2.39e-11	-2.45e-11	-2.39e-11	-2.5e-11	-2.59e-11	-2.78e-11	-2.62e-11	-2.59e-11	-2.53e-11		0.0025	-2.2e-11	-2.42e-11	-2.25e-11
	0.00255	-2.42e-11	-2.33e-11	-2.66e-11	-2.97e-11	-2.47e-11	-2.19e-11	-2.31e-11	-2.37e-11	-2.39e-11	-2.36e-11	-2.25e-11	-2.25e-11	-2.3e-11		0.00255	-2.66e-10	-2.74e-10	-2.49e-10	-2.71e-10	-3.05e-10	-2.83e-10	-2.94e-10	-2.68e-10	-3.01e-10	-2.9e-10	-3.21e-10	-3.21e-10	-3.24e-10		0.00255	-2.39e-11	-2.42e-11	-2.15e-11	-2.37e-11	-2.71e-11	-2.47e-11	-2.51e-11	-2.4e-11	-2.47e-11	-2.67e-11	-2.82e-11	-2.68e-11	-2.59e-11		0.00255	-2.39e-11	-2.42e-11	-2.15e-11
	0.0026	-2.72e-11	-2.48e-11	-2.58e-11	-2.67e-11	-2.76e-11	-2.19e-11	-2.16e-11	-2.34e-11	-2.4e-11	-2.43e-11	-2.4e-11	-2.18e-11	-2.11e-11		0.0026	-2.69e-10	-2.76e-10	-2.5e-10	-2.7e-10	-3.08e-10	-2.84e-10	-2.93e-10	-2.68e-10	-3.02e-10	-2.9e-10	-3.21e-10	-3.2e-10	-3.25e-10		0.0026	-2.64e-11	-2.53e-11	-2.51e-11	-2.39e-11	-2.39e-11	-2.37e-11	-2.67e-11	-2.26e-11	-2.64e-11	-2.57e-11	-3.06e-11	-2.75e-11	-2.68e-11		0.0026	-2.64e-11	-2.53e-11	-2.51e-11
	0.00265	-2.67e-11	-2.57e-11	-2.46e-11	-2.3e-11	-2.86e-11	-2.22e-11	-2.32e-11	-2.47e-11	-2.16e-11	-2.61e-11	-2.54e-11	-2.12e-11	-2.16e-11		0.00265	-2.71e-10	-2.77e-10	-2.5e-10	-2.71e-10	-3.08e-10	-2.83e-10	-2.95e-10	-2.7e-10	-3.01e-10	-2.89e-10	-3.22e-10	-3.24e-10	-3.27e-10		0.00265	-2.59e-11	-2.68e-11	-2.67e-11	-2.22e-11	-2.18e-11	-2.34e-11	-2.64e-11	-2.11e-11	-2.76e-11	-2.76e-11	-3.2e-11	-2.67e-11	-2.45e-11		0.00265	-2.59e-11	-2.68e-11	-2.67e-11
	0.0027	-2.28e-11	-2.61e-11	-2.38e-11	-2.28e-11	-2.59e-11	-2.49e-11	-2.28e-11	-2.51e-11	-2.14e-11	-2.74e-11	-2.5e-11	-2.28e-11	-2.42e-11		0.0027	-2.7e-10	-2.76e-10	-2.49e-10	-2.74e-10	-3.06e-10	-2.84e-10	-2.95e-10	-2.73e-10	-3.01e-10	-2.88e-10	-3.24e-10	-3.25e-10	-3.29e-10		0.0027	-2.54e-11	-2.64e-11	-2.57e-11	-2.08e-11	-2.31e-11	-2.25e-11	-2.53e-11	-2.11e-11	-2.76e-11	-2.78e-11	-3.01e-11	-2.57e-11	-2.5e-11		0.0027	-2.54e-11	-2.64e-11	-2.57e-11
	0.00275	-2.02e-11	-2.65e-11	-2.42e-11	-2.38e-11	-2.36e-11	-2.6e-11	-2.15e-11	-2.4e-11	-2.45e-11	-2.63e-11	-2.14e-11	-2.38e-11	-2.58e-11		0.00275	-2.7e-10	-2.76e-10	-2.48e-10	-2.76e-10	-3.07e-10	-2.86e-10	-2.95e-10	-2.74e-10	-3e-10	-2.91e-10	-3.25e-10	-3.24e-10	-3.29e-10		0.00275	-2.45e-11	-2.36e-11	-2.59e-11	-1.98e-11	-2.18e-11	-2.34e-11	-2.39e-11	-2.43e-11	-2.82e-11	-2.7e-11	-2.71e-11	-2.57e-11	-2.89e-11		0.00275	-2.45e-11	-2.36e-11	-2.59e-11
	0.0028	-2.15e-11	-2.68e-11	-2.57e-11	-2.56e-11	-2.33e-11	-2.3e-11	-2.08e-11	-2.37e-11	-2.48e-11	-2.51e-11	-2e-11	-2.21e-11	-2.61e-11		0.0028	-2.7e-10	-2.76e-10	-2.47e-10	-2.74e-10	-3.06e-10	-2.87e-10	-2.93e-10	-2.73e-10	-3e-10	-2.91e-10	-3.25e-10	-3.2e-10	-3.29e-10		0.0028	-2.34e-11	-2.2e-11	-2.42e-11	-2.25e-11	-1.97e-11	-2.32e-11	-2.15e-11	-2.53e-11	-2.89e-11	-2.53e-11	-2.42e-11	-2.79e-11	-3.06e-11		0.0028	-2.34e-11	-2.2e-11	-2.42e-11
	0.00285	-2.36e-11	-2.71e-11	-2.7e-11	-2.58e-11	-2.42e-11	-2.11e-11	-2.23e-11	-2.4e-11	-2.43e-11	-2.54e-11	-2.02e-11	-2.03e-11	-2.45e-11		0.00285	-2.69e-10	-2.76e-10	-2.47e-10	-2.74e-10	-3.04e-10	-2.87e-10	-2.92e-10	-2.68e-10	-3e-10	-2.9e-10	-3.23e-10	-3.16e-10	-3.28e-10		0.00285	-2.22e-11	-2.2e-11	-2.2e-11	-2.31e-11	-2.28e-11	-2.45e-11	-2.34e-11	-2.67e-11	-2.56e-11	-2.45e-11	-2.34e-11	-2.76e-11	-2.78e-11		0.00285	-2.22e-11	-2.2e-11	-2.2e-11
	0.0029	-2.51e-11	-2.54e-11	-2.85e-11	-2.38e-11	-2.65e-11	-2.15e-11	-2.23e-11	-2.41e-11	-2.34e-11	-2.51e-11	-2.14e-11	-1.98e-11	-2.25e-11		0.0029	-2.66e-10	-2.78e-10	-2.47e-10	-2.77e-10	-3.02e-10	-2.86e-10	-2.94e-10	-2.65e-10	-3e-10	-2.89e-10	-3.25e-10	-3.18e-10	-3.25e-10		0.0029	-2.25e-11	-2.4e-11	-2.18e-11	-2.2e-11	-2.64e-11	-2.5e-11	-2.57e-11	-2.59e-11	-2.42e-11	-2.45e-11	-2.67e-11	-2.71e-11	-2.5e-11		0.0029	-2.25e-11	-2.4e-11	-2.18e-11
	0.00295	-2.68e-11	-2.53e-11	-2.83e-11	-2.4e-11	-2.66e-11	-2.29e-11	-2.18e-11	-2.41e-11	-2.29e-11	-2.4e-11	-2.38e-11	-2.04e-11	-2.5e-11		0.00295	-2.65e-10	-2.79e-10	-2.48e-10	-2.79e-10	-3.03e-10	-2.85e-10	-2.95e-10	-2.65e-10	-3e-10	-2.87e-10	-3.25e-10	-3.2e-10	-3.24e-10		0.00295	-2.45e-11	-2.61e-11	-2.39e-11	-2.4e-11	-2.78e-11	-2.14e-11	-2.59e-11	-2.45e-11	-2.51e-11	-2.57e-11	-2.89e-11	-2.71e-11	-2.62e-11		0.00295	-2.45e-11	-2.61e-11	-2.39e-11
	0.003	-2.68e-11	-2.62e-11	-2.69e-11	-2.56e-11	-2.52e-11	-2.29e-11	-2.35e-11	-2.53e-11	-2.06e-11	-2.39e-11	-2.6e-11	-2.19e-11	-2.69e-11		0.003	-2.65e-10	-2.78e-10	-2.48e-10	-2.79e-10	-3.08e-10	-2.83e-10	-2.95e-10	-2.64e-10	-3.03e-10	-2.87e-10	-3.23e-10	-3.24e-10	-3.25e-10		0.003	-2.5e-11	-2.47e-11	-2.51e-11	-2.5e-11	-2.78e-11	-2.09e-11	-2.51e-11	-2.32e-11	-2.47e-11	-2.7e-11	-2.7e-11	-2.57e-11	-2.67e-11		0.003	-2.5e-11	-2.47e-11	-2.51e-11
	0.00305	-2.44e-11	-2.56e-11	-2.48e-11	-2.63e-11	-2.32e-11	-2.36e-11	-2.51e-11	-2.66e-11	-2.08e-11	-2.47e-11	-2.69e-11	-2.24e-11	-2.41e-11		0.00305	-2.68e-10	-2.79e-10	-2.47e-10	-2.79e-10	-3.12e-10	-2.84e-10	-2.93e-10	-2.65e-10	-3.04e-10	-2.88e-10	-3.22e-10	-3.21e-10	-3.25e-10		0.00305	-2.28e-11	-2.37e-11	-2.37e-11	-2.53e-11	-2.47e-11	-2.32e-11	-2.68e-11	-2.36e-11	-2.47e-11	-2.67e-11	-2.65e-11	-2.43e-11	-2.64e-11		0.00305	-2.28e-11	-2.37e-11	-2.37e-11
	0.0031	-2.36e-11	-2.4e-11	-2.39e-11	-2.67e-11	-2.25e-11	-2.59e-11	-2.55e-11	-2.76e-11	-2.39e-11	-2.4e-11	-2.5e-11	-2.43e-11	-2.22e-11		0.0031	-2.71e-10	-2.79e-10	-2.44e-10	-2.77e-10	-3.07e-10	-2.85e-10	-2.9e-10	-2.64e-10	-3.05e-10	-2.88e-10	-3.24e-10	-3.17e-10	-3.27e-10		0.0031	-2.01e-11	-2.29e-11	-2.31e-11	-2.43e-11	-2.2e-11	-2.45e-11	-3.04e-11	-2.51e-11	-2.48e-11	-2.59e-11	-2.78e-11	-2.29e-11	-2.7e-11		0.0031	-2.01e-11	-2.29e-11	-2.31e-11
	0.00315	-2.39e-11	-2.42e-11	-2.39e-11	-2.7e-11	-2.36e-11	-2.72e-11	-2.46e-11	-2.8e-11	-2.47e-11	-2.27e-11	-2.32e-11	-2.69e-11	-2.31e-11		0.00315	-2.74e-10	-2.81e-10	-2.44e-10	-2.76e-10	-3.03e-10	-2.85e-10	-2.89e-10	-2.61e-10	-3.03e-10	-2.86e-10	-3.22e-10	-3.15e-10	-3.25e-10		0.00315	-1.9e-11	-2.43e-11	-2.7e-11	-2.22e-11	-2.23e-11	-2.62e-11	-2.82e-11	-2.56e-11	-2.61e-11	-2.57e-11	-3.09e-11	-2.28e-11	-2.65e-11		0.00315	-1.9e-11	-2.43e-11	-2.7e-11
	0.0032	-2.38e-11	-2.47e-11	-2.3e-11	-2.52e-11	-2.31e-11	-2.55e-11	-2.47e-11	-2.4e-11	-2.39e-11	-2.53e-11	-2.13e-11	-2.75e-11	-2.4e-11		0.0032	-2.72e-10	-2.82e-10	-2.43e-10	-2.77e-10	-3.01e-10	-2.85e-10	-2.9e-10	-2.6e-10	-3.01e-10	-2.85e-10	-3.23e-10	-3.17e-10	-3.24e-10		0.0032	-2.08e-11	-2.48e-11	-2.76e-11	-2.11e-11	-2.17e-11	-2.59e-11	-2.54e-11	-2.47e-11	-2.45e-11	-2.5e-11	-3.07e-11	-2.42e-11	-2.64e-11		0.0032	-2.08e-11	-2.48e-11	-2.76e-11
	0.00325	-2.63e-11	-2.45e-11	-2.34e-11	-2.27e-11	-2.18e-11	-2.33e-11	-2.7e-11	-1.95e-11	-2.43e-11	-2.61e-11	-2.17e-11	-2.67e-11	-2.37e-11		0.00325	-2.71e-10	-2.83e-10	-2.44e-10	-2.76e-10	-3e-10	-2.85e-10	-2.9e-10	-2.63e-10	-3.02e-10	-2.86e-10	-3.23e-10	-3.19e-10	-3.23e-10		0.00325	-2.08e-11	-2.43e-11	-2.53e-11	-2.06e-11	-2.04e-11	-2.34e-11	-2.64e-11	-2.17e-11	-2.26e-11	-2.67e-11	-2.95e-11	-2.36e-11	-2.48e-11		0.00325	-2.08e-11	-2.43e-11	-2.53e-11
	0.0033	-2.86e-11	-2.51e-11	-2.61e-11	-2.15e-11	-2.19e-11	-2.32e-11	-2.85e-11	-1.83e-11	-2.47e-11	-2.52e-11	-2.24e-11	-2.53e-11	-2.43e-11		0.0033	-2.71e-10	-2.85e-10	-2.43e-10	-2.76e-10	-3e-10	-2.83e-10	-2.89e-10	-2.66e-10	-3.05e-10	-2.86e-10	-3.24e-10	-3.19e-10	-3.25e-10		0.0033	-1.97e-11	-2.32e-11	-2.28e-11	-2.03e-11	-2.28e-11	-2.09e-11	-2.4e-11	-2.25e-11	-2.29e-11	-2.68e-11	-2.9e-11	-2.28e-11	-2.48e-11		0.0033	-1.97e-11	-2.32e-11	-2.28e-11
	0.00335	-2.92e-11	-2.54e-11	-2.8e-11	-2.27e-11	-2.45e-11	-2.51e-11	-2.85e-11	-2.05e-11	-2.42e-11	-2.51e-11	-2.17e-11	-2.33e-11	-2.3e-11		0.00335	-2.71e-10	-2.84e-10	-2.43e-10	-2.74e-10	-3.02e-10	-2.82e-10	-2.89e-10	-2.66e-10	-3.07e-10	-2.84e-10	-3.2e-10	-3.2e-10	-3.25e-10		0.00335	-2.18e-11	-2.28e-11	-2.25e-11	-2.18e-11	-2.53e-11	-2.12e-11	-2.28e-11	-2.65e-11	-2.61e-11	-2.54e-11	-2.78e-11	-2.65e-11	-2.51e-11		0.00335	-2.18e-11	-2.28e-11	-2.25e-11
	0.0034	-3.05e-11	-2.59e-11	-2.76e-11	-2.52e-11	-2.7e-11	-2.52e-11	-2.66e-11	-2.4e-11	-2.38e-11	-2.54e-11	-2.26e-11	-2.29e-11	-2.18e-11		0.0034	-2.71e-10	-2.8e-10	-2.42e-10	-2.73e-10	-3.03e-10	-2.82e-10	-2.9e-10	-2.64e-10	-3.05e-10	-2.84e-10	-3.18e-10	-3.22e-10	-3.25e-10		0.0034	-2.53e-11	-2.45e-11	-2.42e-11	-2.34e-11	-2.47e-11	-2.18e-11	-2.48e-11	-2.82e-11	-2.71e-11	-2.42e-11	-2.68e-11	-2.92e-11	-2.54e-11		0.0034	-2.53e-11	-2.45e-11	-2.42e-11
	0.00345	-3.09e-11	-2.56e-11	-2.55e-11	-2.6e-11	-2.81e-11	-2.53e-11	-2.34e-11	-2.6e-11	-2.34e-11	-2.42e-11	-2.5e-11	-2.53e-11	-2.17e-11		0.00345	-2.73e-10	-2.77e-10	-2.39e-10	-2.73e-10	-3.02e-10	-2.83e-10	-2.93e-10	-2.6e-10	-3.04e-10	-2.86e-10	-3.14e-10	-3.22e-10	-3.25e-10		0.00345	-2.54e-11	-2.51e-11	-2.62e-11	-2.34e-11	-2.26e-11	-2.11e-11	-2.7e-11	-2.68e-11	-2.67e-11	-2.62e-11	-2.81e-11	-2.79e-11	-2.71e-11		0.00345	-2.54e-11	-2.51e-11	-2.62e-11
	0.0035	-2.9e-11	-2.55e-11	-2.34e-11	-2.55e-11	-2.71e-11	-2.64e-11	-2.15e-11	-2.37e-11	-2.32e-11	-2.23e-11	-2.47e-11	-2.54e-11	-2.3e-11		0.0035	-2.76e-10	-2.76e-10	-2.38e-10	-2.73e-10	-2.98e-10	-2.84e-10	-2.93e-10	-2.61e-10	-3.06e-10	-2.88e-10	-3.12e-10	-3.23e-10	-3.26e-10		0.0035	-2.64e-11	-2.54e-11	-2.81e-11	-2.32e-11	-2.34e-11	-2.15e-11	-2.73e-11	-2.5e-11	-2.42e-11	-2.54e-11	-2.82e-11	-2.71e-11	-2.92e-11		0.0035	-2.64e-11	-2.54e-11	-2.81e-11
	0.00355	-2.75e-11	-2.66e-11	-2.44e-11	-2.53e-11	-2.5e-11	-2.57e-11	-2.05e-11	-2.09e-11	-2.24e-11	-2.28e-11	-2.32e-11	-2.37e-11	-2.42e-11		0.00355	-2.76e-10	-2.78e-10	-2.38e-10	-2.74e-10	-2.98e-10	-2.85e-10	-2.91e-10	-2.64e-10	-3.05e-10	-2.87e-10	-3.15e-10	-3.25e-10	-3.29e-10		0.00355	-2.62e-11	-2.61e-11	-2.67e-11	-2.26e-11	-2.31e-11	-2.28e-11	-2.62e-11	-2.51e-11	-2.32e-11	-2.25e-11	-2.71e-11	-2.87e-11	-3.12e-11		0.00355	-2.62e-11	-2.61e-11	-2.67e-11
	0.0036	-2.71e-11	-2.84e-11	-2.51e-11	-2.39e-11	-2.4e-11	-2.23e-11	-2.1e-11	-2.09e-11	-2.22e-11	-2.46e-11	-2.06e-11	-2.37e-11	-2.41e-11		0.0036	-2.75e-10	-2.8e-10	-2.38e-10	-2.76e-10	-3e-10	-2.86e-10	-2.93e-10	-2.66e-10	-3.03e-10	-2.86e-10	-3.17e-10	-3.25e-10	-3.31e-10		0.0036	-2.28e-11	-2.48e-11	-2.47e-11	-2.32e-11	-2.22e-11	-2.34e-11	-2.81e-11	-2.42e-11	-2.59e-11	-2.37e-11	-2.84e-11	-3.01e-11	-2.93e-11		0.0036	-2.28e-11	-2.48e-11	-2.47e-11
	0.00365	-2.75e-11	-2.94e-11	-2.58e-11	-2.39e-11	-2.43e-11	-2.09e-11	-2.35e-11	-2.22e-11	-2.34e-11	-2.35e-11	-2.14e-11	-2.41e-11	-2.34e-11		0.00365	-2.73e-10	-2.79e-10	-2.38e-10	-2.76e-10	-3.03e-10	-2.86e-10	-2.96e-10	-2.69e-10	-2.98e-10	-2.86e-10	-3.18e-10	-3.25e-10	-3.31e-10		0.00365	-2.14e-11	-2.5e-11	-2.37e-11	-2.26e-11	-2.31e-11	-2.29e-11	-2.9e-11	-2.43e-11	-2.84e-11	-2.45e-11	-2.92e-11	-2.81e-11	-2.73e-11		0.00365	-2.14e-11	-2.5e-11	-2.37e-11
	0.0037	-2.64e-11	-2.81e-11	-2.64e-11	-2.28e-11	-2.69e-11	-2.09e-11	-2.39e-11	-2.27e-11	-2.52e-11	-2.04e-11	-2.71e-11	-2.45e-11	-2.5e-11		0.0037	-2.73e-10	-2.74e-10	-2.36e-10	-2.73e-10	-3.05e-10	-2.86e-10	-2.96e-10	-2.71e-10	-2.98e-10	-2.85e-10	-3.17e-10	-3.25e-10	-3.3e-10		0.0037	-2.14e-11	-2.29e-11	-2.23e-11	-2.39e-11	-2.5e-11	-2.31e-11	-2.57e-11	-2.7e-11	-2.98e-11	-2.53e-11	-2.71e-11	-2.47e-11	-2.67e-11		0.0037	-2.14e-11	-2.29e-11	-2.23e-11
	0.00375	-2.47e-11	-2.67e-11	-2.61e-11	-2.19e-11	-2.85e-11	-2.25e-11	-2.18e-11	-2.22e-11	-2.44e-11	-2.12e-11	-2.77e-11	-2.56e-11	-2.67e-11		0.00375	-2.71e-10	-2.69e-10	-2.34e-10	-2.69e-10	-3.06e-10	-2.84e-10	-2.94e-10	-2.71e-10	-2.99e-10	-2.85e-10	-3.17e-10	-3.25e-10	-3.29e-10		0.00375	-2.22e-11	-2.31e-11	-2.2e-11	-2.53e-11	-2.43e-11	-2.32e-11	-2.28e-11	-2.89e-11	-2.81e-11	-2.56e-11	-2.56e-11	-2.4e-11	-2.4e-11		0.00375	-2.22e-11	-2.31e-11	-2.2e-11
	0.0038	-2.38e-11	-2.72e-11	-2.63e-11	-2.34e-11	-2.69e-11	-2.5e-11	-2.18e-11	-2.14e-11	-2.18e-11	-2.46e-11	-2.47e-11	-2.44e-11	-2.71e-11		0.0038	-2.7e-10	-2.67e-10	-2.33e-10	-2.68e-10	-3.08e-10	-2.8e-10	-2.92e-10	-2.72e-10	-2.98e-10	-2.87e-10	-3.18e-10	-3.26e-10	-3.29e-10		0.0038	-2.37e-11	-2.37e-11	-2.34e-11	-2.36e-11	-2.39e-11	-2.51e-11	-2.28e-11	-2.67e-11	-2.64e-11	-2.64e-11	-2.68e-11	-2.45e-11	-2.36e-11		0.0038	-2.37e-11	-2.37e-11	-2.34e-11
	0.00385	-2.53e-11	-2.61e-11	-2.85e-11	-2.66e-11	-2.61e-11	-2.49e-11	-2.28e-11	-2.24e-11	-2.17e-11	-2.61e-11	-2.29e-11	-2.33e-11	-2.66e-11		0.00385	-2.68e-10	-2.68e-10	-2.33e-10	-2.7e-10	-3.07e-10	-2.78e-10	-2.92e-10	-2.7e-10	-2.97e-10	-2.87e-10	-3.17e-10	-3.27e-10	-3.28e-10		0.00385	-2.48e-11	-2.48e-11	-2.34e-11	-1.92e-11	-2.36e-11	-2.59e-11	-2.47e-11	-2.34e-11	-2.62e-11	-2.68e-11	-2.78e-11	-2.65e-11	-2.73e-11		0.00385	-2.48e-11	-2.48e-11	-2.34e-11
	0.0039	-2.7e-11	-2.48e-11	-3e-11	-2.83e-11	-2.77e-11	-2.27e-11	-2.36e-11	-2.58e-11	-2.34e-11	-2.67e-11	-2.41e-11	-2.33e-11	-2.56e-11		0.0039	-2.68e-10	-2.71e-10	-2.38e-10	-2.73e-10	-3.05e-10	-2.77e-10	-2.94e-10	-2.7e-10	-2.99e-10	-2.86e-10	-3.13e-10	-3.28e-10	-3.28e-10		0.0039	-2.39e-11	-2.59e-11	-2.61e-11	-1.9e-11	-2.22e-11	-2.43e-11	-2.51e-11	-2.23e-11	-2.62e-11	-2.67e-11	-2.48e-11	-2.82e-11	-3.03e-11		0.0039	-2.39e-11	-2.59e-11	-2.61e-11
	0.00395	-2.66e-11	-2.65e-11	-2.83e-11	-2.72e-11	-2.87e-11	-2.13e-11	-2.27e-11	-2.75e-11	-2.34e-11	-2.84e-11	-2.53e-11	-2.37e-11	-2.54e-11		0.00395	-2.7e-10	-2.73e-10	-2.39e-10	-2.75e-10	-3.03e-10	-2.76e-10	-2.95e-10	-2.7e-10	-3.02e-10	-2.86e-10	-3.12e-10	-3.3e-10	-3.26e-10		0.00395	-2.28e-11	-2.59e-11	-2.82e-11	-2.01e-11	-2.32e-11	-2.06e-11	-2.31e-11	-2.39e-11	-2.48e-11	-2.51e-11	-2.34e-11	-2.67e-11	-3.12e-11		0.00395	-2.28e-11	-2.59e-11	-2.82e-11
	0.004	-2.65e-11	-2.85e-11	-2.51e-11	-2.47e-11	-2.71e-11	-2.31e-11	-2.18e-11	-2.74e-11	-2.29e-11	-2.79e-11	-2.45e-11	-2.39e-11	-2.41e-11		0.004	-2.71e-10	-2.73e-10	-2.38e-10	-2.75e-10	-3e-10	-2.75e-10	-2.95e-10	-2.68e-10	-3e-10	-2.84e-10	-3.12e-10	-3.3e-10	-3.24e-10		0.004	-2.51e-11	-2.57e-11	-2.64e-11	-2.23e-11	-2.54e-11	-1.93e-11	-2.29e-11	-2.79e-11	-2.26e-11	-2.48e-11	-2.47e-11	-2.7e-11	-3.14e-11		0.004	-2.51e-11	-2.57e-11	-2.64e-11
	0.00405	-2.47e-11	-2.88e-11	-2.48e-11	-2.31e-11	-2.5e-11	-2.39e-11	-2.26e-11	-2.62e-11	-2.41e-11	-2.61e-11	-2.38e-11	-2.23e-11	-2.1e-11		0.00405	-2.71e-10	-2.72e-10	-2.39e-10	-2.74e-10	-2.97e-10	-2.75e-10	-2.97e-10	-2.66e-10	-2.99e-10	-2.83e-10	-3.11e-10	-3.3e-10	-3.27e-10		0.00405	-2.62e-11	-2.62e-11	-2.48e-11	-2.5e-11	-2.56e-11	-2.28e-11	-2.36e-11	-2.79e-11	-2.15e-11	-2.67e-11	-2.76e-11	-2.96e-11	-2.98e-11		0.00405	-2.62e-11	-2.62e-11	-2.48e-11
	0.0041	-2.32e-11	-2.7e-11	-2.77e-11	-2.45e-11	-2.35e-11	-2.29e-11	-2.31e-11	-2.47e-11	-2.43e-11	-2.35e-11	-2.22e-11	-2.1e-11	-2.01e-11		0.0041	-2.71e-10	-2.71e-10	-2.42e-10	-2.71e-10	-2.95e-10	-2.79e-10	-2.98e-10	-2.65e-10	-2.98e-10	-2.85e-10	-3.11e-10	-3.28e-10	-3.29e-10		0.0041	-2.43e-11	-2.56e-11	-2.26e-11	-2.62e-11	-2.45e-11	-2.57e-11	-2.51e-11	-2.71e-11	-2.31e-11	-2.92e-11	-2.96e-11	-2.81e-11	-2.59e-11		0.0041	-2.43e-11	-2.56e-11	-2.26e-11
	0.00415	-2.3e-11	-2.61e-11	-2.93e-11	-2.54e-11	-2.31e-11	-2.31e-11	-2.41e-11	-2.54e-11	-2.27e-11	-2.26e-11	-2.12e-11	-2.24e-11	-2.29e-11		0.00415	-2.68e-10	-2.72e-10	-2.42e-10	-2.69e-10	-2.94e-10	-2.8e-10	-3e-10	-2.66e-10	-3e-10	-2.89e-10	-3.11e-10	-3.28e-10	-3.28e-10		0.00415	-2.17e-11	-2.15e-11	-2.23e-11	-2.4e-11	-2.39e-11	-2.71e-11	-2.62e-11	-2.64e-11	-2.53e-11	-2.81e-11	-2.78e-11	-2.73e-11	-2.34e-11		0.00415	-2.17e-11	-2.15e-11	-2.23e-11
	0.0042	-2.4e-11	-2.66e-11	-2.76e-11	-2.53e-11	-2.32e-11	-2.46e-11	-2.58e-11	-2.35e-11	-2.26e-11	-2.19e-11	-1.98e-11	-2.28e-11	-2.6e-11		0.0042	-2.67e-10	-2.72e-10	-2.4e-10	-2.69e-10	-2.95e-10	-2.78e-10	-3e-10	-2.69e-10	-3.01e-10	-2.91e-10	-3.1e-10	-3.31e-10	-3.27e-10		0.0042	-2.36e-11	-1.98e-11	-2.2e-11	-2.22e-11	-2.06e-11	-2.57e-11	-2.68e-11	-2.57e-11	-2.73e-11	-2.5e-11	-2.71e-11	-2.81e-11	-2.47e-11		0.0042	-2.36e-11	-1.98e-11	-2.2e-11
	0.00425	-2.57e-11	-2.63e-11	-2.59e-11	-2.46e-11	-2.41e-11	-2.52e-11	-2.63e-11	-2.14e-11	-2.49e-11	-2.13e-11	-1.87e-11	-2.32e-11	-2.55e-11		0.00425	-2.69e-10	-2.71e-10	-2.38e-10	-2.7e-10	-2.98e-10	-2.75e-10	-2.98e-10	-2.71e-10	-3.03e-10	-2.9e-10	-3.09e-10	-3.34e-10	-3.31e-10		0.00425	-2.48e-11	-2.15e-11	-2.39e-11	-2.2e-11	-1.89e-11	-2.17e-11	-2.37e-11	-2.45e-11	-2.82e-11	-2.57e-11	-2.68e-11	-2.96e-11	-2.81e-11		0.00425	-2.48e-11	-2.15e-11	-2.39e-11
	0.0043	-2.63e-11	-2.43e-11	-2.72e-11	-2.31e-11	-2.46e-11	-2.41e-11	-2.31e-11	-2.24e-11	-2.56e-11	-2.26e-11	-2.05e-11	-2.37e-11	-2.4e-11		0.0043	-2.73e-10	-2.69e-10	-2.39e-10	-2.69e-10	-2.99e-10	-2.76e-10	-2.97e-10	-2.68e-10	-3.05e-10	-2.9e-10	-3.11e-10	-3.3e-10	-3.33e-10		0.0043	-2.29e-11	-2.28e-11	-2.59e-11	-2.32e-11	-1.89e-11	-1.97e-11	-2.26e-11	-2.4e-11	-2.82e-11	-2.51e-11	-2.67e-11	-2.68e-11	-2.78e-11		0.0043	-2.29e-11	-2.28e-11	-2.59e-11
	0.00435	-2.6e-11	-2.56e-11	-2.72e-11	-2.25e-11	-2.34e-11	-2.29e-11	-2.15e-11	-2.27e-11	-2.5e-11	-2.44e-11	-2.38e-11	-2.48e-11	-2.2e-11		0.00435	-2.73e-10	-2.68e-10	-2.4e-10	-2.68e-10	-2.95e-10	-2.78e-10	-2.97e-10	-2.66e-10	-3.05e-10	-2.88e-10	-3.11e-10	-3.29e-10	-3.32e-10		0.00435	-2e-11	-2.62e-11	-2.53e-11	-2.42e-11	-2.32e-11	-2.11e-11	-2.43e-11	-2.23e-11	-2.67e-11	-2.54e-11	-2.62e-11	-2.42e-11	-2.62e-11		0.00435	-2e-11	-2.62e-11	-2.53e-11
	0.0044	-2.57e-11	-2.75e-11	-2.68e-11	-2.36e-11	-2.34e-11	-2.32e-11	-2.42e-11	-2.18e-11	-2.47e-11	-2.61e-11	-2.46e-11	-2.42e-11	-2.02e-11		0.0044	-2.68e-10	-2.68e-10	-2.4e-10	-2.7e-10	-2.93e-10	-2.78e-10	-2.98e-10	-2.66e-10	-3.01e-10	-2.9e-10	-3.1e-10	-3.27e-10	-3.31e-10		0.0044	-2.04e-11	-2.43e-11	-2.37e-11	-2.37e-11	-2.64e-11	-2.43e-11	-2.81e-11	-2.2e-11	-2.54e-11	-2.81e-11	-2.7e-11	-2.65e-11	-2.56e-11		0.0044	-2.04e-11	-2.43e-11	-2.37e-11
	0.00445	-2.62e-11	-2.7e-11	-2.51e-11	-2.5e-11	-2.36e-11	-2.43e-11	-2.67e-11	-2.17e-11	-2.5e-11	-2.56e-11	-2.51e-11	-2.32e-11	-2e-11		0.00445	-2.65e-10	-2.7e-10	-2.38e-10	-2.71e-10	-2.91e-10	-2.78e-10	-2.98e-10	-2.66e-10	-2.98e-10	-2.95e-10	-3.12e-10	-3.25e-10	-3.31e-10		0.00445	-2.31e-11	-2.39e-11	-2.23e-11	-2.51e-11	-2.68e-11	-2.5e-11	-2.92e-11	-2.37e-11	-2.54e-11	-2.76e-11	-2.76e-11	-2.93e-11	-2.76e-11		0.00445	-2.31e-11	-2.39e-11	-2.23e-11
	0.0045	-2.7e-11	-2.56e-11	-2.45e-11	-2.56e-11	-2.39e-11	-2.63e-11	-2.47e-11	-2.31e-11	-2.51e-11	-2.42e-11	-2.59e-11	-2.4e-11	-2.08e-11		0.0045	-2.66e-10	-2.73e-10	-2.35e-10	-2.7e-10	-2.89e-10	-2.8e-10	-2.95e-10	-2.66e-10	-3e-10	-2.99e-10	-3.16e-10	-3.23e-10	-3.29e-10		0.0045	-2.36e-11	-2.57e-11	-2.47e-11	-2.39e-11	-2.5e-11	-2.25e-11	-2.87e-11	-2.56e-11	-2.71e-11	-2.62e-11	-2.75e-11	-2.73e-11	-2.75e-11		0.0045	-2.36e-11	-2.57e-11	-2.47e-11
	0.00455	-2.85e-11	-2.58e-11	-2.71e-11	-2.5e-11	-2.38e-11	-2.54e-11	-2.23e-11	-2.39e-11	-2.4e-11	-2.47e-11	-2.5e-11	-2.38e-11	-2.35e-11		0.00455	-2.69e-10	-2.71e-10	-2.34e-10	-2.7e-10	-2.88e-10	-2.81e-10	-2.93e-10	-2.69e-10	-3.05e-10	-3e-10	-3.18e-10	-3.22e-10	-3.28e-10		0.00455	-2.18e-11	-2.62e-11	-2.68e-11	-2.11e-11	-2.36e-11	-2.01e-11	-2.48e-11	-2.59e-11	-2.89e-11	-2.51e-11	-2.62e-11	-2.61e-11	-2.75e-11		0.00455	-2.18e-11	-2.62e-11	-2.68e-11
	0.0046	-2.89e-11	-2.52e-11	-2.91e-11	-2.4e-11	-2.35e-11	-2.33e-11	-2.34e-11	-2.25e-11	-2.2e-11	-2.91e-11	-2.27e-11	-2.26e-11	-2.46e-11		0.0046	-2.71e-10	-2.69e-10	-2.36e-10	-2.69e-10	-2.85e-10	-2.81e-10	-2.89e-10	-2.72e-10	-3.08e-10	-2.98e-10	-3.17e-10	-3.21e-10	-3.26e-10		0.0046	-2.25e-11	-2.57e-11	-2.4e-11	-2.12e-11	-2.36e-11	-2.09e-11	-2.32e-11	-2.43e-11	-2.9e-11	-2.54e-11	-2.7e-11	-2.71e-11	-2.81e-11		0.0046	-2.25e-11	-2.57e-11	-2.4e-11
	0.00465	-2.71e-11	-2.47e-11	-3.01e-11	-2.32e-11	-2.44e-11	-2.17e-11	-2.49e-11	-2.38e-11	-2.07e-11	-3.09e-11	-2.18e-11	-2.17e-11	-2.34e-11		0.00465	-2.7e-10	-2.69e-10	-2.37e-10	-2.67e-10	-2.86e-10	-2.78e-10	-2.87e-10	-2.77e-10	-3.1e-10	-2.98e-10	-3.15e-10	-3.2e-10	-3.26e-10		0.00465	-2.39e-11	-2.39e-11	-2.11e-11	-2.06e-11	-2.31e-11	-2.4e-11	-2.42e-11	-2.06e-11	-2.68e-11	-2.76e-11	-2.78e-11	-2.71e-11	-2.76e-11		0.00465	-2.39e-11	-2.39e-11	-2.11e-11
	0.0047	-2.63e-11	-2.5e-11	-3.02e-11	-2.29e-11	-2.57e-11	-2.07e-11	-2.41e-11	-2.61e-11	-2.12e-11	-2.76e-11	-2.3e-11	-2.37e-11	-2.32e-11		0.0047	-2.67e-10	-2.68e-10	-2.36e-10	-2.66e-10	-2.91e-10	-2.76e-10	-2.86e-10	-2.77e-10	-3.09e-10	-2.99e-10	-3.15e-10	-3.2e-10	-3.29e-10		0.0047	-2.36e-11	-2.32e-11	-2.12e-11	-2.15e-11	-2.48e-11	-2.68e-11	-2.45e-11	-2.06e-11	-2.36e-11	-2.7e-11	-2.87e-11	-2.62e-11	-2.84e-11		0.0047	-2.36e-11	-2.32e-11	-2.12e-11
	0.00475	-2.58e-11	-2.56e-11	-2.83e-11	-2.26e-11	-2.53e-11	-2.19e-11	-2.25e-11	-2.57e-11	-2.24e-11	-2.45e-11	-2.43e-11	-2.51e-11	-2.28e-11		0.00475	-2.65e-10	-2.66e-10	-2.33e-10	-2.64e-10	-2.93e-10	-2.76e-10	-2.85e-10	-2.77e-10	-3.07e-10	-3e-10	-3.14e-10	-3.22e-10	-3.3e-10		0.00475	-2.37e-11	-2.26e-11	-2.31e-11	-2.37e-11	-2.59e-11	-2.51e-11	-2.68e-11	-2.17e-11	-2.25e-11	-2.42e-11	-2.96e-11	-2.4e-11	-2.82e-11		0.00475	-2.37e-11	-2.26e-11	-2.31e-11
	0.0048	-2.5e-11	-2.69e-11	-2.51e-11	-2.28e-11	-2.27e-11	-2.42e-11	-2.35e-11	-2.61e-11	-2.36e-11	-2.35e-11	-2.4e-11	-2.46e-11	-2.15e-11		0.0048	-2.66e-10	-2.64e-10	-2.32e-10	-2.61e-10	-2.91e-10	-2.75e-10	-2.82e-10	-2.75e-10	-3.06e-10	-2.99e-10	-3.13e-10	-3.22e-10	-3.28e-10		0.0048	-2.5e-11	-2.36e-11	-2.28e-11	-2.36e-11	-2.4e-11	-2.37e-11	-2.92e-11	-2.56e-11	-2.36e-11	-2.32e-11	-3.2e-11	-2.57e-11	-2.5e-11		0.0048	-2.5e-11	-2.36e-11	-2.28e-11
	0.00485	-2.51e-11	-2.64e-11	-2.19e-11	-2.45e-11	-2.27e-11	-2.43e-11	-2.49e-11	-2.76e-11	-2.27e-11	-2.29e-11	-2.3e-11	-2.51e-11	-2.12e-11		0.00485	-2.71e-10	-2.67e-10	-2.33e-10	-2.67e-10	-2.88e-10	-2.74e-10	-2.83e-10	-2.71e-10	-3.07e-10	-2.99e-10	-3.14e-10	-3.23e-10	-3.28e-10		0.00485	-2.39e-11	-2.57e-11	-2.18e-11	-2.45e-11	-2.48e-11	-2.48e-11	-2.73e-11	-2.81e-11	-2.15e-11	-2.59e-11	-3.18e-11	-2.92e-11	-2.43e-11		0.00485	-2.39e-11	-2.57e-11	-2.18e-11
	0.0049	-2.53e-11	-2.4e-11	-2.11e-11	-2.72e-11	-2.54e-11	-2.21e-11	-2.47e-11	-2.67e-11	-2.21e-11	-2.31e-11	-2.35e-11	-2.54e-11	-2.19e-11		0.0049	-2.73e-10	-2.7e-10	-2.37e-10	-2.72e-10	-2.89e-10	-2.74e-10	-2.81e-10	-2.71e-10	-3.08e-10	-3.01e-10	-3.15e-10	-3.25e-10	-3.32e-10		0.0049	-2.31e-11	-2.67e-11	-2.28e-11	-2.42e-11	-2.39e-11	-2.4e-11	-2.23e-11	-2.64e-11	-2.17e-11	-2.96e-11	-3.1e-11	-2.98e-11	-2.59e-11		0.0049	-2.31e-11	-2.67e-11	-2.28e-11
	0.00495	-2.59e-11	-2.3e-11	-2.32e-11	-2.8e-11	-2.59e-11	-2.12e-11	-2.37e-11	-2.4e-11	-2.35e-11	-2.29e-11	-2.41e-11	-2.41e-11	-2.35e-11		0.00495	-2.7e-10	-2.69e-10	-2.39e-10	-2.75e-10	-2.89e-10	-2.74e-10	-2.8e-10	-2.74e-10	-3.08e-10	-3.01e-10	-3.17e-10	-3.25e-10	-3.31e-10		0.00495	-2.48e-11	-2.48e-11	-2.53e-11	-2.25e-11	-2.22e-11	-2.25e-11	-2.09e-11	-2.29e-11	-2.7e-11	-2.96e-11	-2.78e-11	-2.89e-11	-2.81e-11		0.00495	-2.48e-11	-2.48e-11	-2.53e-11
	0.005	-2.69e-11	-2.46e-11	-2.64e-11	-2.73e-11	-2.46e-11	-2.14e-11	-2.39e-11	-2.39e-11	-2.48e-11	-2.32e-11	-2.2e-11	-2.34e-11	-2.53e-11		0.005	-2.69e-10	-2.69e-10	-2.38e-10	-2.74e-10	-2.88e-10	-2.75e-10	-2.83e-10	-2.76e-10	-3.07e-10	-3.01e-10	-3.19e-10	-3.27e-10	-3.3e-10		0.005	-2.47e-11	-2.29e-11	-2.67e-11	-2.14e-11	-2.22e-11	-2.29e-11	-2.22e-11	-2.22e-11	-2.95e-11	-2.65e-11	-2.53e-11	-2.5e-11	-2.93e-11		0.005	-2.47e-11	-2.29e-11	-2.67e-11
	0.00505	-2.74e-11	-2.59e-11	-2.86e-11	-2.64e-11	-2.39e-11	-2.3e-11	-2.47e-11	-2.51e-11	-2.42e-11	-2.58e-11	-2.06e-11	-2.43e-11	-2.59e-11		0.00505	-2.71e-10	-2.69e-10	-2.38e-10	-2.72e-10	-2.86e-10	-2.78e-10	-2.86e-10	-2.76e-10	-3.05e-10	-2.99e-10	-3.19e-10	-3.26e-10	-3.32e-10		0.00505	-2.4e-11	-2.36e-11	-2.43e-11	-2.2e-11	-2.28e-11	-2.34e-11	-2.51e-11	-2.42e-11	-2.87e-11	-2.56e-11	-2.76e-11	-2.47e-11	-2.89e-11		0.00505	-2.4e-11	-2.36e-11	-2.43e-11
	0.0051	-2.66e-11	-2.57e-11	-2.89e-11	-2.57e-11	-2.33e-11	-2.5e-11	-2.55e-11	-2.57e-11	-2.29e-11	-2.71e-11	-2.18e-11	-2.45e-11	-2.59e-11		0.0051	-2.73e-10	-2.7e-10	-2.4e-10	-2.72e-10	-2.87e-10	-2.81e-10	-2.86e-10	-2.77e-10	-3.03e-10	-2.99e-10	-3.2e-10	-3.25e-10	-3.33e-10		0.0051	-2.5e-11	-2.65e-11	-2.18e-11	-2.25e-11	-2.18e-11	-2.42e-11	-2.67e-11	-2.31e-11	-2.59e-11	-2.75e-11	-2.84e-11	-2.71e-11	-2.76e-11		0.0051	-2.5e-11	-2.65e-11	-2.18e-11
	0.00515	-2.66e-11	-2.44e-11	-2.81e-11	-2.57e-11	-2.32e-11	-2.65e-11	-2.45e-11	-2.48e-11	-2.15e-11	-2.72e-11	-2.26e-11	-2.38e-11	-2.61e-11		0.00515	-2.76e-10	-2.71e-10	-2.42e-10	-2.71e-10	-2.86e-10	-2.81e-10	-2.86e-10	-2.76e-10	-3.03e-10	-2.99e-10	-3.21e-10	-3.23e-10	-3.36e-10		0.00515	-2.54e-11	-2.71e-11	-2.18e-11	-2.26e-11	-2.15e-11	-2.42e-11	-2.73e-11	-1.79e-11	-2.4e-11	-2.61e-11	-2.93e-11	-2.81e-11	-2.56e-11		0.00515	-2.54e-11	-2.71e-11	-2.18e-11
	0.0052	-2.74e-11	-2.32e-11	-2.65e-11	-2.58e-11	-2.52e-11	-2.74e-11	-2.33e-11	-2.13e-11	-2.11e-11	-2.71e-11	-2.38e-11	-2.35e-11	-2.65e-11		0.0052	-2.77e-10	-2.71e-10	-2.41e-10	-2.69e-10	-2.86e-10	-2.81e-10	-2.89e-10	-2.74e-10	-3.05e-10	-3e-10	-3.22e-10	-3.2e-10	-3.36e-10		0.0052	-2.37e-11	-2.54e-11	-2.4e-11	-2.29e-11	-2.23e-11	-2.32e-11	-2.79e-11	-1.84e-11	-2.47e-11	-2.48e-11	-2.95e-11	-2.87e-11	-2.62e-11		0.0052	-2.37e-11	-2.54e-11	-2.4e-11
	0.00525	-2.89e-11	-2.33e-11	-2.56e-11	-2.57e-11	-2.68e-11	-2.59e-11	-2.17e-11	-2.02e-11	-2.17e-11	-2.7e-11	-2.45e-11	-2.44e-11	-2.35e-11		0.00525	-2.79e-10	-2.73e-10	-2.39e-10	-2.66e-10	-2.86e-10	-2.82e-10	-2.91e-10	-2.72e-10	-3.08e-10	-2.98e-10	-3.18e-10	-3.19e-10	-3.34e-10		0.00525	-2.08e-11	-2.29e-11	-2.62e-11	-2.29e-11	-2.15e-11	-2.34e-11	-2.71e-11	-2.2e-11	-2.76e-11	-2.51e-11	-2.81e-11	-3.04e-11	-2.71e-11		0.00525	-2.08e-11	-2.29e-11	-2.62e-11
	0.0053	-2.85e-11	-2.37e-11	-2.62e-11	-2.57e-11	-2.46e-11	-2.3e-11	-2.19e-11	-2.34e-11	-2.26e-11	-2.57e-11	-2.44e-11	-2.5e-11	-2.04e-11		0.0053	-2.79e-10	-2.73e-10	-2.36e-10	-2.64e-10	-2.88e-10	-2.82e-10	-2.92e-10	-2.72e-10	-3.11e-10	-2.95e-10	-3.2e-10	-3.2e-10	-3.34e-10		0.0053	-1.97e-11	-2.2e-11	-2.73e-11	-2.31e-11	-2.14e-11	-2.42e-11	-2.53e-11	-2.32e-11	-2.7e-11	-2.45e-11	-2.7e-11	-2.82e-11	-2.7e-11		0.0053	-1.97e-11	-2.2e-11	-2.73e-11
	0.00535	-2.57e-11	-2.52e-11	-2.48e-11	-2.5e-11	-2.29e-11	-2.28e-11	-2.39e-11	-2.62e-11	-2.18e-11	-2.43e-11	-2.37e-11	-2.38e-11	-2.18e-11		0.00535	-2.8e-10	-2.69e-10	-2.34e-10	-2.66e-10	-2.91e-10	-2.82e-10	-2.89e-10	-2.74e-10	-3.13e-10	-2.94e-10	-3.23e-10	-3.22e-10	-3.34e-10		0.00535	-2.06e-11	-2.5e-11	-2.51e-11	-2.26e-11	-2.57e-11	-2.4e-11	-2.56e-11	-2.59e-11	-2.67e-11	-2.37e-11	-2.81e-11	-2.37e-11	-2.65e-11		0.00535	-2.06e-11	-2.5e-11	-2.51e-11
	0.0054	-2.39e-11	-2.69e-11	-2.25e-11	-2.45e-11	-2.23e-11	-2.44e-11	-2.59e-11	-2.46e-11	-2.03e-11	-2.38e-11	-2.25e-11	-2.17e-11	-2.54e-11		0.0054	-2.84e-10	-2.68e-10	-2.35e-10	-2.68e-10	-2.91e-10	-2.83e-10	-2.84e-10	-2.75e-10	-3.11e-10	-2.94e-10	-3.21e-10	-3.25e-10	-3.34e-10		0.0054	-2.18e-11	-2.71e-11	-2.45e-11	-2.42e-11	-3e-11	-2.34e-11	-2.75e-11	-2.65e-11	-2.73e-11	-2.64e-11	-2.79e-11	-2.45e-11	-2.67e-11		0.0054	-2.18e-11	-2.71e-11	-2.45e-11
	0.00545	-2.42e-11	-2.64e-11	-2.2e-11	-2.59e-11	-2.28e-11	-2.5e-11	-2.55e-11	-2.31e-11	-2.16e-11	-2.32e-11	-2.27e-11	-2.2e-11	-2.56e-11		0.00545	-2.86e-10	-2.69e-10	-2.41e-10	-2.69e-10	-2.9e-10	-2.82e-10	-2.81e-10	-2.74e-10	-3.1e-10	-2.93e-10	-3.19e-10	-3.26e-10	-3.35e-10		0.00545	-2.42e-11	-2.59e-11	-2.5e-11	-2.48e-11	-2.57e-11	-2.29e-11	-2.73e-11	-2.64e-11	-2.48e-11	-2.95e-11	-2.65e-11	-2.65e-11	-2.42e-11		0.00545	-2.42e-11	-2.59e-11	-2.5e-11
	0.0055	-2.46e-11	-2.6e-11	-2.33e-11	-2.89e-11	-2.49e-11	-2.48e-11	-2.47e-11	-2.3e-11	-2.48e-11	-2.07e-11	-2.37e-11	-2.37e-11	-2.28e-11		0.0055	-2.82e-10	-2.7e-10	-2.43e-10	-2.68e-10	-2.92e-10	-2.8e-10	-2.8e-10	-2.71e-10	-3.08e-10	-2.94e-10	-3.19e-10	-3.28e-10	-3.35e-10		0.0055	-2.67e-11	-2.5e-11	-2.59e-11	-2.2e-11	-2.18e-11	-2.15e-11	-2.67e-11	-2.59e-11	-2.32e-11	-2.96e-11	-2.47e-11	-2.45e-11	-2.53e-11		0.0055	-2.67e-11	-2.5e-11	-2.59e-11
	0.00555	-2.48e-11	-2.58e-11	-2.42e-11	-3.01e-11	-2.54e-11	-2.32e-11	-2.51e-11	-2.22e-11	-2.56e-11	-2.02e-11	-2.41e-11	-2.58e-11	-2.3e-11		0.00555	-2.8e-10	-2.72e-10	-2.39e-10	-2.69e-10	-2.95e-10	-2.8e-10	-2.82e-10	-2.71e-10	-3.1e-10	-2.95e-10	-3.2e-10	-3.28e-10	-3.32e-10		0.00555	-2.47e-11	-2.31e-11	-2.65e-11	-2.23e-11	-2.17e-11	-2.17e-11	-2.57e-11	-2.42e-11	-2.47e-11	-2.86e-11	-2.51e-11	-2.51e-11	-2.7e-11		0.00555	-2.47e-11	-2.31e-11	-2.65e-11
	0.0056	-2.64e-11	-2.7e-11	-2.33e-11	-2.97e-11	-2.44e-11	-2.27e-11	-2.61e-11	-2.08e-11	-2.42e-11	-2.2e-11	-2.28e-11	-2.82e-11	-2.53e-11		0.0056	-2.78e-10	-2.71e-10	-2.36e-10	-2.68e-10	-2.93e-10	-2.83e-10	-2.85e-10	-2.72e-10	-3.1e-10	-2.95e-10	-3.19e-10	-3.27e-10	-3.29e-10		0.0056	-2.31e-11	-1.97e-11	-2.23e-11	-2.4e-11	-2.39e-11	-2.4e-11	-2.48e-11	-2.36e-11	-2.62e-11	-2.51e-11	-2.71e-11	-2.75e-11	-2.7e-11		0.0056	-2.31e-11	-1.97e-11	-2.23e-11
	0.00565	-2.78e-11	-2.82e-11	-2.37e-11	-2.9e-11	-2.35e-11	-2.28e-11	-2.51e-11	-2.06e-11	-2.43e-11	-2.49e-11	-2.25e-11	-2.78e-11	-2.41e-11		0.00565	-2.78e-10	-2.69e-10	-2.36e-10	-2.68e-10	-2.92e-10	-2.84e-10	-2.84e-10	-2.71e-10	-3.07e-10	-2.96e-10	-3.17e-10	-3.29e-10	-3.3e-10		0.00565	-2.28e-11	-1.95e-11	-1.92e-11	-2.51e-11	-2.32e-11	-2.48e-11	-2.5e-11	-2.51e-11	-2.82e-11	-2.12e-11	-2.76e-11	-2.92e-11	-2.71e-11		0.00565	-2.28e-11	-1.95e-11	-1.92e-11
	0.0057	-2.89e-11	-3e-11	-2.53e-11	-2.61e-11	-2.39e-11	-2.24e-11	-2.27e-11	-2.09e-11	-2.55e-11	-2.73e-11	-2.33e-11	-2.5e-11	-2.23e-11		0.0057	-2.81e-10	-2.69e-10	-2.39e-10	-2.71e-10	-2.93e-10	-2.86e-10	-2.81e-10	-2.73e-10	-3.07e-10	-2.95e-10	-3.15e-10	-3.29e-10	-3.31e-10		0.0057	-2.37e-11	-2.37e-11	-2.26e-11	-2.39e-11	-2.23e-11	-2.28e-11	-2.43e-11	-2.65e-11	-2.87e-11	-2.29e-11	-2.59e-11	-2.61e-11	-2.71e-11		0.0057	-2.37e-11	-2.37e-11	-2.26e-11
	0.00575	-2.77e-11	-2.89e-11	-2.67e-11	-2.36e-11	-2.4e-11	-2.26e-11	-2.11e-11	-2.05e-11	-2.57e-11	-2.95e-11	-2.34e-11	-2.17e-11	-2.25e-11		0.00575	-2.85e-10	-2.69e-10	-2.42e-10	-2.72e-10	-2.92e-10	-2.86e-10	-2.84e-10	-2.72e-10	-3.08e-10	-2.93e-10	-3.16e-10	-3.28e-10	-3.32e-10		0.00575	-2.42e-11	-2.7e-11	-2.9e-11	-2.2e-11	-2.01e-11	-2.18e-11	-2.32e-11	-2.62e-11	-2.42e-11	-2.67e-11	-2.71e-11	-2.45e-11	-2.71e-11		0.00575	-2.42e-11	-2.7e-11	-2.9e-11
	0.0058	-2.48e-11	-2.45e-11	-2.54e-11	-2.39e-11	-2.36e-11	-2.39e-11	-2.06e-11	-2.1e-11	-2.46e-11	-2.96e-11	-2.25e-11	-2.11e-11	-2.33e-11		0.0058	-2.85e-10	-2.7e-10	-2.45e-10	-2.71e-10	-2.91e-10	-2.88e-10	-2.91e-10	-2.67e-10	-3.07e-10	-2.92e-10	-3.17e-10	-3.26e-10	-3.3e-10		0.0058	-2.29e-11	-2.47e-11	-2.98e-11	-2.09e-11	-1.98e-11	-2.34e-11	-2.64e-11	-2.42e-11	-2.17e-11	-2.47e-11	-2.81e-11	-2.59e-11	-2.45e-11		0.0058	-2.29e-11	-2.47e-11	-2.98e-11
	0.00585	-2.4e-11	-2.38e-11	-2.36e-11	-2.64e-11	-2.28e-11	-2.6e-11	-2.17e-11	-2.44e-11	-2.28e-11	-2.75e-11	-2.11e-11	-2.15e-11	-2.24e-11		0.00585	-2.85e-10	-2.73e-10	-2.45e-10	-2.68e-10	-2.9e-10	-2.9e-10	-2.91e-10	-2.64e-10	-3.04e-10	-2.94e-10	-3.16e-10	-3.28e-10	-3.28e-10		0.00585	-2.06e-11	-2.14e-11	-2.5e-11	-2.17e-11	-2.22e-11	-2.57e-11	-2.79e-11	-2.34e-11	-2.11e-11	-2.23e-11	-2.87e-11	-2.71e-11	-2.37e-11		0.00585	-2.06e-11	-2.14e-11	-2.5e-11
	0.0059	-2.56e-11	-2.6e-11	-2.56e-11	-2.74e-11	-2.35e-11	-2.55e-11	-2.3e-11	-2.56e-11	-2.21e-11	-2.56e-11	-2.08e-11	-2.19e-11	-2.24e-11		0.0059	-2.82e-10	-2.73e-10	-2.42e-10	-2.66e-10	-2.88e-10	-2.91e-10	-2.9e-10	-2.66e-10	-3.04e-10	-2.97e-10	-3.14e-10	-3.29e-10	-3.27e-10		0.0059	-1.98e-11	-2.29e-11	-2.2e-11	-2.06e-11	-2.53e-11	-2.57e-11	-2.78e-11	-2.31e-11	-2.32e-11	-2.48e-11	-2.96e-11	-2.78e-11	-2.59e-11		0.0059	-1.98e-11	-2.29e-11	-2.2e-11
	0.00595	-2.55e-11	-2.55e-11	-2.79e-11	-2.62e-11	-2.54e-11	-2.43e-11	-2.33e-11	-2.37e-11	-2.17e-11	-2.45e-11	-2.17e-11	-2.19e-11	-2.36e-11		0.00595	-2.8e-10	-2.7e-10	-2.41e-10	-2.65e-10	-2.87e-10	-2.91e-10	-2.9e-10	-2.69e-10	-3.04e-10	-3e-10	-3.11e-10	-3.29e-10	-3.26e-10		0.00595	-2.31e-11	-2.76e-11	-2.04e-11	-2.17e-11	-2.78e-11	-2.12e-11	-2.79e-11	-2.62e-11	-2.65e-11	-2.57e-11	-2.82e-11	-2.84e-11	-2.9e-11		0.00595	-2.31e-11	-2.76e-11	-2.04e-11
	0.006	-2.37e-11	-2.58e-11	-2.72e-11	-2.57e-11	-2.7e-11	-2.39e-11	-2.38e-11	-2.22e-11	-2.22e-11	-2.38e-11	-2.18e-11	-2.37e-11	-2.52e-11		0.006	-2.8e-10	-2.66e-10	-2.4e-10	-2.66e-10	-2.88e-10	-2.9e-10	-2.92e-10	-2.66e-10	-3.08e-10	-3.04e-10	-3.1e-10	-3.29e-10	-3.25e-10		0.006	-2.53e-11	-2.92e-11	-2.06e-11	-2.03e-11	-2.42e-11	-1.75e-11	-2.79e-11	-2.62e-11	-2.81e-11	-2.48e-11	-2.48e-11	-2.86e-11	-2.86e-11		0.006	-2.53e-11	-2.92e-11	-2.06e-11
	0.00605	-2.37e-11	-2.75e-11	-2.55e-11	-2.76e-11	-2.76e-11	-2.36e-11	-2.47e-11	-2.31e-11	-2.15e-11	-2.34e-11	-2.32e-11	-2.54e-11	-2.46e-11		0.00605	-2.79e-10	-2.67e-10	-2.39e-10	-2.68e-10	-2.9e-10	-2.91e-10	-2.93e-10	-2.64e-10	-3.12e-10	-3.06e-10	-3.13e-10	-3.29e-10	-3.23e-10		0.00605	-2.34e-11	-2.61e-11	-2.25e-11	-2.11e-11	-2.12e-11	-1.97e-11	-2.53e-11	-2.45e-11	-2.84e-11	-2.42e-11	-2.32e-11	-2.65e-11	-2.67e-11		0.00605	-2.34e-11	-2.61e-11	-2.25e-11
	0.0061	-2.47e-11	-2.81e-11	-2.56e-11	-2.89e-11	-2.62e-11	-2.24e-11	-2.41e-11	-2.51e-11	-2.06e-11	-2.41e-11	-2.7e-11	-2.51e-11	-2.31e-11		0.0061	-2.8e-10	-2.7e-10	-2.38e-10	-2.68e-10	-2.91e-10	-2.92e-10	-2.92e-10	-2.66e-10	-3.15e-10	-3.07e-10	-3.15e-10	-3.23e-10	-3.25e-10		0.0061	-2.42e-11	-2.36e-11	-2.54e-11	-2.31e-11	-2.37e-11	-2.34e-11	-2.39e-11	-2.25e-11	-2.82e-11	-2.73e-11	-2.64e-11	-2.59e-11	-2.53e-11		0.0061	-2.42e-11	-2.36e-11	-2.54e-11
	0.00615	-2.51e-11	-2.85e-11	-2.69e-11	-2.74e-11	-2.37e-11	-2.26e-11	-2.37e-11	-2.62e-11	-2.16e-11	-2.49e-11	-3.06e-11	-2.4e-11	-2.26e-11		0.00615	-2.8e-10	-2.72e-10	-2.38e-10	-2.71e-10	-2.9e-10	-2.91e-10	-2.91e-10	-2.66e-10	-3.16e-10	-3.07e-10	-3.15e-10	-3.2e-10	-3.26e-10		0.00615	-2.4e-11	-2.4e-11	-2.98e-11	-2.34e-11	-2.47e-11	-2.61e-11	-2.67e-11	-2.15e-11	-2.62e-11	-2.87e-11	-2.95e-11	-2.51e-11	-2.26e-11		0.00615	-2.4e-11	-2.4e-11	-2.98e-11
	0.0062	-2.56e-11	-2.72e-11	-2.84e-11	-2.67e-11	-2.42e-11	-2.49e-11	-2.27e-11	-2.48e-11	-2.13e-11	-2.46e-11	-2.96e-11	-2.44e-11	-2.25e-11		0.0062	-2.77e-10	-2.71e-10	-2.37e-10	-2.7e-10	-2.88e-10	-2.9e-10	-2.93e-10	-2.65e-10	-3.16e-10	-3.05e-10	-3.16e-10	-3.22e-10	-3.21e-10		0.0062	-2.48e-11	-2.32e-11	-2.92e-11	-2.26e-11	-2.31e-11	-2.57e-11	-2.67e-11	-2.31e-11	-2.67e-11	-2.54e-11	-3.17e-11	-2.7e-11	-2.4e-11		0.0062	-2.48e-11	-2.32e-11	-2.92e-11
	0.00625	-2.61e-11	-2.71e-11	-2.91e-11	-2.56e-11	-2.7e-11	-2.58e-11	-2.24e-11	-2.36e-11	-2.23e-11	-2.24e-11	-2.79e-11	-2.51e-11	-2.38e-11		0.00625	-2.75e-10	-2.69e-10	-2.39e-10	-2.68e-10	-2.89e-10	-2.88e-10	-2.93e-10	-2.62e-10	-3.14e-10	-3.03e-10	-3.15e-10	-3.23e-10	-3.2e-10		0.00625	-2.53e-11	-2.32e-11	-2.22e-11	-2.23e-11	-2.18e-11	-2.4e-11	-2.53e-11	-2.54e-11	-2.73e-11	-2.48e-11	-3e-11	-2.82e-11	-2.73e-11		0.00625	-2.53e-11	-2.32e-11	-2.22e-11
	0.0063	-2.57e-11	-2.71e-11	-2.83e-11	-2.45e-11	-2.54e-11	-2.65e-11	-2.36e-11	-2.45e-11	-2.29e-11	-2.14e-11	-2.91e-11	-2.52e-11	-2.36e-11		0.0063	-2.75e-10	-2.65e-10	-2.42e-10	-2.65e-10	-2.91e-10	-2.86e-10	-2.93e-10	-2.61e-10	-3.13e-10	-3.03e-10	-3.14e-10	-3.25e-10	-3.23e-10		0.0063	-2.37e-11	-2.28e-11	-2.09e-11	-2.28e-11	-2.15e-11	-2.39e-11	-2.68e-11	-2.47e-11	-2.56e-11	-2.64e-11	-2.82e-11	-2.67e-11	-2.59e-11		0.0063	-2.37e-11	-2.28e-11	-2.09e-11
	0.00635	-2.45e-11	-2.63e-11	-2.55e-11	-2.51e-11	-2.38e-11	-2.58e-11	-2.37e-11	-2.41e-11	-2.34e-11	-2.27e-11	-3.01e-11	-2.51e-11	-2.35e-11		0.00635	-2.76e-10	-2.63e-10	-2.46e-10	-2.66e-10	-2.92e-10	-2.86e-10	-2.92e-10	-2.66e-10	-3.12e-10	-3.02e-10	-3.11e-10	-3.25e-10	-3.29e-10		0.00635	-2.25e-11	-2.28e-11	-2.42e-11	-2.14e-11	-2.29e-11	-2.53e-11	-2.79e-11	-2.25e-11	-2.54e-11	-2.68e-11	-2.75e-11	-2.47e-11	-2.47e-11		0.00635	-2.25e-11	-2.28e-11	-2.42e-11
	0.0064	-2.49e-11	-2.51e-11	-2.33e-11	-2.56e-11	-2.44e-11	-2.28e-11	-2.37e-11	-2.39e-11	-2.44e-11	-2.31e-11	-2.69e-11	-2.55e-11	-2.47e-11		0.0064	-2.75e-10	-2.64e-10	-2.45e-10	-2.69e-10	-2.94e-10	-2.91e-10	-2.91e-10	-2.68e-10	-3.14e-10	-3.01e-10	-3.1e-10	-3.23e-10	-3.31e-10		0.0064	-2.06e-11	-2.23e-11	-2.62e-11	-2.03e-11	-2.22e-11	-2.39e-11	-2.73e-11	-2.37e-11	-2.57e-11	-2.64e-11	-2.68e-11	-2.43e-11	-2.5e-11		0.0064	-2.06e-11	-2.23e-11	-2.62e-11
	0.00645	-2.52e-11	-2.43e-11	-2.16e-11	-2.51e-11	-2.56e-11	-2.17e-11	-2.43e-11	-2.48e-11	-2.44e-11	-2.31e-11	-2.22e-11	-2.54e-11	-2.51e-11		0.00645	-2.75e-10	-2.66e-10	-2.42e-10	-2.73e-10	-2.96e-10	-2.91e-10	-2.9e-10	-2.66e-10	-3.14e-10	-3e-10	-3.1e-10	-3.21e-10	-3.29e-10		0.00645	-2.06e-11	-2.31e-11	-2.4e-11	-2.4e-11	-2.2e-11	-2.23e-11	-2.59e-11	-2.62e-11	-2.54e-11	-2.62e-11	-2.7e-11	-2.48e-11	-2.78e-11		0.00645	-2.06e-11	-2.31e-11	-2.4e-11
	0.0065	-2.51e-11	-2.44e-11	-2.13e-11	-2.44e-11	-2.53e-11	-2.35e-11	-2.44e-11	-2.34e-11	-2.44e-11	-2.42e-11	-2.23e-11	-2.42e-11	-2.43e-11		0.0065	-2.75e-10	-2.66e-10	-2.42e-10	-2.72e-10	-2.97e-10	-2.9e-10	-2.91e-10	-2.65e-10	-3.16e-10	-3e-10	-3.08e-10	-3.18e-10	-3.28e-10		0.0065	-2.2e-11	-2.54e-11	-2.32e-11	-2.56e-11	-2.43e-11	-2.25e-11	-2.51e-11	-2.53e-11	-2.54e-11	-2.65e-11	-2.78e-11	-2.57e-11	-2.75e-11		0.0065	-2.2e-11	-2.54e-11	-2.32e-11
	0.00655	-2.46e-11	-2.46e-11	-2.28e-11	-2.37e-11	-2.56e-11	-2.53e-11	-2.42e-11	-2.11e-11	-2.51e-11	-2.71e-11	-2.3e-11	-2.36e-11	-2.52e-11		0.00655	-2.75e-10	-2.65e-10	-2.42e-10	-2.72e-10	-2.96e-10	-2.89e-10	-2.94e-10	-2.65e-10	-3.17e-10	-3.03e-10	-3.1e-10	-3.17e-10	-3.29e-10		0.00655	-2.37e-11	-2.53e-11	-2.25e-11	-2.4e-11	-2.45e-11	-2.26e-11	-2.64e-11	-2.2e-11	-2.5e-11	-2.68e-11	-2.45e-11	-2.73e-11	-2.43e-11		0.00655	-2.37e-11	-2.53e-11	-2.25e-11
	0.0066	-2.43e-11	-2.75e-11	-2.53e-11	-2.35e-11	-2.54e-11	-2.58e-11	-2.3e-11	-1.99e-11	-2.47e-11	-2.88e-11	-2.14e-11	-2.38e-11	-2.68e-11		0.0066	-2.76e-10	-2.66e-10	-2.42e-10	-2.76e-10	-2.95e-10	-2.91e-10	-2.98e-10	-2.65e-10	-3.18e-10	-3.04e-10	-3.1e-10	-3.18e-10	-3.31e-10		0.0066	-2.42e-11	-2.4e-11	-2.25e-11	-2.17e-11	-2.29e-11	-2.39e-11	-2.54e-11	-2.2e-11	-2.51e-11	-2.64e-11	-2.47e-11	-2.76e-11	-2.39e-11		0.0066	-2.42e-11	-2.4e-11	-2.25e-11
	0.00665	-2.55e-11	-2.94e-11	-2.7e-11	-2.37e-11	-2.53e-11	-2.55e-11	-2.25e-11	-2.17e-11	-2.26e-11	-2.68e-11	-2.01e-11	-2.41e-11	-2.67e-11		0.00665	-2.76e-10	-2.7e-10	-2.45e-10	-2.81e-10	-2.91e-10	-2.93e-10	-2.99e-10	-2.65e-10	-3.17e-10	-3.06e-10	-3.11e-10	-3.18e-10	-3.31e-10		0.00665	-2.39e-11	-2.37e-11	-2.45e-11	-2.09e-11	-2.34e-11	-2.42e-11	-2.29e-11	-2.31e-11	-2.5e-11	-2.53e-11	-2.79e-11	-2.56e-11	-2.54e-11		0.00665	-2.39e-11	-2.37e-11	-2.45e-11
	0.0067	-2.67e-11	-2.87e-11	-2.67e-11	-2.47e-11	-2.51e-11	-2.41e-11	-2.28e-11	-2.35e-11	-2.15e-11	-2.32e-11	-2.13e-11	-2.38e-11	-2.57e-11		0.0067	-2.76e-10	-2.74e-10	-2.45e-10	-2.82e-10	-2.91e-10	-2.93e-10	-2.97e-10	-2.65e-10	-3.18e-10	-3.07e-10	-3.12e-10	-3.21e-10	-3.31e-10		0.0067	-2.39e-11	-2.43e-11	-2.43e-11	-2.28e-11	-2.51e-11	-2.45e-11	-2.45e-11	-2.23e-11	-2.56e-11	-2.5e-11	-3.03e-11	-2.42e-11	-2.87e-11		0.0067	-2.39e-11	-2.43e-11	-2.43e-11
	0.00675	-2.71e-11	-2.81e-11	-2.62e-11	-2.54e-11	-2.42e-11	-2.16e-11	-2.4e-11	-2.43e-11	-2.29e-11	-2.35e-11	-2.4e-11	-2.46e-11	-2.33e-11		0.00675	-2.78e-10	-2.73e-10	-2.43e-10	-2.83e-10	-2.94e-10	-2.95e-10	-2.92e-10	-2.66e-10	-3.19e-10	-3.07e-10	-3.11e-10	-3.21e-10	-3.3e-10		0.00675	-2.51e-11	-2.51e-11	-2.31e-11	-2.04e-11	-2.47e-11	-2.23e-11	-2.93e-11	-1.87e-11	-2.71e-11	-2.32e-11	-2.98e-11	-2.48e-11	-3.04e-11		0.00675	-2.51e-11	-2.51e-11	-2.31e-11
	0.0068	-2.73e-11	-2.92e-11	-2.54e-11	-2.49e-11	-2.35e-11	-2.07e-11	-2.62e-11	-2.37e-11	-2.33e-11	-2.7e-11	-2.55e-11	-2.58e-11	-2.18e-11		0.0068	-2.81e-10	-2.74e-10	-2.44e-10	-2.86e-10	-2.94e-10	-2.97e-10	-2.9e-10	-2.66e-10	-3.16e-10	-3.06e-10	-3.1e-10	-3.2e-10	-3.31e-10		0.0068	-2.51e-11	-2.36e-11	-2.47e-11	-2.03e-11	-2.09e-11	-2.03e-11	-2.96e-11	-2.15e-11	-2.7e-11	-2.25e-11	-2.75e-11	-2.54e-11	-2.79e-11		0.0068	-2.51e-11	-2.36e-11	-2.47e-11
	0.00685	-2.91e-11	-3e-11	-2.6e-11	-2.51e-11	-2.28e-11	-2.17e-11	-2.44e-11	-2.46e-11	-2.52e-11	-2.77e-11	-2.42e-11	-2.82e-11	-2.21e-11		0.00685	-2.87e-10	-2.75e-10	-2.45e-10	-2.86e-10	-2.89e-10	-2.94e-10	-2.9e-10	-2.65e-10	-3.14e-10	-3.05e-10	-3.09e-10	-3.23e-10	-3.34e-10		0.00685	-2.31e-11	-2.26e-11	-2.68e-11	-2.34e-11	-1.98e-11	-2e-11	-2.42e-11	-2.57e-11	-2.53e-11	-2.39e-11	-2.81e-11	-2.57e-11	-2.37e-11		0.00685	-2.31e-11	-2.26e-11	-2.68e-11
	0.0069	-2.91e-11	-2.86e-11	-2.6e-11	-2.5e-11	-2.42e-11	-2.32e-11	-2.27e-11	-2.55e-11	-2.5e-11	-2.65e-11	-2.37e-11	-2.81e-11	-2.32e-11		0.0069	-2.87e-10	-2.76e-10	-2.46e-10	-2.82e-10	-2.88e-10	-2.9e-10	-2.89e-10	-2.63e-10	-3.16e-10	-3.06e-10	-3.07e-10	-3.23e-10	-3.34e-10		0.0069	-2.11e-11	-2.36e-11	-2.62e-11	-2.51e-11	-2.22e-11	-2.26e-11	-2.26e-11	-2.75e-11	-2.47e-11	-2.59e-11	-3.21e-11	-2.71e-11	-2.31e-11		0.0069	-2.11e-11	-2.36e-11	-2.62e-11
	0.00695	-2.83e-11	-2.74e-11	-2.41e-11	-2.52e-11	-2.44e-11	-2.5e-11	-2.49e-11	-2.49e-11	-2.36e-11	-2.65e-11	-2.33e-11	-2.75e-11	-2.45e-11		0.00695	-2.85e-10	-2.75e-10	-2.46e-10	-2.78e-10	-2.89e-10	-2.88e-10	-2.9e-10	-2.64e-10	-3.18e-10	-3.04e-10	-3.04e-10	-3.24e-10	-3.35e-10		0.00695	-2.17e-11	-2.62e-11	-2.45e-11	-2.4e-11	-2.53e-11	-2.5e-11	-2.34e-11	-2.54e-11	-2.43e-11	-2.65e-11	-3.43e-11	-2.62e-11	-2.53e-11		0.00695	-2.17e-11	-2.62e-11	-2.45e-11
	0.007	-2.8e-11	-2.67e-11	-2.12e-11	-2.6e-11	-2.42e-11	-2.71e-11	-2.67e-11	-2.32e-11	-2.44e-11	-2.61e-11	-2.27e-11	-2.68e-11	-2.47e-11		0.007	-2.84e-10	-2.76e-10	-2.43e-10	-2.76e-10	-2.91e-10	-2.88e-10	-2.9e-10	-2.66e-10	-3.17e-10	-3.02e-10	-3.01e-10	-3.23e-10	-3.34e-10		0.007	-2.45e-11	-2.71e-11	-2.34e-11	-2.17e-11	-2.45e-11	-2.59e-11	-2.32e-11	-2.37e-11	-2.47e-11	-2.42e-11	-3.17e-11	-2.53e-11	-2.7e-11		0.007	-2.45e-11	-2.71e-11	-2.34e-11
	0.00705	-2.69e-11	-2.64e-11	-1.94e-11	-2.65e-11	-2.49e-11	-2.63e-11	-2.71e-11	-2.1e-11	-2.43e-11	-2.6e-11	-2.24e-11	-2.58e-11	-2.44e-11		0.00705	-2.85e-10	-2.76e-10	-2.42e-10	-2.78e-10	-2.91e-10	-2.9e-10	-2.9e-10	-2.67e-10	-3.16e-10	-3.01e-10	-3.01e-10	-3.21e-10	-3.34e-10		0.00705	-2.62e-11	-2.32e-11	-2.31e-11	-2e-11	-2.06e-11	-2.45e-11	-2.43e-11	-2.23e-11	-2.56e-11	-2.25e-11	-2.78e-11	-2.47e-11	-2.84e-11		0.00705	-2.62e-11	-2.32e-11	-2.31e-11
	0.0071	-2.65e-11	-2.69e-11	-1.98e-11	-2.66e-11	-2.52e-11	-2.39e-11	-2.67e-11	-2.14e-11	-2.37e-11	-2.45e-11	-2.08e-11	-2.45e-11	-2.34e-11		0.0071	-2.86e-10	-2.78e-10	-2.44e-10	-2.8e-10	-2.93e-10	-2.94e-10	-2.9e-10	-2.69e-10	-3.16e-10	-3.03e-10	-3.03e-10	-3.23e-10	-3.31e-10		0.0071	-2.31e-11	-2.08e-11	-2.4e-11	-2.03e-11	-1.98e-11	-2.39e-11	-2.71e-11	-2.14e-11	-2.57e-11	-2.51e-11	-2.79e-11	-2.48e-11	-2.57e-11		0.0071	-2.31e-11	-2.08e-11	-2.4e-11
	0.00715	-2.68e-11	-2.77e-11	-2.15e-11	-2.6e-11	-2.53e-11	-2.27e-11	-2.64e-11	-2.31e-11	-2.12e-11	-2.31e-11	-2.05e-11	-2.25e-11	-2.36e-11		0.00715	-2.84e-10	-2.79e-10	-2.48e-10	-2.81e-10	-2.93e-10	-2.95e-10	-2.91e-10	-2.68e-10	-3.2e-10	-3.04e-10	-3.05e-10	-3.24e-10	-3.31e-10		0.00715	-2.03e-11	-2.18e-11	-2.37e-11	-2.22e-11	-2.2e-11	-2.61e-11	-2.93e-11	-2.17e-11	-2.54e-11	-2.76e-11	-3.12e-11	-2.54e-11	-2.28e-11		0.00715	-2.03e-11	-2.18e-11	-2.37e-11
	0.0072	-2.83e-11	-2.89e-11	-2.31e-11	-2.54e-11	-2.48e-11	-2.32e-11	-2.5e-11	-2.45e-11	-1.91e-11	-2.25e-11	-2.12e-11	-2.2e-11	-2.26e-11		0.0072	-2.81e-10	-2.81e-10	-2.51e-10	-2.83e-10	-2.9e-10	-2.95e-10	-2.89e-10	-2.69e-10	-3.21e-10	-3.03e-10	-3.04e-10	-3.23e-10	-3.3e-10		0.0072	-2.09e-11	-2.48e-11	-2.56e-11	-2.59e-11	-2.71e-11	-2.57e-11	-2.98e-11	-2.18e-11	-2.53e-11	-2.76e-11	-3.06e-11	-2.5e-11	-2.48e-11		0.0072	-2.09e-11	-2.48e-11	-2.56e-11
	0.00725	-2.76e-11	-2.86e-11	-2.37e-11	-2.34e-11	-2.59e-11	-2.44e-11	-2.44e-11	-2.5e-11	-2.02e-11	-2.2e-11	-2.14e-11	-2.33e-11	-2.1e-11		0.00725	-2.79e-10	-2.82e-10	-2.51e-10	-2.83e-10	-2.88e-10	-2.9e-10	-2.87e-10	-2.68e-10	-3.21e-10	-3.05e-10	-3.04e-10	-3.23e-10	-3.31e-10		0.00725	-2.06e-11	-2.73e-11	-2.95e-11	-2.68e-11	-2.64e-11	-2.34e-11	-2.68e-11	-2.14e-11	-2.59e-11	-2.37e-11	-2.92e-11	-2.32e-11	-2.84e-11		0.00725	-2.06e-11	-2.73e-11	-2.95e-11
	0.0073	-2.56e-11	-2.78e-11	-2.53e-11	-2.21e-11	-2.67e-11	-2.4e-11	-2.43e-11	-2.64e-11	-2.27e-11	-2.27e-11	-2.24e-11	-2.54e-11	-2.23e-11		0.0073	-2.81e-10	-2.81e-10	-2.49e-10	-2.78e-10	-2.84e-10	-2.88e-10	-2.85e-10	-2.67e-10	-3.24e-10	-3.03e-10	-3.05e-10	-3.22e-10	-3.32e-10		0.0073	-1.92e-11	-2.68e-11	-2.87e-11	-2.4e-11	-2.28e-11	-2.31e-11	-2.43e-11	-2.34e-11	-2.76e-11	-2.06e-11	-2.67e-11	-2.37e-11	-2.9e-11		0.0073	-1.92e-11	-2.68e-11	-2.87e-11
	0.00735	-2.35e-11	-2.63e-11	-2.71e-11	-2.41e-11	-2.62e-11	-2.23e-11	-2.56e-11	-2.59e-11	-2.33e-11	-2.32e-11	-2.45e-11	-2.46e-11	-2.46e-11		0.00735	-2.82e-10	-2.81e-10	-2.5e-10	-2.75e-10	-2.81e-10	-2.87e-10	-2.84e-10	-2.63e-10	-3.24e-10	-2.99e-10	-3.08e-10	-3.21e-10	-3.31e-10		0.00735	-2e-11	-2.43e-11	-2.22e-11	-2.18e-11	-2.39e-11	-2.51e-11	-2.51e-11	-2.54e-11	-2.82e-11	-2.23e-11	-2.75e-11	-2.75e-11	-2.71e-11		0.00735	-2e-11	-2.43e-11	-2.22e-11
	0.0074	-2.39e-11	-2.53e-11	-2.61e-11	-2.64e-11	-2.71e-11	-2.14e-11	-2.56e-11	-2.44e-11	-2.47e-11	-2.55e-11	-2.54e-11	-2.26e-11	-2.31e-11		0.0074	-2.84e-10	-2.81e-10	-2.5e-10	-2.75e-10	-2.82e-10	-2.87e-10	-2.86e-10	-2.62e-10	-3.25e-10	-2.98e-10	-3.08e-10	-3.2e-10	-3.29e-10		0.0074	-2.2e-11	-2.29e-11	-1.86e-11	-2.2e-11	-2.39e-11	-2.37e-11	-2.54e-11	-2.56e-11	-2.62e-11	-2.59e-11	-2.87e-11	-2.76e-11	-2.68e-11		0.0074	-2.2e-11	-2.29e-11	-1.86e-11
	0.00745	-2.5e-11	-2.6e-11	-2.42e-11	-2.52e-11	-2.78e-11	-2.24e-11	-2.39e-11	-2.36e-11	-2.66e-11	-2.76e-11	-2.43e-11	-2.21e-11	-2.05e-11		0.00745	-2.83e-10	-2.81e-10	-2.51e-10	-2.77e-10	-2.83e-10	-2.87e-10	-2.84e-10	-2.66e-10	-3.23e-10	-3e-10	-3.07e-10	-3.21e-10	-3.28e-10		0.00745	-2.43e-11	-2.45e-11	-1.98e-11	-2.12e-11	-2.09e-11	-2e-11	-2.67e-11	-2.57e-11	-2.53e-11	-2.64e-11	-2.98e-11	-2.65e-11	-2.64e-11		0.00745	-2.43e-11	-2.45e-11	-1.98e-11
	0.0075	-2.58e-11	-2.62e-11	-2.34e-11	-2.25e-11	-2.57e-11	-2.31e-11	-2.22e-11	-2.51e-11	-2.53e-11	-2.81e-11	-2.39e-11	-2.36e-11	-2.04e-11		0.0075	-2.81e-10	-2.81e-10	-2.52e-10	-2.76e-10	-2.83e-10	-2.88e-10	-2.82e-10	-2.71e-10	-3.23e-10	-3e-10	-3.09e-10	-3.24e-10	-3.25e-10		0.0075	-2.56e-11	-2.42e-11	-2.11e-11	-2.08e-11	-2.03e-11	-1.92e-11	-2.53e-11	-2.67e-11	-2.45e-11	-2.36e-11	-3.1e-11	-2.59e-11	-2.7e-11		0.0075	-2.56e-11	-2.42e-11	-2.11e-11
	0.00755	-2.69e-11	-2.34e-11	-2.53e-11	-2.25e-11	-2.37e-11	-2.17e-11	-2.2e-11	-2.54e-11	-2.28e-11	-2.83e-11	-2.43e-11	-2.47e-11	-2.32e-11		0.00755	-2.79e-10	-2.82e-10	-2.53e-10	-2.78e-10	-2.83e-10	-2.9e-10	-2.8e-10	-2.7e-10	-3.25e-10	-3e-10	-3.11e-10	-3.24e-10	-3.27e-10		0.00755	-2.42e-11	-2.45e-11	-2.25e-11	-2.25e-11	-2.57e-11	-2.23e-11	-2.28e-11	-2.57e-11	-2.39e-11	-2.31e-11	-2.79e-11	-2.76e-11	-2.59e-11		0.00755	-2.42e-11	-2.45e-11	-2.25e-11
	0.0076	-2.68e-11	-2.11e-11	-2.85e-11	-2.48e-11	-2.48e-11	-2.11e-11	-2.26e-11	-2.27e-11	-2.27e-11	-2.76e-11	-2.34e-11	-2.44e-11	-2.7e-11		0.0076	-2.78e-10	-2.81e-10	-2.53e-10	-2.77e-10	-2.83e-10	-2.91e-10	-2.83e-10	-2.68e-10	-3.25e-10	-2.98e-10	-3.09e-10	-3.22e-10	-3.24e-10		0.0076	-2.43e-11	-2.48e-11	-2.47e-11	-2.23e-11	-2.62e-11	-2.53e-11	-2.29e-11	-2.37e-11	-2.54e-11	-2.57e-11	-2.5e-11	-2.76e-11	-2.53e-11		0.0076	-2.43e-11	-2.48e-11	-2.47e-11
	0.00765	-2.67e-11	-2.14e-11	-2.99e-11	-2.63e-11	-2.65e-11	-2.18e-11	-2.37e-11	-2.05e-11	-2.45e-11	-2.58e-11	-2.15e-11	-2.25e-11	-2.75e-11		0.00765	-2.81e-10	-2.8e-10	-2.53e-10	-2.75e-10	-2.84e-10	-2.9e-10	-2.84e-10	-2.69e-10	-3.26e-10	-2.95e-10	-3.06e-10	-3.2e-10	-3.21e-10		0.00765	-2.59e-11	-2.4e-11	-2.68e-11	-1.98e-11	-2.01e-11	-2.31e-11	-2.4e-11	-2.15e-11	-2.59e-11	-2.81e-11	-2.68e-11	-2.79e-11	-2.89e-11		0.00765	-2.59e-11	-2.4e-11	-2.68e-11
	0.0077	-2.77e-11	-2.32e-11	-2.86e-11	-2.65e-11	-2.56e-11	-2.27e-11	-2.37e-11	-2.13e-11	-2.55e-11	-2.45e-11	-2.15e-11	-2.06e-11	-2.61e-11		0.0077	-2.84e-10	-2.79e-10	-2.53e-10	-2.73e-10	-2.82e-10	-2.91e-10	-2.85e-10	-2.71e-10	-3.26e-10	-2.94e-10	-3.02e-10	-3.22e-10	-3.22e-10		0.0077	-2.59e-11	-2.42e-11	-2.78e-11	-2.14e-11	-2.08e-11	-2.09e-11	-2.75e-11	-2.14e-11	-2.39e-11	-2.76e-11	-2.95e-11	-2.81e-11	-3.12e-11		0.0077	-2.59e-11	-2.42e-11	-2.78e-11
	0.00775	-2.73e-11	-2.38e-11	-2.61e-11	-2.6e-11	-2.38e-11	-2.21e-11	-2.18e-11	-2.45e-11	-2.4e-11	-2.29e-11	-2.22e-11	-2.22e-11	-2.57e-11		0.00775	-2.84e-10	-2.79e-10	-2.51e-10	-2.71e-10	-2.83e-10	-2.9e-10	-2.86e-10	-2.71e-10	-3.27e-10	-2.94e-10	-3.01e-10	-3.24e-10	-3.26e-10		0.00775	-2.45e-11	-2.47e-11	-2.75e-11	-2.48e-11	-2.43e-11	-2.11e-11	-3.03e-11	-2.25e-11	-2.42e-11	-2.56e-11	-3.25e-11	-2.59e-11	-2.92e-11		0.00775	-2.45e-11	-2.47e-11	-2.75e-11
	0.0078	-2.45e-11	-2.4e-11	-2.52e-11	-2.64e-11	-2.4e-11	-2.19e-11	-2.17e-11	-2.75e-11	-2.27e-11	-2.12e-11	-2.23e-11	-2.23e-11	-2.79e-11		0.0078	-2.84e-10	-2.81e-10	-2.49e-10	-2.71e-10	-2.81e-10	-2.88e-10	-2.87e-10	-2.7e-10	-3.28e-10	-2.92e-10	-3.04e-10	-3.26e-10	-3.28e-10		0.0078	-2.4e-11	-2.42e-11	-2.59e-11	-2.2e-11	-2.32e-11	-2.23e-11	-2.98e-11	-2.56e-11	-2.61e-11	-2.5e-11	-3.29e-11	-2.51e-11	-2.56e-11		0.0078	-2.4e-11	-2.42e-11	-2.59e-11
	0.00785	-2.16e-11	-2.46e-11	-2.56e-11	-2.64e-11	-2.48e-11	-2.22e-11	-2.34e-11	-2.64e-11	-2.28e-11	-2.3e-11	-2.1e-11	-1.92e-11	-2.81e-11		0.00785	-2.83e-10	-2.81e-10	-2.44e-10	-2.72e-10	-2.83e-10	-2.86e-10	-2.88e-10	-2.7e-10	-3.25e-10	-2.95e-10	-3.06e-10	-3.29e-10	-3.3e-10		0.00785	-2.23e-11	-2.2e-11	-2.31e-11	-2.03e-11	-2.45e-11	-2.31e-11	-2.61e-11	-2.89e-11	-2.68e-11	-2.45e-11	-2.96e-11	-2.79e-11	-2.47e-11		0.00785	-2.23e-11	-2.2e-11	-2.31e-11
	0.0079	-2.13e-11	-2.58e-11	-2.48e-11	-2.55e-11	-2.4e-11	-2.4e-11	-2.39e-11	-2.42e-11	-2.34e-11	-2.4e-11	-2.04e-11	-1.85e-11	-2.56e-11		0.0079	-2.8e-10	-2.81e-10	-2.42e-10	-2.73e-10	-2.83e-10	-2.89e-10	-2.89e-10	-2.72e-10	-3.25e-10	-2.96e-10	-3.05e-10	-3.3e-10	-3.29e-10		0.0079	-2.09e-11	-2.17e-11	-2.31e-11	-2.23e-11	-2.48e-11	-2.34e-11	-2.22e-11	-2.79e-11	-2.56e-11	-2.54e-11	-2.73e-11	-2.73e-11	-2.65e-11		0.0079	-2.09e-11	-2.17e-11	-2.31e-11
	0.00795	-2.39e-11	-2.6e-11	-2.44e-11	-2.58e-11	-2.43e-11	-2.65e-11	-2.46e-11	-2.41e-11	-2.34e-11	-2.33e-11	-2.24e-11	-2.15e-11	-2.39e-11		0.00795	-2.8e-10	-2.78e-10	-2.43e-10	-2.71e-10	-2.85e-10	-2.92e-10	-2.89e-10	-2.75e-10	-3.26e-10	-3e-10	-3.05e-10	-3.3e-10	-3.25e-10		0.00795	-2.34e-11	-2.22e-11	-2.42e-11	-2.42e-11	-2.31e-11	-2.5e-11	-2.32e-11	-2.31e-11	-2.47e-11	-2.57e-11	-2.82e-11	-2.57e-11	-2.67e-11		0.00795	-2.34e-11	-2.22e-11	-2.42e-11
	0.008	-2.43e-11	-2.65e-11	-2.33e-11	-2.55e-11	-2.36e-11	-2.61e-11	-2.5e-11	-2.56e-11	-2.39e-11	-2.17e-11	-2.59e-11	-2.4e-11	-2.41e-11		0.008	-2.78e-10	-2.76e-10	-2.45e-10	-2.69e-10	-2.87e-10	-2.91e-10	-2.88e-10	-2.78e-10	-3.25e-10	-3.03e-10	-3.05e-10	-3.28e-10	-3.27e-10		0.008	-2.51e-11	-2.26e-11	-2.53e-11	-2.23e-11	-2.18e-11	-2.45e-11	-2.57e-11	-2.15e-11	-2.65e-11	-2.62e-11	-2.93e-11	-2.51e-11	-2.53e-11		0.008	-2.51e-11	-2.26e-11	-2.53e-11
	0.00805	-2.27e-11	-2.76e-11	-2.45e-11	-2.32e-11	-2.21e-11	-2.61e-11	-2.55e-11	-2.63e-11	-2.5e-11	-2.12e-11	-2.76e-11	-2.38e-11	-2.26e-11		0.00805	-2.78e-10	-2.78e-10	-2.49e-10	-2.66e-10	-2.86e-10	-2.9e-10	-2.86e-10	-2.78e-10	-3.26e-10	-3.04e-10	-3.04e-10	-3.28e-10	-3.29e-10		0.00805	-2.26e-11	-2.42e-11	-2.62e-11	-2.01e-11	-2.11e-11	-2.47e-11	-2.59e-11	-2.18e-11	-2.62e-11	-2.45e-11	-2.96e-11	-2.59e-11	-2.48e-11		0.00805	-2.26e-11	-2.42e-11	-2.62e-11
	0.0081	-2.34e-11	-2.95e-11	-2.61e-11	-2.1e-11	-2.32e-11	-2.71e-11	-2.39e-11	-2.71e-11	-2.53e-11	-2.37e-11	-2.61e-11	-2.1e-11	-2.14e-11		0.0081	-2.77e-10	-2.81e-10	-2.53e-10	-2.67e-10	-2.84e-10	-2.91e-10	-2.86e-10	-2.76e-10	-3.25e-10	-3.04e-10	-3.04e-10	-3.26e-10	-3.29e-10		0.0081	-2.22e-11	-2.54e-11	-2.61e-11	-2.15e-11	-2.11e-11	-2.28e-11	-2.62e-11	-2.25e-11	-2.57e-11	-2.28e-11	-2.93e-11	-2.62e-11	-2.43e-11		0.0081	-2.22e-11	-2.54e-11	-2.61e-11
	0.00815	-2.58e-11	-2.88e-11	-2.56e-11	-2.13e-11	-2.56e-11	-2.51e-11	-2.14e-11	-2.56e-11	-2.51e-11	-2.6e-11	-2.55e-11	-1.89e-11	-2.35e-11		0.00815	-2.77e-10	-2.83e-10	-2.53e-10	-2.7e-10	-2.85e-10	-2.92e-10	-2.85e-10	-2.73e-10	-3.26e-10	-3.01e-10	-3.05e-10	-3.24e-10	-3.3e-10		0.00815	-2.43e-11	-2.42e-11	-2.48e-11	-2.54e-11	-2.11e-11	-2.36e-11	-2.71e-11	-2.4e-11	-2.51e-11	-2.29e-11	-3.03e-11	-2.34e-11	-2.51e-11		0.00815	-2.43e-11	-2.42e-11	-2.48e-11
	0.0082	-2.47e-11	-2.53e-11	-2.46e-11	-2.44e-11	-2.62e-11	-2.46e-11	-2.27e-11	-2.37e-11	-2.56e-11	-2.54e-11	-2.34e-11	-2.06e-11	-2.56e-11		0.0082	-2.76e-10	-2.85e-10	-2.49e-10	-2.7e-10	-2.86e-10	-2.89e-10	-2.82e-10	-2.71e-10	-3.27e-10	-2.99e-10	-3.08e-10	-3.23e-10	-3.31e-10		0.0082	-2.45e-11	-2.32e-11	-2.48e-11	-2.54e-11	-1.98e-11	-2.36e-11	-2.71e-11	-2.53e-11	-2.48e-11	-2.51e-11	-3.28e-11	-2.39e-11	-2.62e-11		0.0082	-2.45e-11	-2.32e-11	-2.48e-11
	0.00825	-2.29e-11	-2.48e-11	-2.48e-11	-2.67e-11	-2.59e-11	-2.4e-11	-2.63e-11	-2.25e-11	-2.4e-11	-2.44e-11	-2.1e-11	-2.34e-11	-2.42e-11		0.00825	-2.76e-10	-2.86e-10	-2.47e-10	-2.66e-10	-2.86e-10	-2.88e-10	-2.81e-10	-2.73e-10	-3.25e-10	-3e-10	-3.09e-10	-3.23e-10	-3.32e-10		0.00825	-2.22e-11	-2.34e-11	-2.53e-11	-2.32e-11	-2.11e-11	-2.39e-11	-2.7e-11	-2.65e-11	-2.5e-11	-2.7e-11	-2.98e-11	-2.64e-11	-2.59e-11		0.00825	-2.22e-11	-2.34e-11	-2.53e-11
	0.0083	-2.29e-11	-2.72e-11	-2.5e-11	-2.54e-11	-2.47e-11	-2.35e-11	-2.78e-11	-2.11e-11	-1.99e-11	-2.45e-11	-2.05e-11	-2.58e-11	-2.18e-11		0.0083	-2.78e-10	-2.88e-10	-2.44e-10	-2.66e-10	-2.86e-10	-2.9e-10	-2.84e-10	-2.72e-10	-3.21e-10	-3.04e-10	-3.08e-10	-3.25e-10	-3.3e-10		0.0083	-2.26e-11	-2.23e-11	-2.32e-11	-2.34e-11	-2.12e-11	-2.31e-11	-2.47e-11	-2.42e-11	-2.65e-11	-2.73e-11	-2.73e-11	-2.75e-11	-2.51e-11		0.0083	-2.26e-11	-2.23e-11	-2.32e-11
	0.00835	-2.43e-11	-2.8e-11	-2.37e-11	-2.34e-11	-2.39e-11	-2.25e-11	-2.82e-11	-2.16e-11	-1.71e-11	-2.48e-11	-2.17e-11	-2.61e-11	-2.31e-11		0.00835	-2.79e-10	-2.87e-10	-2.42e-10	-2.66e-10	-2.86e-10	-2.88e-10	-2.84e-10	-2.75e-10	-3.2e-10	-3.07e-10	-3.05e-10	-3.28e-10	-3.29e-10		0.00835	-2.47e-11	-2.23e-11	-2.28e-11	-2.43e-11	-2.23e-11	-2.29e-11	-2.39e-11	-2.01e-11	-2.84e-11	-2.7e-11	-2.79e-11	-2.62e-11	-2.76e-11		0.00835	-2.47e-11	-2.23e-11	-2.28e-11
	0.0084	-2.59e-11	-2.51e-11	-2.24e-11	-2.42e-11	-2.45e-11	-2.34e-11	-2.81e-11	-2.48e-11	-2.05e-11	-2.4e-11	-2.32e-11	-2.48e-11	-2.56e-11		0.0084	-2.81e-10	-2.85e-10	-2.4e-10	-2.66e-10	-2.88e-10	-2.87e-10	-2.86e-10	-2.78e-10	-3.19e-10	-3.07e-10	-3.04e-10	-3.27e-10	-3.31e-10		0.0084	-2.62e-11	-2.34e-11	-2.67e-11	-2.29e-11	-2.67e-11	-2.26e-11	-2.48e-11	-1.73e-11	-2.7e-11	-2.37e-11	-2.78e-11	-2.62e-11	-2.96e-11		0.0084	-2.62e-11	-2.34e-11	-2.67e-11
	0.00845	-2.51e-11	-2.24e-11	-2.22e-11	-2.49e-11	-2.49e-11	-2.55e-11	-2.86e-11	-2.7e-11	-2.48e-11	-2.29e-11	-2.51e-11	-2.59e-11	-2.65e-11		0.00845	-2.79e-10	-2.85e-10	-2.4e-10	-2.64e-10	-2.9e-10	-2.88e-10	-2.86e-10	-2.78e-10	-3.16e-10	-3.05e-10	-3.06e-10	-3.27e-10	-3.31e-10		0.00845	-2.62e-11	-2.37e-11	-2.61e-11	-2.06e-11	-2.56e-11	-2.2e-11	-2.79e-11	-2.06e-11	-2.54e-11	-2.12e-11	-2.73e-11	-2.7e-11	-2.96e-11		0.00845	-2.62e-11	-2.37e-11	-2.61e-11
	0.0085	-2.22e-11	-2.4e-11	-2.19e-11	-2.55e-11	-2.47e-11	-2.43e-11	-2.75e-11	-2.63e-11	-2.51e-11	-2.3e-11	-2.64e-11	-2.57e-11	-2.53e-11		0.0085	-2.75e-10	-2.85e-10	-2.41e-10	-2.63e-10	-2.91e-10	-2.89e-10	-2.86e-10	-2.75e-10	-3.15e-10	-3.02e-10	-3.08e-10	-3.26e-10	-3.3e-10		0.0085	-2.65e-11	-2.26e-11	-2.28e-11	-2e-11	-2.14e-11	-1.98e-11	-3.01e-11	-2.31e-11	-2.34e-11	-2.39e-11	-2.96e-11	-2.75e-11	-2.64e-11		0.0085	-2.65e-11	-2.26e-11	-2.28e-11
	0.00855	-2.1e-11	-2.83e-11	-2.41e-11	-2.61e-11	-2.54e-11	-2.36e-11	-2.73e-11	-2.48e-11	-2.38e-11	-2.36e-11	-2.65e-11	-2.37e-11	-2.58e-11		0.00855	-2.74e-10	-2.84e-10	-2.41e-10	-2.6e-10	-2.88e-10	-2.88e-10	-2.86e-10	-2.72e-10	-3.16e-10	-3.04e-10	-3.08e-10	-3.26e-10	-3.32e-10		0.00855	-2.67e-11	-2.26e-11	-2.17e-11	-1.89e-11	-2.15e-11	-2.12e-11	-2.78e-11	-2.28e-11	-2.25e-11	-2.57e-11	-3.09e-11	-2.67e-11	-2.18e-11		0.00855	-2.67e-11	-2.26e-11	-2.17e-11
	0.0086	-2.22e-11	-2.96e-11	-2.7e-11	-2.45e-11	-2.63e-11	-2.54e-11	-2.63e-11	-2.28e-11	-2.27e-11	-2.23e-11	-2.6e-11	-2.34e-11	-2.68e-11		0.0086	-2.73e-10	-2.82e-10	-2.43e-10	-2.63e-10	-2.86e-10	-2.85e-10	-2.88e-10	-2.71e-10	-3.17e-10	-3.05e-10	-3.07e-10	-3.28e-10	-3.34e-10		0.0086	-2.39e-11	-2.5e-11	-2.36e-11	-1.84e-11	-2.32e-11	-2.45e-11	-2.4e-11	-2.29e-11	-2.48e-11	-2.54e-11	-2.98e-11	-2.57e-11	-2.06e-11		0.0086	-2.39e-11	-2.5e-11	-2.36e-11
	0.00865	-2.36e-11	-2.71e-11	-2.73e-11	-2.4e-11	-2.6e-11	-2.6e-11	-2.49e-11	-2.18e-11	-2.11e-11	-2.17e-11	-2.6e-11	-2.57e-11	-2.44e-11		0.00865	-2.71e-10	-2.81e-10	-2.46e-10	-2.66e-10	-2.87e-10	-2.87e-10	-2.89e-10	-2.71e-10	-3.15e-10	-3.06e-10	-3.08e-10	-3.29e-10	-3.36e-10		0.00865	-2.12e-11	-2.75e-11	-2.39e-11	-2.15e-11	-2.26e-11	-2.47e-11	-2.29e-11	-2.37e-11	-2.53e-11	-2.34e-11	-2.84e-11	-2.57e-11	-2.23e-11		0.00865	-2.12e-11	-2.75e-11	-2.39e-11
	0.0087	-2.57e-11	-2.37e-11	-2.77e-11	-2.39e-11	-2.69e-11	-2.48e-11	-2.36e-11	-2.2e-11	-2.01e-11	-2.35e-11	-2.6e-11	-2.61e-11	-2.22e-11		0.0087	-2.67e-10	-2.78e-10	-2.47e-10	-2.64e-10	-2.88e-10	-2.89e-10	-2.91e-10	-2.71e-10	-3.17e-10	-3.07e-10	-3.08e-10	-3.34e-10	-3.36e-10		0.0087	-2.03e-11	-2.62e-11	-2.48e-11	-2.45e-11	-2.23e-11	-2.37e-11	-2.47e-11	-2.45e-11	-2.47e-11	-2.45e-11	-2.86e-11	-2.36e-11	-2.42e-11		0.0087	-2.03e-11	-2.62e-11	-2.48e-11
	0.00875	-2.85e-11	-2.33e-11	-2.82e-11	-2.33e-11	-2.67e-11	-2.32e-11	-2.39e-11	-2.11e-11	-2.09e-11	-2.61e-11	-2.44e-11	-2.45e-11	-2.4e-11		0.00875	-2.65e-10	-2.79e-10	-2.45e-10	-2.64e-10	-2.9e-10	-2.91e-10	-2.93e-10	-2.69e-10	-3.2e-10	-3.09e-10	-3.09e-10	-3.34e-10	-3.36e-10		0.00875	-2.32e-11	-2.43e-11	-2.59e-11	-2.56e-11	-2.47e-11	-2.28e-11	-2.7e-11	-2.4e-11	-2.4e-11	-2.78e-11	-2.81e-11	-2.2e-11	-2.48e-11		0.00875	-2.32e-11	-2.43e-11	-2.59e-11
	0.0088	-2.84e-11	-2.64e-11	-2.71e-11	-2.46e-11	-2.58e-11	-2.33e-11	-2.34e-11	-2.15e-11	-2.24e-11	-2.7e-11	-2.26e-11	-2.33e-11	-2.61e-11		0.0088	-2.65e-10	-2.82e-10	-2.46e-10	-2.66e-10	-2.95e-10	-2.92e-10	-2.95e-10	-2.7e-10	-3.22e-10	-3.11e-10	-3.11e-10	-3.33e-10	-3.35e-10		0.0088	-2.43e-11	-2.32e-11	-2.61e-11	-2.39e-11	-2.51e-11	-2.39e-11	-2.67e-11	-2.34e-11	-2.51e-11	-3.01e-11	-2.93e-11	-2.34e-11	-2.75e-11		0.0088	-2.43e-11	-2.32e-11	-2.61e-11
	0.00885	-2.64e-11	-3e-11	-2.71e-11	-2.56e-11	-2.56e-11	-2.51e-11	-2.25e-11	-2.27e-11	-2.32e-11	-2.7e-11	-1.95e-11	-2.4e-11	-2.53e-11		0.00885	-2.66e-10	-2.82e-10	-2.47e-10	-2.71e-10	-2.99e-10	-2.9e-10	-2.95e-10	-2.74e-10	-3.19e-10	-3.11e-10	-3.12e-10	-3.33e-10	-3.33e-10		0.00885	-2.39e-11	-2.23e-11	-2.43e-11	-2.2e-11	-2.47e-11	-2.47e-11	-2.54e-11	-2.15e-11	-2.51e-11	-2.73e-11	-3.14e-11	-2.48e-11	-2.93e-11		0.00885	-2.39e-11	-2.23e-11	-2.43e-11
	0.0089	-2.53e-11	-3.13e-11	-2.45e-11	-2.55e-11	-2.54e-11	-2.7e-11	-2.21e-11	-2.26e-11	-2.34e-11	-2.43e-11	-1.94e-11	-2.44e-11	-2.36e-11		0.0089	-2.68e-10	-2.8e-10	-2.44e-10	-2.73e-10	-2.99e-10	-2.86e-10	-2.95e-10	-2.75e-10	-3.21e-10	-3.1e-10	-3.1e-10	-3.31e-10	-3.31e-10		0.0089	-2.2e-11	-2.18e-11	-2.31e-11	-2.23e-11	-2.43e-11	-2.43e-11	-2.32e-11	-2.15e-11	-2.37e-11	-2.4e-11	-3.15e-11	-2.59e-11	-2.81e-11		0.0089	-2.2e-11	-2.18e-11	-2.31e-11
	0.00895	-2.61e-11	-2.98e-11	-2.25e-11	-2.61e-11	-2.69e-11	-2.69e-11	-2.23e-11	-2.09e-11	-2.37e-11	-2.32e-11	-2.29e-11	-2.45e-11	-2.34e-11		0.00895	-2.71e-10	-2.81e-10	-2.42e-10	-2.68e-10	-2.96e-10	-2.85e-10	-2.89e-10	-2.75e-10	-3.22e-10	-3.06e-10	-3.11e-10	-3.3e-10	-3.29e-10		0.00895	-2.14e-11	-2.42e-11	-2.31e-11	-2.34e-11	-2.22e-11	-2.29e-11	-2.12e-11	-2.06e-11	-2.47e-11	-2.43e-11	-2.95e-11	-2.7e-11	-2.39e-11		0.00895	-2.14e-11	-2.42e-11	-2.31e-11
	0.009	-2.67e-11	-2.58e-11	-2.38e-11	-2.76e-11	-2.81e-11	-2.51e-11	-2.23e-11	-1.97e-11	-2.47e-11	-2.38e-11	-2.54e-11	-2.39e-11	-2.28e-11		0.009	-2.74e-10	-2.84e-10	-2.41e-10	-2.65e-10	-2.96e-10	-2.86e-10	-2.86e-10	-2.75e-10	-3.21e-10	-3.05e-10	-3.13e-10	-3.29e-10	-3.26e-10		0.009	-2.34e-11	-2.64e-11	-2.42e-11	-2.15e-11	-2.04e-11	-2.23e-11	-2.09e-11	-2.11e-11	-2.56e-11	-2.73e-11	-2.7e-11	-2.65e-11	-2.18e-11		0.009	-2.34e-11	-2.64e-11	-2.42e-11
	0.00905	-2.57e-11	-2.15e-11	-2.55e-11	-2.78e-11	-2.58e-11	-2.28e-11	-2.19e-11	-2.09e-11	-2.48e-11	-2.35e-11	-2.65e-11	-2.35e-11	-2.24e-11		0.00905	-2.71e-10	-2.85e-10	-2.43e-10	-2.65e-10	-2.95e-10	-2.88e-10	-2.85e-10	-2.73e-10	-3.21e-10	-3.04e-10	-3.1e-10	-3.31e-10	-3.26e-10		0.00905	-2.47e-11	-2.39e-11	-2.39e-11	-2.25e-11	-2.17e-11	-2.23e-11	-2.17e-11	-2.28e-11	-2.68e-11	-2.53e-11	-2.57e-11	-2.5e-11	-2.26e-11		0.00905	-2.47e-11	-2.39e-11	-2.39e-11
	0.0091	-2.43e-11	-2.13e-11	-2.63e-11	-2.59e-11	-2.28e-11	-2.2e-11	-2.35e-11	-2.25e-11	-2.44e-11	-2.41e-11	-2.62e-11	-2.48e-11	-2.28e-11		0.0091	-2.68e-10	-2.86e-10	-2.43e-10	-2.65e-10	-2.96e-10	-2.9e-10	-2.9e-10	-2.73e-10	-3.21e-10	-3.05e-10	-3.07e-10	-3.31e-10	-3.26e-10		0.0091	-2.26e-11	-2.18e-11	-2.5e-11	-2.57e-11	-2.4e-11	-2.26e-11	-2.54e-11	-2.34e-11	-2.62e-11	-2.2e-11	-2.62e-11	-2.62e-11	-2.61e-11		0.0091	-2.26e-11	-2.18e-11	-2.5e-11
	0.00915	-2.44e-11	-2.54e-11	-2.71e-11	-2.34e-11	-2.21e-11	-2.27e-11	-2.38e-11	-2.33e-11	-2.4e-11	-2.47e-11	-2.28e-11	-2.54e-11	-2.42e-11		0.00915	-2.66e-10	-2.89e-10	-2.45e-10	-2.66e-10	-2.95e-10	-2.86e-10	-2.9e-10	-2.72e-10	-3.2e-10	-3.04e-10	-3.07e-10	-3.3e-10	-3.26e-10		0.00915	-2.25e-11	-2.26e-11	-2.67e-11	-2.56e-11	-2.7e-11	-2.14e-11	-2.78e-11	-2.37e-11	-2.47e-11	-2.15e-11	-2.75e-11	-2.64e-11	-2.64e-11		0.00915	-2.25e-11	-2.26e-11	-2.67e-11
	0.0092	-2.41e-11	-2.9e-11	-2.64e-11	-2.27e-11	-2.34e-11	-2.41e-11	-2.35e-11	-2.4e-11	-2.45e-11	-2.31e-11	-1.99e-11	-2.42e-11	-2.55e-11		0.0092	-2.67e-10	-2.9e-10	-2.48e-10	-2.65e-10	-2.96e-10	-2.82e-10	-2.87e-10	-2.72e-10	-3.18e-10	-3.01e-10	-3.1e-10	-3.29e-10	-3.27e-10		0.0092	-2.36e-11	-2.22e-11	-2.59e-11	-2.34e-11	-2.59e-11	-2.31e-11	-2.87e-11	-2.42e-11	-2.43e-11	-2.14e-11	-3.03e-11	-2.71e-11	-2.57e-11		0.0092	-2.36e-11	-2.22e-11	-2.59e-11
	0.00925	-2.28e-11	-2.8e-11	-2.64e-11	-2.32e-11	-2.5e-11	-2.51e-11	-2.56e-11	-2.57e-11	-2.55e-11	-2.17e-11	-2.12e-11	-2.26e-11	-2.56e-11		0.00925	-2.68e-10	-2.9e-10	-2.5e-10	-2.65e-10	-2.98e-10	-2.8e-10	-2.85e-10	-2.73e-10	-3.2e-10	-2.97e-10	-3.11e-10	-3.28e-10	-3.25e-10		0.00925	-2.48e-11	-2.34e-11	-2.47e-11	-2.17e-11	-2.43e-11	-2.57e-11	-2.76e-11	-2.28e-11	-2.5e-11	-2.29e-11	-2.98e-11	-2.62e-11	-2.7e-11		0.00925	-2.48e-11	-2.34e-11	-2.47e-11
	0.0093	-2.27e-11	-2.72e-11	-2.92e-11	-2.48e-11	-2.63e-11	-2.57e-11	-2.7e-11	-2.59e-11	-2.56e-11	-2.22e-11	-2.24e-11	-2.19e-11	-2.39e-11		0.0093	-2.69e-10	-2.9e-10	-2.52e-10	-2.64e-10	-2.97e-10	-2.82e-10	-2.88e-10	-2.73e-10	-3.23e-10	-2.95e-10	-3.14e-10	-3.29e-10	-3.23e-10		0.0093	-2.65e-11	-2.56e-11	-2.26e-11	-1.97e-11	-2.29e-11	-2.54e-11	-2.47e-11	-2.34e-11	-2.65e-11	-2.39e-11	-3.04e-11	-2.75e-11	-2.64e-11		0.0093	-2.65e-11	-2.56e-11	-2.26e-11
	0.00935	-2.35e-11	-2.81e-11	-3.1e-11	-2.62e-11	-2.59e-11	-2.58e-11	-2.5e-11	-2.29e-11	-2.37e-11	-2.26e-11	-2.54e-11	-2.16e-11	-2.49e-11		0.00935	-2.68e-10	-2.9e-10	-2.48e-10	-2.63e-10	-2.95e-10	-2.85e-10	-2.86e-10	-2.7e-10	-3.22e-10	-2.97e-10	-3.16e-10	-3.32e-10	-3.22e-10		0.00935	-2.53e-11	-2.57e-11	-2.37e-11	-1.97e-11	-2.37e-11	-2.37e-11	-2.17e-11	-2.57e-11	-2.75e-11	-2.29e-11	-2.96e-11	-3.09e-11	-2.48e-11		0.00935	-2.53e-11	-2.57e-11	-2.37e-11
	0.0094	-2.12e-11	-2.79e-11	-2.94e-11	-2.56e-11	-2.54e-11	-2.38e-11	-2.29e-11	-2.11e-11	-2.24e-11	-2.14e-11	-2.71e-11	-2.09e-11	-2.49e-11		0.0094	-2.66e-10	-2.91e-10	-2.41e-10	-2.64e-10	-2.93e-10	-2.85e-10	-2.82e-10	-2.72e-10	-3.21e-10	-2.99e-10	-3.17e-10	-3.34e-10	-3.23e-10		0.0094	-2.25e-11	-2.5e-11	-2.39e-11	-2.22e-11	-2.23e-11	-2.22e-11	-2.2e-11	-2.62e-11	-2.54e-11	-2.45e-11	-2.75e-11	-3.04e-11	-2.56e-11		0.0094	-2.25e-11	-2.5e-11	-2.39e-11
	0.00945	-2.06e-11	-2.61e-11	-2.72e-11	-2.55e-11	-2.46e-11	-2.12e-11	-2.22e-11	-2.42e-11	-2.36e-11	-2.08e-11	-2.54e-11	-2.08e-11	-2.39e-11		0.00945	-2.67e-10	-2.9e-10	-2.41e-10	-2.64e-10	-2.95e-10	-2.82e-10	-2.8e-10	-2.76e-10	-3.22e-10	-2.98e-10	-3.17e-10	-3.34e-10	-3.24e-10		0.00945	-2.03e-11	-2.51e-11	-2.22e-11	-2.32e-11	-2.18e-11	-2.23e-11	-2.43e-11	-2.51e-11	-2.43e-11	-2.84e-11	-2.64e-11	-2.73e-11	-2.51e-11		0.00945	-2.03e-11	-2.51e-11	-2.22e-11
	0.0095	-2.34e-11	-2.48e-11	-2.54e-11	-2.77e-11	-2.3e-11	-2.15e-11	-2.26e-11	-2.65e-11	-2.41e-11	-2.19e-11	-2.46e-11	-2.28e-11	-2.37e-11		0.0095	-2.69e-10	-2.86e-10	-2.45e-10	-2.63e-10	-2.98e-10	-2.84e-10	-2.8e-10	-2.76e-10	-3.24e-10	-2.96e-10	-3.16e-10	-3.31e-10	-3.27e-10		0.0095	-2.18e-11	-2.54e-11	-2.34e-11	-2.2e-11	-2.4e-11	-2.14e-11	-2.45e-11	-2.34e-11	-2.34e-11	-2.96e-11	-2.65e-11	-2.47e-11	-2.48e-11		0.0095	-2.18e-11	-2.54e-11	-2.34e-11
	0.00955	-2.66e-11	-2.54e-11	-2.32e-11	-2.84e-11	-2.3e-11	-2.31e-11	-2.43e-11	-2.51e-11	-2.28e-11	-2.18e-11	-2.44e-11	-2.39e-11	-2.31e-11		0.00955	-2.71e-10	-2.84e-10	-2.47e-10	-2.64e-10	-2.98e-10	-2.85e-10	-2.81e-10	-2.76e-10	-3.23e-10	-2.97e-10	-3.16e-10	-3.27e-10	-3.28e-10		0.00955	-2.53e-11	-2.25e-11	-2.5e-11	-2.22e-11	-2.45e-11	-2.15e-11	-2.22e-11	-2.17e-11	-2.28e-11	-2.68e-11	-2.89e-11	-2.62e-11	-2.45e-11		0.00955	-2.53e-11	-2.25e-11	-2.5e-11
	0.0096	-2.62e-11	-2.67e-11	-2.21e-11	-2.75e-11	-2.51e-11	-2.45e-11	-2.64e-11	-2.41e-11	-2.27e-11	-2.29e-11	-2.46e-11	-2.34e-11	-2.24e-11		0.0096	-2.73e-10	-2.85e-10	-2.46e-10	-2.66e-10	-2.95e-10	-2.86e-10	-2.82e-10	-2.78e-10	-3.22e-10	-2.95e-10	-3.16e-10	-3.26e-10	-3.25e-10		0.0096	-2.75e-11	-2.2e-11	-2.42e-11	-2.34e-11	-2.45e-11	-2.28e-11	-2.26e-11	-2.26e-11	-2.43e-11	-2.48e-11	-3.07e-11	-2.84e-11	-2.37e-11		0.0096	-2.75e-11	-2.2e-11	-2.42e-11
	0.00965	-2.47e-11	-2.64e-11	-2.22e-11	-2.61e-11	-2.71e-11	-2.51e-11	-2.76e-11	-2.26e-11	-2.36e-11	-2.51e-11	-2.56e-11	-2.38e-11	-2.36e-11		0.00965	-2.75e-10	-2.89e-10	-2.46e-10	-2.66e-10	-2.93e-10	-2.87e-10	-2.83e-10	-2.8e-10	-3.25e-10	-2.95e-10	-3.17e-10	-3.28e-10	-3.25e-10		0.00965	-2.68e-11	-2.43e-11	-2.4e-11	-2.31e-11	-2.42e-11	-2.47e-11	-2.5e-11	-2.23e-11	-2.64e-11	-2.47e-11	-2.92e-11	-2.76e-11	-2.39e-11		0.00965	-2.68e-11	-2.43e-11	-2.4e-11
	0.0097	-2.33e-11	-2.66e-11	-2.18e-11	-2.51e-11	-2.72e-11	-2.47e-11	-2.61e-11	-2.29e-11	-2.38e-11	-2.65e-11	-2.49e-11	-2.4e-11	-2.47e-11		0.0097	-2.75e-10	-2.89e-10	-2.47e-10	-2.68e-10	-2.91e-10	-2.86e-10	-2.88e-10	-2.82e-10	-3.25e-10	-2.96e-10	-3.2e-10	-3.27e-10	-3.27e-10		0.0097	-2.28e-11	-2.48e-11	-2.39e-11	-2.18e-11	-2.51e-11	-2.39e-11	-2.47e-11	-2.03e-11	-2.71e-11	-2.26e-11	-2.75e-11	-2.56e-11	-2.65e-11		0.0097	-2.28e-11	-2.48e-11	-2.39e-11
	0.00975	-2.35e-11	-2.69e-11	-2.29e-11	-2.47e-11	-2.75e-11	-2.33e-11	-2.27e-11	-2.29e-11	-2.3e-11	-2.6e-11	-2.4e-11	-2.19e-11	-2.5e-11		0.00975	-2.74e-10	-2.86e-10	-2.49e-10	-2.66e-10	-2.9e-10	-2.84e-10	-2.89e-10	-2.84e-10	-3.21e-10	-2.95e-10	-3.19e-10	-3.25e-10	-3.28e-10		0.00975	-2.08e-11	-2.56e-11	-2.45e-11	-2.28e-11	-2.4e-11	-2.29e-11	-2.53e-11	-2.25e-11	-2.57e-11	-2.25e-11	-2.76e-11	-2.29e-11	-2.81e-11		0.00975	-2.08e-11	-2.56e-11	-2.45e-11
	0.0098	-2.41e-11	-2.63e-11	-2.56e-11	-2.45e-11	-2.85e-11	-2.22e-11	-2.25e-11	-2.27e-11	-2.25e-11	-2.52e-11	-2.36e-11	-2.17e-11	-2.62e-11		0.0098	-2.73e-10	-2.84e-10	-2.5e-10	-2.63e-10	-2.91e-10	-2.85e-10	-2.88e-10	-2.82e-10	-3.19e-10	-2.93e-10	-3.17e-10	-3.28e-10	-3.28e-10		0.0098	-2.25e-11	-2.4e-11	-2.56e-11	-2.47e-11	-2.42e-11	-2.57e-11	-2.7e-11	-2.54e-11	-2.68e-11	-2.39e-11	-2.76e-11	-2.17e-11	-2.92e-11		0.0098	-2.25e-11	-2.4e-11	-2.56e-11
	0.00985	-2.44e-11	-2.51e-11	-2.52e-11	-2.4e-11	-2.81e-11	-2.18e-11	-2.45e-11	-2.37e-11	-2.32e-11	-2.56e-11	-2.4e-11	-2.37e-11	-2.63e-11		0.00985	-2.76e-10	-2.81e-10	-2.49e-10	-2.63e-10	-2.93e-10	-2.85e-10	-2.87e-10	-2.8e-10	-3.21e-10	-2.94e-10	-3.14e-10	-3.31e-10	-3.3e-10		0.00985	-2.32e-11	-2.12e-11	-2.59e-11	-2.31e-11	-2.67e-11	-2.59e-11	-2.67e-11	-2.57e-11	-2.73e-11	-2.36e-11	-2.68e-11	-2.47e-11	-2.9e-11		0.00985	-2.32e-11	-2.12e-11	-2.59e-11
	0.0099	-2.46e-11	-2.46e-11	-2.37e-11	-2.42e-11	-2.71e-11	-2.26e-11	-2.51e-11	-2.46e-11	-2.33e-11	-2.57e-11	-2.39e-11	-2.48e-11	-2.55e-11		0.0099	-2.77e-10	-2.79e-10	-2.51e-10	-2.64e-10	-2.96e-10	-2.84e-10	-2.86e-10	-2.79e-10	-3.23e-10	-2.94e-10	-3.13e-10	-3.34e-10	-3.28e-10		0.0099	-2.14e-11	-2.04e-11	-2.4e-11	-2.18e-11	-2.62e-11	-2.25e-11	-2.29e-11	-2.65e-11	-2.47e-11	-2.51e-11	-2.59e-11	-2.54e-11	-2.78e-11		0.0099	-2.14e-11	-2.04e-11	-2.4e-11
	0.00995	-2.61e-11	-2.7e-11	-2.27e-11	-2.41e-11	-2.81e-11	-2.48e-11	-2.37e-11	-2.32e-11	-2.29e-11	-2.5e-11	-2.12e-11	-2.37e-11	-2.62e-11		0.00995	-2.81e-10	-2.78e-10	-2.51e-10	-2.64e-10	-2.95e-10	-2.83e-10	-2.86e-10	-2.8e-10	-3.19e-10	-2.93e-10	-3.13e-10	-3.33e-10	-3.25e-10		0.00995	-2e-11	-2.06e-11	-2.03e-11	-2.18e-11	-2e-11	-2.09e-11	-1.9e-11	-2.75e-11	-2.4e-11	-2.59e-11	-2.78e-11	-2.36e-11	-2.64e-11		0.00995	-2e-11	-2.06e-11	-2.03e-11
	0.01	-2.74e-11	-2.82e-11	-2.36e-11	-2.27e-11	-2.86e-11	-2.57e-11	-2.2e-11	-2.28e-11	-2.27e-11	-2.16e-11	-2e-11	-2.19e-11	-2.48e-11		0.01	-2.83e-10	-2.78e-10	-2.5e-10	-2.64e-10	-2.91e-10	-2.85e-10	-2.85e-10	-2.8e-10	-3.16e-10	-2.89e-10	-3.16e-10	-3.3e-10	-3.25e-10		0.01	-2.18e-11	-2.4e-11	-2.18e-11	-2.04e-11	-1.76e-11	-2.08e-11	-1.92e-11	-2.5e-11	-2.45e-11	-2.64e-11	-2.87e-11	-2.42e-11	-2.68e-11		0.01	-2.18e-11	-2.4e-11	-2.18e-11
	0.01005	-2.69e-11	-2.8e-11	-2.59e-11	-2.31e-11	-2.58e-11	-2.33e-11	-2.14e-11	-2.45e-11	-2.01e-11	-2.04e-11	-2e-11	-2.12e-11	-2.25e-11		0.01005	-2.85e-10	-2.75e-10	-2.51e-10	-2.64e-10	-2.94e-10	-2.85e-10	-2.85e-10	-2.82e-10	-3.16e-10	-2.87e-10	-3.2e-10	-3.3e-10	-3.23e-10		0.01005	-2.34e-11	-2.57e-11	-2.67e-11	-2.12e-11	-2.18e-11	-2.45e-11	-2.43e-11	-2.29e-11	-2.39e-11	-2.57e-11	-2.92e-11	-2.68e-11	-2.73e-11		0.01005	-2.34e-11	-2.57e-11	-2.67e-11
	0.0101	-2.5e-11	-2.75e-11	-2.72e-11	-2.63e-11	-2.46e-11	-2.15e-11	-2.07e-11	-2.46e-11	-1.88e-11	-2.22e-11	-2.18e-11	-2.15e-11	-2.3e-11		0.0101	-2.88e-10	-2.73e-10	-2.55e-10	-2.64e-10	-2.97e-10	-2.83e-10	-2.85e-10	-2.83e-10	-3.15e-10	-2.91e-10	-3.24e-10	-3.32e-10	-3.21e-10		0.0101	-2.32e-11	-2.51e-11	-3.04e-11	-2.42e-11	-2.39e-11	-2.56e-11	-2.7e-11	-2.51e-11	-2.26e-11	-2.45e-11	-2.81e-11	-2.67e-11	-2.65e-11		0.0101	-2.32e-11	-2.51e-11	-3.04e-11
	0.01015	-2.37e-11	-2.71e-11	-2.58e-11	-2.76e-11	-2.57e-11	-2.08e-11	-2.13e-11	-2.27e-11	-2.16e-11	-2.35e-11	-2.26e-11	-2.09e-11	-2.37e-11		0.01015	-2.9e-10	-2.71e-10	-2.56e-10	-2.65e-10	-3e-10	-2.8e-10	-2.86e-10	-2.82e-10	-3.13e-10	-2.93e-10	-3.25e-10	-3.31e-10	-3.22e-10		0.01015	-2.23e-11	-2.64e-11	-2.64e-11	-2.43e-11	-2.29e-11	-2.37e-11	-2.65e-11	-2.81e-11	-2.31e-11	-2.31e-11	-2.82e-11	-2.47e-11	-2.65e-11		0.01015	-2.23e-11	-2.64e-11	-2.64e-11
	0.0102	-2.54e-11	-2.61e-11	-2.36e-11	-2.61e-11	-2.58e-11	-2.23e-11	-2.47e-11	-2.15e-11	-2.26e-11	-2.51e-11	-2.25e-11	-2.07e-11	-2.26e-11		0.0102	-2.89e-10	-2.7e-10	-2.57e-10	-2.66e-10	-3.01e-10	-2.83e-10	-2.87e-10	-2.81e-10	-3.1e-10	-2.9e-10	-3.25e-10	-3.29e-10	-3.24e-10		0.0102	-2.12e-11	-2.68e-11	-2.28e-11	-2.25e-11	-2.39e-11	-2.32e-11	-2.54e-11	-2.82e-11	-2.53e-11	-2.29e-11	-2.82e-11	-2.45e-11	-2.73e-11		0.0102	-2.12e-11	-2.68e-11	-2.28e-11
	0.01025	-2.71e-11	-2.5e-11	-2.47e-11	-2.52e-11	-2.51e-11	-2.43e-11	-2.71e-11	-2.22e-11	-2.35e-11	-2.52e-11	-2.21e-11	-2.37e-11	-2.15e-11		0.01025	-2.86e-10	-2.71e-10	-2.56e-10	-2.69e-10	-2.99e-10	-2.85e-10	-2.89e-10	-2.82e-10	-3.09e-10	-2.89e-10	-3.23e-10	-3.31e-10	-3.23e-10		0.01025	-2.06e-11	-2.62e-11	-2.15e-11	-2.2e-11	-2.65e-11	-2.37e-11	-2.34e-11	-2.32e-11	-2.57e-11	-2.29e-11	-2.67e-11	-2.53e-11	-2.79e-11		0.01025	-2.06e-11	-2.62e-11	-2.15e-11
	0.0103	-2.54e-11	-2.54e-11	-2.71e-11	-2.63e-11	-2.62e-11	-2.54e-11	-2.65e-11	-2.24e-11	-2.47e-11	-2.65e-11	-2.21e-11	-2.62e-11	-2.16e-11		0.0103	-2.82e-10	-2.72e-10	-2.54e-10	-2.69e-10	-2.97e-10	-2.85e-10	-2.91e-10	-2.81e-10	-3.09e-10	-2.89e-10	-3.21e-10	-3.33e-10	-3.22e-10		0.0103	-2.26e-11	-2.53e-11	-2.23e-11	-2.18e-11	-2.75e-11	-2.32e-11	-2.26e-11	-2.01e-11	-2.56e-11	-2.39e-11	-2.54e-11	-2.67e-11	-2.59e-11		0.0103	-2.26e-11	-2.53e-11	-2.23e-11
	0.01035	-2.25e-11	-2.58e-11	-2.6e-11	-2.65e-11	-2.71e-11	-2.55e-11	-2.42e-11	-2.26e-11	-2.45e-11	-2.75e-11	-2.25e-11	-2.7e-11	-2.19e-11		0.01035	-2.81e-10	-2.71e-10	-2.55e-10	-2.7e-10	-2.97e-10	-2.86e-10	-2.9e-10	-2.81e-10	-3.08e-10	-2.88e-10	-3.21e-10	-3.33e-10	-3.24e-10		0.01035	-2.59e-11	-2.39e-11	-2.5e-11	-2.17e-11	-2.57e-11	-2.4e-11	-2.37e-11	-2.32e-11	-2.47e-11	-2.54e-11	-2.51e-11	-2.93e-11	-2.54e-11		0.01035	-2.59e-11	-2.39e-11	-2.5e-11
	0.0104	-2.17e-11	-2.57e-11	-2.25e-11	-2.76e-11	-2.7e-11	-2.5e-11	-2.3e-11	-2.29e-11	-2.43e-11	-2.5e-11	-2.25e-11	-2.66e-11	-2.17e-11		0.0104	-2.82e-10	-2.69e-10	-2.56e-10	-2.71e-10	-2.99e-10	-2.88e-10	-2.88e-10	-2.81e-10	-3.07e-10	-2.86e-10	-3.23e-10	-3.31e-10	-3.27e-10		0.0104	-2.76e-11	-2.25e-11	-2.68e-11	-2.22e-11	-2.37e-11	-2.23e-11	-2.64e-11	-2.78e-11	-2.53e-11	-2.67e-11	-2.68e-11	-2.76e-11	-2.53e-11		0.0104	-2.76e-11	-2.25e-11	-2.68e-11
	0.01045	-2.23e-11	-2.69e-11	-2.12e-11	-2.8e-11	-2.68e-11	-2.32e-11	-2.46e-11	-2.28e-11	-2.26e-11	-2.3e-11	-2.17e-11	-2.51e-11	-2.26e-11		0.01045	-2.82e-10	-2.71e-10	-2.55e-10	-2.7e-10	-2.97e-10	-2.88e-10	-2.86e-10	-2.81e-10	-3.07e-10	-2.83e-10	-3.24e-10	-3.33e-10	-3.31e-10		0.01045	-2.56e-11	-2.23e-11	-2.42e-11	-2.14e-11	-2.25e-11	-2.01e-11	-2.54e-11	-2.82e-11	-2.5e-11	-2.45e-11	-2.73e-11	-2.51e-11	-2.5e-11		0.01045	-2.56e-11	-2.23e-11	-2.42e-11
	0.0105	-2.32e-11	-2.87e-11	-2.33e-11	-2.43e-11	-2.7e-11	-2.11e-11	-2.51e-11	-2.2e-11	-2.16e-11	-2.59e-11	-2.26e-11	-2.35e-11	-2.28e-11		0.0105	-2.81e-10	-2.76e-10	-2.52e-10	-2.68e-10	-2.95e-10	-2.87e-10	-2.88e-10	-2.81e-10	-3.09e-10	-2.81e-10	-3.26e-10	-3.36e-10	-3.33e-10		0.0105	-2.29e-11	-2.09e-11	-2.18e-11	-2.22e-11	-2.18e-11	-2.23e-11	-2.22e-11	-2.45e-11	-2.39e-11	-2.09e-11	-2.7e-11	-2.4e-11	-2.5e-11		0.0105	-2.29e-11	-2.09e-11	-2.18e-11
	0.01055	-2.35e-11	-2.91e-11	-2.52e-11	-2.22e-11	-2.61e-11	-2.01e-11	-2.51e-11	-2.37e-11	-2.23e-11	-2.66e-11	-2.38e-11	-2.38e-11	-2.39e-11		0.01055	-2.8e-10	-2.78e-10	-2.49e-10	-2.65e-10	-2.95e-10	-2.85e-10	-2.89e-10	-2.83e-10	-3.11e-10	-2.83e-10	-3.28e-10	-3.37e-10	-3.34e-10		0.01055	-2.25e-11	-2.01e-11	-2.4e-11	-2.18e-11	-2.2e-11	-2.2e-11	-2.42e-11	-2.34e-11	-2.23e-11	-2.15e-11	-2.62e-11	-2.45e-11	-2.57e-11		0.01055	-2.25e-11	-2.01e-11	-2.4e-11
	0.0106	-2.5e-11	-2.86e-11	-2.48e-11	-2.33e-11	-2.37e-11	-2.03e-11	-2.61e-11	-2.43e-11	-2.28e-11	-2.52e-11	-2.54e-11	-2.36e-11	-2.58e-11		0.0106	-2.8e-10	-2.77e-10	-2.48e-10	-2.64e-10	-2.95e-10	-2.85e-10	-2.89e-10	-2.84e-10	-3.1e-10	-2.86e-10	-3.25e-10	-3.34e-10	-3.34e-10		0.0106	-2.31e-11	-2.18e-11	-2.59e-11	-2e-11	-2.12e-11	-2.08e-11	-2.75e-11	-2.39e-11	-2.32e-11	-2.47e-11	-2.76e-11	-2.56e-11	-2.54e-11		0.0106	-2.31e-11	-2.18e-11	-2.59e-11
	0.01065	-2.48e-11	-2.82e-11	-2.39e-11	-2.32e-11	-2.37e-11	-2.22e-11	-2.75e-11	-2.36e-11	-2.39e-11	-2.41e-11	-2.59e-11	-2.54e-11	-2.64e-11		0.01065	-2.8e-10	-2.75e-10	-2.5e-10	-2.66e-10	-2.95e-10	-2.88e-10	-2.89e-10	-2.85e-10	-3.08e-10	-2.86e-10	-3.22e-10	-3.33e-10	-3.32e-10		0.01065	-2.53e-11	-2.59e-11	-2.26e-11	-2.17e-11	-2.2e-11	-2.06e-11	-2.67e-11	-2.39e-11	-2.56e-11	-2.48e-11	-3e-11	-2.68e-11	-2.67e-11		0.01065	-2.53e-11	-2.59e-11	-2.26e-11
	0.0107	-2.31e-11	-2.78e-11	-2.3e-11	-2.22e-11	-2.54e-11	-2.32e-11	-2.64e-11	-2.36e-11	-2.46e-11	-2.37e-11	-2.54e-11	-2.63e-11	-2.56e-11		0.0107	-2.81e-10	-2.75e-10	-2.51e-10	-2.69e-10	-2.96e-10	-2.9e-10	-2.87e-10	-2.83e-10	-3.06e-10	-2.85e-10	-3.2e-10	-3.32e-10	-3.3e-10		0.0107	-2.48e-11	-2.79e-11	-2.2e-11	-2.43e-11	-2.2e-11	-2.28e-11	-2.64e-11	-2.47e-11	-2.71e-11	-2.47e-11	-3.09e-11	-2.75e-11	-2.71e-11		0.0107	-2.48e-11	-2.79e-11	-2.2e-11
	0.01075	-2.34e-11	-2.88e-11	-2.31e-11	-2.43e-11	-2.6e-11	-2.23e-11	-2.39e-11	-2.2e-11	-2.32e-11	-2.24e-11	-2.36e-11	-2.57e-11	-2.32e-11		0.01075	-2.84e-10	-2.75e-10	-2.54e-10	-2.68e-10	-2.95e-10	-2.88e-10	-2.86e-10	-2.83e-10	-3.05e-10	-2.88e-10	-3.2e-10	-3.31e-10	-3.31e-10		0.01075	-2.31e-11	-2.42e-11	-2.34e-11	-2.48e-11	-2.15e-11	-2.45e-11	-2.57e-11	-2.67e-11	-2.67e-11	-2.65e-11	-3.03e-11	-2.68e-11	-2.39e-11		0.01075	-2.31e-11	-2.42e-11	-2.34e-11
	0.0108	-2.41e-11	-3.02e-11	-2.58e-11	-2.64e-11	-2.47e-11	-2.26e-11	-2.17e-11	-2.15e-11	-2.24e-11	-2.21e-11	-2.38e-11	-2.44e-11	-2.07e-11		0.0108	-2.84e-10	-2.75e-10	-2.55e-10	-2.66e-10	-2.95e-10	-2.86e-10	-2.86e-10	-2.81e-10	-3.07e-10	-2.91e-10	-3.2e-10	-3.29e-10	-3.28e-10		0.0108	-2.03e-11	-2.39e-11	-2.45e-11	-2.37e-11	-2.23e-11	-2.42e-11	-2.43e-11	-2.62e-11	-2.51e-11	-2.78e-11	-2.89e-11	-2.64e-11	-2.5e-11		0.0108	-2.03e-11	-2.39e-11	-2.45e-11
	0.01085	-2.42e-11	-2.98e-11	-2.74e-11	-2.67e-11	-2.44e-11	-2.36e-11	-1.98e-11	-2.37e-11	-2.23e-11	-2.24e-11	-2.3e-11	-2.31e-11	-1.91e-11		0.01085	-2.83e-10	-2.75e-10	-2.54e-10	-2.65e-10	-2.95e-10	-2.85e-10	-2.88e-10	-2.79e-10	-3.1e-10	-2.91e-10	-3.2e-10	-3.28e-10	-3.26e-10		0.01085	-1.97e-11	-2.56e-11	-2.64e-11	-2.25e-11	-2.12e-11	-2.5e-11	-2.45e-11	-2.65e-11	-2.53e-11	-2.75e-11	-2.71e-11	-2.53e-11	-2.71e-11		0.01085	-1.97e-11	-2.56e-11	-2.64e-11
	0.0109	-2.47e-11	-2.71e-11	-2.56e-11	-2.75e-11	-2.65e-11	-2.16e-11	-2.05e-11	-2.55e-11	-2.14e-11	-2.2e-11	-2.34e-11	-2.45e-11	-2.05e-11		0.0109	-2.82e-10	-2.73e-10	-2.55e-10	-2.63e-10	-2.95e-10	-2.85e-10	-2.9e-10	-2.8e-10	-3.12e-10	-2.9e-10	-3.21e-10	-3.29e-10	-3.27e-10		0.0109	-2.4e-11	-2.48e-11	-2.48e-11	-2.25e-11	-2.03e-11	-2.62e-11	-2.5e-11	-2.65e-11	-2.59e-11	-2.5e-11	-2.89e-11	-2.67e-11	-2.76e-11		0.0109	-2.4e-11	-2.48e-11	-2.48e-11
	0.01095	-2.44e-11	-2.42e-11	-2.43e-11	-2.78e-11	-2.51e-11	-1.94e-11	-2.28e-11	-2.43e-11	-1.99e-11	-2.37e-11	-2.37e-11	-2.43e-11	-2.31e-11		0.01095	-2.83e-10	-2.71e-10	-2.57e-10	-2.61e-10	-2.96e-10	-2.87e-10	-2.9e-10	-2.81e-10	-3.13e-10	-2.91e-10	-3.23e-10	-3.3e-10	-3.28e-10		0.01095	-2.57e-11	-2.14e-11	-2.25e-11	-2.2e-11	-2.29e-11	-2.56e-11	-2.31e-11	-2.68e-11	-2.64e-11	-2.31e-11	-3.04e-11	-2.78e-11	-2.5e-11		0.01095	-2.57e-11	-2.14e-11	-2.25e-11
	0.011	-2.5e-11	-2.52e-11	-2.36e-11	-2.83e-11	-2.34e-11	-2.13e-11	-2.38e-11	-2.32e-11	-2.17e-11	-2.46e-11	-2.4e-11	-2.32e-11	-2.49e-11		0.011	-2.86e-10	-2.7e-10	-2.55e-10	-2.59e-10	-2.96e-10	-2.91e-10	-2.89e-10	-2.8e-10	-3.13e-10	-2.91e-10	-3.24e-10	-3.29e-10	-3.27e-10		0.011	-2.47e-11	-2.12e-11	-2.5e-11	-2.25e-11	-2.57e-11	-2.4e-11	-2.28e-11	-2.75e-11	-2.64e-11	-2.4e-11	-3.03e-11	-2.57e-11	-2.5e-11		0.011	-2.47e-11	-2.12e-11	-2.5e-11
	0.01105	-2.66e-11	-2.76e-11	-2.39e-11	-2.73e-11	-2.44e-11	-2.52e-11	-2.56e-11	-2.42e-11	-2.48e-11	-2.41e-11	-2.4e-11	-2.45e-11	-2.6e-11		0.01105	-2.84e-10	-2.71e-10	-2.53e-10	-2.57e-10	-2.97e-10	-2.96e-10	-2.86e-10	-2.79e-10	-3.14e-10	-2.9e-10	-3.24e-10	-3.29e-10	-3.26e-10		0.01105	-2.25e-11	-2.53e-11	-2.65e-11	-2.22e-11	-2.57e-11	-2.29e-11	-2.57e-11	-2.73e-11	-2.53e-11	-2.54e-11	-3.06e-11	-2.57e-11	-2.68e-11		0.01105	-2.25e-11	-2.53e-11	-2.65e-11
	0.0111	-2.6e-11	-2.7e-11	-2.56e-11	-2.55e-11	-2.36e-11	-2.53e-11	-2.77e-11	-2.56e-11	-2.49e-11	-2.37e-11	-2.47e-11	-2.54e-11	-2.66e-11		0.0111	-2.83e-10	-2.72e-10	-2.54e-10	-2.57e-10	-2.96e-10	-2.96e-10	-2.81e-10	-2.81e-10	-3.17e-10	-2.87e-10	-3.24e-10	-3.34e-10	-3.27e-10		0.0111	-2.15e-11	-2.78e-11	-2.32e-11	-2.2e-11	-2.65e-11	-2.26e-11	-2.65e-11	-2.57e-11	-2.48e-11	-2.37e-11	-3.1e-11	-2.62e-11	-2.68e-11		0.0111	-2.15e-11	-2.78e-11	-2.32e-11
	0.01115	-2.26e-11	-2.42e-11	-2.7e-11	-2.54e-11	-2.42e-11	-2.32e-11	-2.6e-11	-2.49e-11	-2.42e-11	-2.42e-11	-2.6e-11	-2.44e-11	-2.6e-11		0.01115	-2.81e-10	-2.73e-10	-2.54e-10	-2.55e-10	-2.91e-10	-2.94e-10	-2.83e-10	-2.83e-10	-3.15e-10	-2.88e-10	-3.24e-10	-3.37e-10	-3.27e-10		0.01115	-2.12e-11	-2.71e-11	-2.25e-11	-2.22e-11	-2.43e-11	-2.39e-11	-2.57e-11	-2.14e-11	-2.56e-11	-2.23e-11	-2.9e-11	-2.67e-11	-2.7e-11		0.01115	-2.12e-11	-2.71e-11	-2.25e-11
	0.0112	-1.94e-11	-2.2e-11	-2.74e-11	-2.59e-11	-2.66e-11	-2.09e-11	-2.29e-11	-2.42e-11	-2.35e-11	-2.53e-11	-2.6e-11	-2.38e-11	-2.5e-11		0.0112	-2.81e-10	-2.73e-10	-2.53e-10	-2.52e-10	-2.9e-10	-2.95e-10	-2.83e-10	-2.81e-10	-3.14e-10	-2.9e-10	-3.25e-10	-3.37e-10	-3.28e-10		0.0112	-2.23e-11	-2.22e-11	-2.42e-11	-2.39e-11	-2.17e-11	-2.32e-11	-2.5e-11	-1.93e-11	-2.61e-11	-2.5e-11	-2.73e-11	-2.57e-11	-2.82e-11		0.0112	-2.23e-11	-2.22e-11	-2.42e-11
	0.01125	-2.19e-11	-2.26e-11	-2.58e-11	-2.54e-11	-2.68e-11	-2.21e-11	-2.07e-11	-2.49e-11	-2.4e-11	-2.76e-11	-2.46e-11	-2.51e-11	-2.49e-11		0.01125	-2.8e-10	-2.72e-10	-2.52e-10	-2.54e-10	-2.93e-10	-2.94e-10	-2.83e-10	-2.8e-10	-3.14e-10	-2.91e-10	-3.24e-10	-3.35e-10	-3.28e-10		0.01125	-2.47e-11	-1.97e-11	-2.5e-11	-2.43e-11	-2.14e-11	-1.95e-11	-2.5e-11	-2.31e-11	-2.59e-11	-2.56e-11	-2.5e-11	-2.48e-11	-2.96e-11		0.01125	-2.47e-11	-1.97e-11	-2.5e-11
	0.0113	-2.52e-11	-2.41e-11	-2.59e-11	-2.42e-11	-2.63e-11	-2.41e-11	-1.95e-11	-2.53e-11	-2.34e-11	-2.7e-11	-2.27e-11	-2.6e-11	-2.45e-11		0.0113	-2.79e-10	-2.72e-10	-2.52e-10	-2.59e-10	-2.94e-10	-2.93e-10	-2.87e-10	-2.8e-10	-3.15e-10	-2.92e-10	-3.23e-10	-3.34e-10	-3.28e-10		0.0113	-2.34e-11	-1.98e-11	-2.4e-11	-2.25e-11	-2.43e-11	-1.93e-11	-2.39e-11	-2.51e-11	-2.67e-11	-2.54e-11	-2.43e-11	-2.5e-11	-3.01e-11		0.0113	-2.34e-11	-1.98e-11	-2.4e-11
	0.01135	-2.37e-11	-2.42e-11	-2.67e-11	-2.53e-11	-2.78e-11	-2.42e-11	-2.25e-11	-2.38e-11	-2.12e-11	-2.41e-11	-2.2e-11	-2.51e-11	-2.46e-11		0.01135	-2.78e-10	-2.71e-10	-2.53e-10	-2.58e-10	-2.91e-10	-2.93e-10	-2.87e-10	-2.81e-10	-3.14e-10	-2.9e-10	-3.2e-10	-3.34e-10	-3.29e-10		0.01135	-2.09e-11	-2.22e-11	-2.36e-11	-2.12e-11	-2.73e-11	-2.09e-11	-2.53e-11	-2.37e-11	-2.76e-11	-2.64e-11	-2.54e-11	-2.43e-11	-2.84e-11		0.01135	-2.09e-11	-2.22e-11	-2.36e-11
	0.0114	-2.27e-11	-2.27e-11	-2.44e-11	-2.71e-11	-2.84e-11	-2.43e-11	-2.61e-11	-2.18e-11	-2.19e-11	-2.24e-11	-2.27e-11	-2.36e-11	-2.33e-11		0.0114	-2.78e-10	-2.71e-10	-2.57e-10	-2.57e-10	-2.9e-10	-2.95e-10	-2.83e-10	-2.82e-10	-3.13e-10	-2.89e-10	-3.17e-10	-3.32e-10	-3.3e-10		0.0114	-2.15e-11	-2.48e-11	-2.36e-11	-1.98e-11	-2.61e-11	-2.42e-11	-2.59e-11	-2.29e-11	-2.64e-11	-2.5e-11	-2.78e-11	-2.47e-11	-2.76e-11		0.0114	-2.15e-11	-2.48e-11	-2.36e-11
	0.01145	-2.33e-11	-2.37e-11	-2.16e-11	-2.84e-11	-2.69e-11	-2.49e-11	-2.58e-11	-2.24e-11	-2.44e-11	-2.22e-11	-2.41e-11	-2.17e-11	-2.13e-11		0.01145	-2.78e-10	-2.71e-10	-2.6e-10	-2.56e-10	-2.9e-10	-2.95e-10	-2.8e-10	-2.81e-10	-3.12e-10	-2.88e-10	-3.16e-10	-3.3e-10	-3.32e-10		0.01145	-2.48e-11	-2.75e-11	-2.39e-11	-1.89e-11	-2.22e-11	-2.75e-11	-2.42e-11	-2.34e-11	-2.56e-11	-2.56e-11	-2.95e-11	-2.57e-11	-2.78e-11		0.01145	-2.48e-11	-2.75e-11	-2.39e-11
	0.0115	-2.47e-11	-2.6e-11	-2.33e-11	-2.88e-11	-2.59e-11	-2.46e-11	-2.5e-11	-2.54e-11	-2.46e-11	-2.28e-11	-2.49e-11	-2.18e-11	-2.18e-11		0.0115	-2.76e-10	-2.71e-10	-2.59e-10	-2.57e-10	-2.9e-10	-2.95e-10	-2.84e-10	-2.83e-10	-3.14e-10	-2.88e-10	-3.15e-10	-3.33e-10	-3.33e-10		0.0115	-2.39e-11	-2.75e-11	-2.36e-11	-2.28e-11	-2e-11	-2.68e-11	-2.45e-11	-2.31e-11	-2.54e-11	-2.82e-11	-2.65e-11	-2.75e-11	-2.68e-11		0.0115	-2.39e-11	-2.75e-11	-2.36e-11
	0.01155	-2.42e-11	-2.55e-11	-2.52e-11	-2.93e-11	-2.51e-11	-2.28e-11	-2.5e-11	-2.51e-11	-2.17e-11	-2.52e-11	-2.41e-11	-2.31e-11	-2.23e-11		0.01155	-2.78e-10	-2.71e-10	-2.58e-10	-2.58e-10	-2.92e-10	-2.95e-10	-2.9e-10	-2.85e-10	-3.18e-10	-2.91e-10	-3.15e-10	-3.34e-10	-3.34e-10		0.01155	-2.04e-11	-2.64e-11	-2.48e-11	-2.7e-11	-2.04e-11	-2.4e-11	-2.57e-11	-2.59e-11	-2.68e-11	-2.7e-11	-2.56e-11	-2.7e-11	-2.71e-11		0.01155	-2.04e-11	-2.64e-11	-2.48e-11
	0.0116	-2.43e-11	-2.23e-11	-2.46e-11	-2.89e-11	-2.55e-11	-2.32e-11	-2.42e-11	-2.29e-11	-1.93e-11	-2.6e-11	-2.32e-11	-2.35e-11	-2.24e-11		0.0116	-2.79e-10	-2.74e-10	-2.56e-10	-2.59e-10	-2.93e-10	-2.95e-10	-2.95e-10	-2.85e-10	-3.2e-10	-2.93e-10	-3.16e-10	-3.33e-10	-3.34e-10		0.0116	-1.95e-11	-2.29e-11	-2.59e-11	-2.57e-11	-2.34e-11	-2e-11	-2.36e-11	-2.75e-11	-2.71e-11	-2.45e-11	-2.95e-11	-2.54e-11	-2.53e-11		0.0116	-1.95e-11	-2.29e-11	-2.59e-11
	0.01165	-2.63e-11	-2.47e-11	-2.46e-11	-2.81e-11	-2.6e-11	-2.63e-11	-2.3e-11	-2.22e-11	-2.15e-11	-2.47e-11	-2.24e-11	-2.37e-11	-2.3e-11		0.01165	-2.79e-10	-2.76e-10	-2.53e-10	-2.6e-10	-2.93e-10	-2.94e-10	-2.94e-10	-2.82e-10	-3.21e-10	-2.91e-10	-3.16e-10	-3.31e-10	-3.34e-10		0.01165	-2.15e-11	-2.14e-11	-2.57e-11	-2.25e-11	-2.4e-11	-1.93e-11	-2.39e-11	-2.7e-11	-2.56e-11	-2.47e-11	-3.32e-11	-2.7e-11	-2.53e-11		0.01165	-2.15e-11	-2.14e-11	-2.57e-11
	0.0117	-2.76e-11	-2.81e-11	-2.64e-11	-2.81e-11	-2.51e-11	-2.6e-11	-2.21e-11	-2.2e-11	-2.47e-11	-2.37e-11	-2.37e-11	-2.4e-11	-2.35e-11		0.0117	-2.8e-10	-2.76e-10	-2.51e-10	-2.6e-10	-2.91e-10	-2.95e-10	-2.9e-10	-2.81e-10	-3.2e-10	-2.86e-10	-3.15e-10	-3.3e-10	-3.37e-10		0.0117	-2.22e-11	-2.15e-11	-2.42e-11	-2.23e-11	-2.48e-11	-2.2e-11	-2.68e-11	-2.5e-11	-2.45e-11	-2.54e-11	-3.18e-11	-2.79e-11	-2.54e-11		0.0117	-2.22e-11	-2.15e-11	-2.42e-11
	0.01175	-2.74e-11	-2.82e-11	-2.75e-11	-2.81e-11	-2.37e-11	-2.36e-11	-2.37e-11	-2.23e-11	-2.45e-11	-2.3e-11	-2.42e-11	-2.49e-11	-2.51e-11		0.01175	-2.82e-10	-2.75e-10	-2.52e-10	-2.6e-10	-2.88e-10	-2.94e-10	-2.88e-10	-2.79e-10	-3.18e-10	-2.84e-10	-3.15e-10	-3.27e-10	-3.37e-10		0.01175	-2.2e-11	-2.42e-11	-2.11e-11	-2.43e-11	-2.57e-11	-2.43e-11	-2.67e-11	-2.39e-11	-2.25e-11	-2.36e-11	-2.75e-11	-2.61e-11	-2.67e-11		0.01175	-2.2e-11	-2.42e-11	-2.11e-11
	0.0118	-2.59e-11	-2.98e-11	-2.78e-11	-2.87e-11	-2.32e-11	-2.25e-11	-2.59e-11	-2.36e-11	-2.29e-11	-2.22e-11	-2.43e-11	-2.51e-11	-2.54e-11		0.0118	-2.83e-10	-2.75e-10	-2.55e-10	-2.61e-10	-2.86e-10	-2.95e-10	-2.85e-10	-2.79e-10	-3.18e-10	-2.86e-10	-3.16e-10	-3.26e-10	-3.34e-10		0.0118	-2.2e-11	-2.7e-11	-1.97e-11	-2.53e-11	-2.4e-11	-2.56e-11	-2.45e-11	-2.34e-11	-2.25e-11	-2.25e-11	-2.43e-11	-2.5e-11	-2.76e-11		0.0118	-2.2e-11	-2.7e-11	-1.97e-11
	0.01185	-2.35e-11	-3.05e-11	-2.78e-11	-2.9e-11	-2.31e-11	-2.42e-11	-2.6e-11	-2.38e-11	-2.21e-11	-2.31e-11	-2.52e-11	-2.46e-11	-2.5e-11		0.01185	-2.81e-10	-2.75e-10	-2.55e-10	-2.61e-10	-2.87e-10	-2.95e-10	-2.86e-10	-2.8e-10	-3.2e-10	-2.87e-10	-3.15e-10	-3.26e-10	-3.3e-10		0.01185	-2.25e-11	-2.71e-11	-2.06e-11	-2.5e-11	-2.4e-11	-2.64e-11	-2.45e-11	-2.34e-11	-2.39e-11	-2.2e-11	-2.56e-11	-2.5e-11	-2.57e-11		0.01185	-2.25e-11	-2.71e-11	-2.06e-11
	0.0119	-2.37e-11	-2.91e-11	-2.65e-11	-2.74e-11	-2.3e-11	-2.55e-11	-2.37e-11	-2.19e-11	-2.25e-11	-2.44e-11	-2.52e-11	-2.36e-11	-2.41e-11		0.0119	-2.79e-10	-2.74e-10	-2.54e-10	-2.62e-10	-2.91e-10	-2.94e-10	-2.86e-10	-2.81e-10	-3.2e-10	-2.9e-10	-3.15e-10	-3.29e-10	-3.3e-10		0.0119	-2.43e-11	-2.64e-11	-2.42e-11	-2.26e-11	-2.59e-11	-2.51e-11	-2.36e-11	-2.62e-11	-2.54e-11	-2.57e-11	-2.76e-11	-2.59e-11	-2.28e-11		0.0119	-2.43e-11	-2.64e-11	-2.42e-11
	0.01195	-2.47e-11	-2.71e-11	-2.46e-11	-2.64e-11	-2.27e-11	-2.45e-11	-2.17e-11	-2.14e-11	-2.34e-11	-2.66e-11	-2.56e-11	-2.3e-11	-2.49e-11		0.01195	-2.8e-10	-2.72e-10	-2.53e-10	-2.61e-10	-2.94e-10	-2.92e-10	-2.89e-10	-2.81e-10	-3.18e-10	-2.9e-10	-3.17e-10	-3.26e-10	-3.32e-10		0.01195	-2.42e-11	-2.36e-11	-2.65e-11	-2.15e-11	-2.65e-11	-2.36e-11	-2.4e-11	-2.86e-11	-2.32e-11	-2.95e-11	-2.82e-11	-2.42e-11	-2.51e-11		0.01195	-2.42e-11	-2.36e-11	-2.65e-11
	0.012	-2.54e-11	-2.67e-11	-2.37e-11	-2.58e-11	-2.32e-11	-2.41e-11	-2.05e-11	-2.32e-11	-2.4e-11	-2.72e-11	-2.47e-11	-2.35e-11	-2.66e-11		0.012	-2.78e-10	-2.72e-10	-2.54e-10	-2.61e-10	-2.98e-10	-2.91e-10	-2.89e-10	-2.83e-10	-3.17e-10	-2.9e-10	-3.21e-10	-3.25e-10	-3.33e-10		0.012	-2.26e-11	-2.23e-11	-2.59e-11	-2.04e-11	-2.39e-11	-2.26e-11	-2.5e-11	-2.64e-11	-2.23e-11	-2.96e-11	-2.82e-11	-2.11e-11	-2.67e-11		0.012	-2.26e-11	-2.23e-11	-2.59e-11
	0.01205	-2.38e-11	-2.53e-11	-2.31e-11	-2.5e-11	-2.57e-11	-2.41e-11	-2.14e-11	-2.5e-11	-2.33e-11	-2.54e-11	-2.45e-11	-2.36e-11	-2.69e-11		0.01205	-2.77e-10	-2.75e-10	-2.55e-10	-2.59e-10	-3e-10	-2.93e-10	-2.88e-10	-2.86e-10	-3.16e-10	-2.9e-10	-3.24e-10	-3.24e-10	-3.31e-10		0.01205	-2.28e-11	-2.37e-11	-2.51e-11	-2.03e-11	-1.93e-11	-2.37e-11	-2.57e-11	-2.29e-11	-2.67e-11	-2.81e-11	-2.78e-11	-1.9e-11	-2.96e-11		0.01205	-2.28e-11	-2.37e-11	-2.51e-11
	0.0121	-2.48e-11	-2.5e-11	-2.43e-11	-2.43e-11	-2.68e-11	-2.49e-11	-2.34e-11	-2.56e-11	-2.11e-11	-2.5e-11	-2.51e-11	-2.29e-11	-2.43e-11		0.0121	-2.76e-10	-2.76e-10	-2.56e-10	-2.58e-10	-2.99e-10	-2.95e-10	-2.86e-10	-2.87e-10	-3.15e-10	-2.91e-10	-3.25e-10	-3.2e-10	-3.28e-10		0.0121	-2.42e-11	-2.5e-11	-2.4e-11	-2.18e-11	-1.89e-11	-2.48e-11	-2.45e-11	-2.45e-11	-3.15e-11	-2.64e-11	-2.76e-11	-2.01e-11	-3.15e-11		0.0121	-2.42e-11	-2.5e-11	-2.4e-11
	0.01215	-2.64e-11	-2.66e-11	-2.54e-11	-2.38e-11	-2.61e-11	-2.56e-11	-2.37e-11	-2.42e-11	-1.97e-11	-2.59e-11	-2.53e-11	-2.34e-11	-2.26e-11		0.01215	-2.75e-10	-2.75e-10	-2.56e-10	-2.56e-10	-2.96e-10	-2.94e-10	-2.83e-10	-2.84e-10	-3.18e-10	-2.9e-10	-3.25e-10	-3.19e-10	-3.3e-10		0.01215	-2.47e-11	-2.39e-11	-2.31e-11	-2.25e-11	-2.2e-11	-2.29e-11	-2.37e-11	-2.65e-11	-3.18e-11	-2.48e-11	-2.84e-11	-2.42e-11	-2.67e-11		0.01215	-2.47e-11	-2.39e-11	-2.31e-11
	0.0122	-2.58e-11	-2.76e-11	-2.54e-11	-2.5e-11	-2.56e-11	-2.34e-11	-2.51e-11	-2.38e-11	-2.12e-11	-2.54e-11	-2.45e-11	-2.39e-11	-2.32e-11		0.0122	-2.77e-10	-2.73e-10	-2.55e-10	-2.56e-10	-2.95e-10	-2.91e-10	-2.81e-10	-2.81e-10	-3.18e-10	-2.9e-10	-3.26e-10	-3.18e-10	-3.32e-10		0.0122	-2.59e-11	-2.28e-11	-2.48e-11	-2.37e-11	-2.61e-11	-2.12e-11	-2.47e-11	-2.56e-11	-2.84e-11	-2.39e-11	-2.98e-11	-2.53e-11	-2.18e-11		0.0122	-2.59e-11	-2.28e-11	-2.48e-11
	0.01225	-2.4e-11	-2.62e-11	-2.43e-11	-2.64e-11	-2.68e-11	-2.38e-11	-2.44e-11	-2.59e-11	-2.28e-11	-2.56e-11	-2.17e-11	-2.46e-11	-2.37e-11		0.01225	-2.79e-10	-2.72e-10	-2.52e-10	-2.55e-10	-2.93e-10	-2.91e-10	-2.82e-10	-2.8e-10	-3.15e-10	-2.95e-10	-3.29e-10	-3.21e-10	-3.33e-10		0.01225	-2.5e-11	-2.15e-11	-2.56e-11	-2.57e-11	-2.7e-11	-2.08e-11	-2.48e-11	-2.65e-11	-2.39e-11	-2.45e-11	-2.76e-11	-2.68e-11	-2.17e-11		0.01225	-2.5e-11	-2.15e-11	-2.56e-11
	0.0123	-2.28e-11	-2.62e-11	-2.27e-11	-2.68e-11	-2.54e-11	-2.46e-11	-2.27e-11	-2.59e-11	-2.4e-11	-2.63e-11	-2.1e-11	-2.44e-11	-2.46e-11		0.0123	-2.81e-10	-2.72e-10	-2.5e-10	-2.56e-10	-2.93e-10	-2.93e-10	-2.86e-10	-2.8e-10	-3.14e-10	-2.96e-10	-3.3e-10	-3.2e-10	-3.31e-10		0.0123	-2.2e-11	-2.17e-11	-2.4e-11	-2.43e-11	-2.29e-11	-2.22e-11	-2.54e-11	-2.78e-11	-2.31e-11	-2.51e-11	-2.34e-11	-2.86e-11	-2.57e-11		0.0123	-2.2e-11	-2.17e-11	-2.4e-11
	0.01235	-2.35e-11	-2.54e-11	-2.32e-11	-2.74e-11	-2.34e-11	-2.4e-11	-2.31e-11	-2.31e-11	-2.47e-11	-2.57e-11	-2.25e-11	-2.17e-11	-2.47e-11		0.01235	-2.81e-10	-2.74e-10	-2.51e-10	-2.56e-10	-2.93e-10	-2.94e-10	-2.88e-10	-2.81e-10	-3.15e-10	-2.96e-10	-3.28e-10	-3.18e-10	-3.28e-10		0.01235	-2.04e-11	-2.28e-11	-2.23e-11	-2.11e-11	-2.18e-11	-2.57e-11	-2.53e-11	-2.47e-11	-2.51e-11	-2.71e-11	-2.25e-11	-2.7e-11	-2.95e-11		0.01235	-2.04e-11	-2.28e-11	-2.23e-11
	0.0124	-2.53e-11	-2.45e-11	-2.43e-11	-2.74e-11	-2.3e-11	-2.34e-11	-2.38e-11	-2.22e-11	-2.48e-11	-2.48e-11	-2.17e-11	-2.22e-11	-2.47e-11		0.0124	-2.81e-10	-2.75e-10	-2.55e-10	-2.61e-10	-2.91e-10	-2.94e-10	-2.84e-10	-2.84e-10	-3.17e-10	-3e-10	-3.27e-10	-3.17e-10	-3.29e-10		0.0124	-2.15e-11	-2.47e-11	-2.31e-11	-2e-11	-2.14e-11	-2.39e-11	-2.09e-11	-1.97e-11	-2.64e-11	-2.59e-11	-2.54e-11	-2.47e-11	-2.93e-11		0.0124	-2.15e-11	-2.47e-11	-2.31e-11
	0.01245	-2.52e-11	-2.69e-11	-2.56e-11	-2.71e-11	-2.38e-11	-2.3e-11	-2.25e-11	-2.27e-11	-2.49e-11	-2.37e-11	-2.13e-11	-2.41e-11	-2.44e-11		0.01245	-2.81e-10	-2.74e-10	-2.56e-10	-2.67e-10	-2.89e-10	-2.93e-10	-2.83e-10	-2.84e-10	-3.16e-10	-3.01e-10	-3.3e-10	-3.17e-10	-3.31e-10		0.01245	-2.39e-11	-2.5e-11	-2.48e-11	-2.18e-11	-2.09e-11	-2.04e-11	-2.03e-11	-1.81e-11	-2.7e-11	-2.5e-11	-2.87e-11	-2.56e-11	-2.73e-11		0.01245	-2.39e-11	-2.5e-11	-2.48e-11
	0.0125	-2.63e-11	-2.77e-11	-2.73e-11	-2.69e-11	-2.53e-11	-2.27e-11	-2.13e-11	-2.36e-11	-2.44e-11	-2.46e-11	-2.25e-11	-2.46e-11	-2.16e-11		0.0125	-2.81e-10	-2.75e-10	-2.56e-10	-2.68e-10	-2.9e-10	-2.92e-10	-2.84e-10	-2.82e-10	-3.13e-10	-3.01e-10	-3.32e-10	-3.19e-10	-3.28e-10		0.0125	-2.28e-11	-2.53e-11	-2.53e-11	-2.18e-11	-2.28e-11	-2.09e-11	-2.51e-11	-2.11e-11	-2.47e-11	-2.51e-11	-3.03e-11	-2.9e-11	-2.75e-11		0.0125	-2.28e-11	-2.53e-11	-2.53e-11
	0.01255	-2.66e-11	-2.68e-11	-2.8e-11	-2.58e-11	-2.73e-11	-2.37e-11	-2.34e-11	-2.38e-11	-2.31e-11	-2.44e-11	-2.41e-11	-2.34e-11	-2.15e-11		0.01255	-2.8e-10	-2.79e-10	-2.55e-10	-2.65e-10	-2.91e-10	-2.91e-10	-2.86e-10	-2.83e-10	-3.11e-10	-3e-10	-3.33e-10	-3.24e-10	-3.25e-10		0.01255	-2.34e-11	-2.31e-11	-2.67e-11	-2.15e-11	-2.45e-11	-2.45e-11	-2.73e-11	-2.37e-11	-2.26e-11	-2.48e-11	-2.87e-11	-2.93e-11	-2.78e-11		0.01255	-2.34e-11	-2.31e-11	-2.67e-11
	0.0126	-2.55e-11	-2.56e-11	-2.66e-11	-2.47e-11	-2.78e-11	-2.5e-11	-2.53e-11	-2.36e-11	-2.3e-11	-2.35e-11	-2.53e-11	-2.43e-11	-2.41e-11		0.0126	-2.76e-10	-2.81e-10	-2.54e-10	-2.63e-10	-2.92e-10	-2.93e-10	-2.88e-10	-2.85e-10	-3.12e-10	-2.97e-10	-3.31e-10	-3.28e-10	-3.22e-10		0.0126	-2.53e-11	-2.18e-11	-2.62e-11	-2.28e-11	-2.34e-11	-2.54e-11	-2.42e-11	-2.64e-11	-2.57e-11	-2.25e-11	-2.61e-11	-2.61e-11	-2.47e-11		0.0126	-2.53e-11	-2.18e-11	-2.62e-11
	0.01265	-2.4e-11	-2.44e-11	-2.52e-11	-2.51e-11	-2.64e-11	-2.48e-11	-2.51e-11	-2.34e-11	-2.54e-11	-2.23e-11	-2.49e-11	-2.62e-11	-2.36e-11		0.01265	-2.75e-10	-2.83e-10	-2.55e-10	-2.61e-10	-2.93e-10	-2.95e-10	-2.89e-10	-2.87e-10	-3.15e-10	-2.96e-10	-3.3e-10	-3.32e-10	-3.21e-10		0.01265	-2.51e-11	-2.48e-11	-2.36e-11	-2.5e-11	-2.08e-11	-2.31e-11	-2.25e-11	-2.87e-11	-2.7e-11	-2.2e-11	-2.71e-11	-2.34e-11	-2.48e-11		0.01265	-2.51e-11	-2.48e-11	-2.36e-11
	0.0127	-2.33e-11	-2.66e-11	-2.51e-11	-2.54e-11	-2.42e-11	-2.32e-11	-2.52e-11	-2.3e-11	-2.61e-11	-2.21e-11	-2.39e-11	-2.53e-11	-2.12e-11		0.0127	-2.76e-10	-2.8e-10	-2.52e-10	-2.58e-10	-2.93e-10	-2.96e-10	-2.9e-10	-2.85e-10	-3.16e-10	-2.95e-10	-3.28e-10	-3.32e-10	-3.23e-10		0.0127	-2.28e-11	-2.57e-11	-2.42e-11	-2.5e-11	-2.03e-11	-2.34e-11	-2.34e-11	-2.7e-11	-2.53e-11	-2.64e-11	-2.78e-11	-2.43e-11	-2.65e-11		0.0127	-2.28e-11	-2.57e-11	-2.42e-11
	0.01275	-2.37e-11	-3.01e-11	-2.37e-11	-2.5e-11	-2.45e-11	-2e-11	-2.46e-11	-2.28e-11	-2.4e-11	-2.32e-11	-2.41e-11	-2.36e-11	-2.18e-11		0.01275	-2.76e-10	-2.78e-10	-2.49e-10	-2.57e-10	-2.93e-10	-2.95e-10	-2.89e-10	-2.84e-10	-3.12e-10	-2.97e-10	-3.24e-10	-3.31e-10	-3.27e-10		0.01275	-2.11e-11	-2.26e-11	-2.4e-11	-2.34e-11	-2.34e-11	-2.4e-11	-2.73e-11	-2.37e-11	-2.32e-11	-2.75e-11	-2.73e-11	-2.45e-11	-2.84e-11		0.01275	-2.11e-11	-2.26e-11	-2.4e-11
	0.0128	-2.44e-11	-3e-11	-2.34e-11	-2.5e-11	-2.58e-11	-1.88e-11	-2.35e-11	-2.4e-11	-2.19e-11	-2.64e-11	-2.45e-11	-2.44e-11	-2.47e-11		0.0128	-2.73e-10	-2.76e-10	-2.49e-10	-2.58e-10	-2.92e-10	-2.93e-10	-2.87e-10	-2.85e-10	-3.13e-10	-2.98e-10	-3.19e-10	-3.3e-10	-3.27e-10		0.0128	-2.18e-11	-2.17e-11	-2.25e-11	-2.23e-11	-2.42e-11	-2.22e-11	-2.62e-11	-2.25e-11	-2.43e-11	-2.67e-11	-2.54e-11	-2.39e-11	-2.79e-11		0.0128	-2.18e-11	-2.17e-11	-2.25e-11
	0.01285	-2.51e-11	-2.78e-11	-2.57e-11	-2.55e-11	-2.53e-11	-2.27e-11	-2.27e-11	-2.54e-11	-2.16e-11	-2.78e-11	-2.41e-11	-2.51e-11	-2.6e-11		0.01285	-2.7e-10	-2.75e-10	-2.49e-10	-2.6e-10	-2.94e-10	-2.91e-10	-2.86e-10	-2.85e-10	-3.15e-10	-2.97e-10	-3.17e-10	-3.27e-10	-3.26e-10		0.01285	-2.2e-11	-2.47e-11	-2.48e-11	-2.17e-11	-2.28e-11	-2.39e-11	-2.23e-11	-2.37e-11	-2.56e-11	-2.68e-11	-2.51e-11	-2.32e-11	-2.56e-11		0.01285	-2.2e-11	-2.47e-11	-2.48e-11
	0.0129	-2.36e-11	-2.41e-11	-2.83e-11	-2.57e-11	-2.27e-11	-2.59e-11	-2.2e-11	-2.52e-11	-2.18e-11	-2.63e-11	-2.44e-11	-2.45e-11	-2.36e-11		0.0129	-2.69e-10	-2.75e-10	-2.48e-10	-2.63e-10	-2.96e-10	-2.91e-10	-2.89e-10	-2.85e-10	-3.16e-10	-2.95e-10	-3.16e-10	-3.26e-10	-3.26e-10		0.0129	-2.2e-11	-2.78e-11	-2.43e-11	-2.23e-11	-2.25e-11	-2.56e-11	-2.31e-11	-2.62e-11	-2.42e-11	-2.47e-11	-2.73e-11	-2.39e-11	-2.64e-11		0.0129	-2.2e-11	-2.78e-11	-2.43e-11
	0.01295	-2.19e-11	-2.15e-11	-2.81e-11	-2.56e-11	-2.22e-11	-2.4e-11	-2.2e-11	-2.22e-11	-2.21e-11	-2.44e-11	-2.47e-11	-2.27e-11	-2.27e-11		0.01295	-2.72e-10	-2.76e-10	-2.49e-10	-2.62e-10	-2.95e-10	-2.88e-10	-2.91e-10	-2.84e-10	-3.16e-10	-2.95e-10	-3.18e-10	-3.25e-10	-3.25e-10		0.01295	-2.32e-11	-2.75e-11	-2.04e-11	-2.22e-11	-2.37e-11	-2.43e-11	-2.64e-11	-2.62e-11	-2.57e-11	-2.57e-11	-2.78e-11	-2.43e-11	-2.76e-11		0.01295	-2.32e-11	-2.75e-11	-2.04e-11
	0.013	-2.18e-11	-2.16e-11	-2.64e-11	-2.56e-11	-2.42e-11	-2.28e-11	-2.45e-11	-2.03e-11	-2.2e-11	-2.44e-11	-2.51e-11	-2.27e-11	-2.23e-11		0.013	-2.75e-10	-2.77e-10	-2.48e-10	-2.59e-10	-2.95e-10	-2.88e-10	-2.91e-10	-2.82e-10	-3.16e-10	-2.95e-10	-3.17e-10	-3.26e-10	-3.25e-10		0.013	-2.31e-11	-2.54e-11	-2.12e-11	-2.15e-11	-2.36e-11	-2.45e-11	-2.9e-11	-2.39e-11	-3e-11	-2.79e-11	-2.73e-11	-2.53e-11	-2.75e-11		0.013	-2.31e-11	-2.54e-11	-2.12e-11
	0.01305	-2.22e-11	-2.24e-11	-2.5e-11	-2.51e-11	-2.57e-11	-2.36e-11	-2.73e-11	-2.24e-11	-2.12e-11	-2.56e-11	-2.52e-11	-2.58e-11	-2.23e-11		0.01305	-2.75e-10	-2.78e-10	-2.49e-10	-2.57e-10	-2.93e-10	-2.89e-10	-2.89e-10	-2.81e-10	-3.16e-10	-2.95e-10	-3.15e-10	-3.28e-10	-3.25e-10		0.01305	-2.45e-11	-2.25e-11	-2.45e-11	-2.01e-11	-2.31e-11	-2.4e-11	-2.56e-11	-2.23e-11	-3.03e-11	-2.73e-11	-2.75e-11	-2.57e-11	-2.71e-11		0.01305	-2.45e-11	-2.25e-11	-2.45e-11
	0.0131	-2.24e-11	-2.46e-11	-2.46e-11	-2.51e-11	-2.5e-11	-2.46e-11	-2.83e-11	-2.56e-11	-2.06e-11	-2.52e-11	-2.56e-11	-2.61e-11	-2.36e-11		0.0131	-2.7e-10	-2.79e-10	-2.5e-10	-2.57e-10	-2.91e-10	-2.9e-10	-2.86e-10	-2.83e-10	-3.15e-10	-2.96e-10	-3.14e-10	-3.29e-10	-3.25e-10		0.0131	-2.56e-11	-2.22e-11	-2.87e-11	-1.84e-11	-2.2e-11	-2.22e-11	-2.4e-11	-2.31e-11	-2.76e-11	-2.65e-11	-2.81e-11	-2.5e-11	-2.78e-11		0.0131	-2.56e-11	-2.22e-11	-2.87e-11
	0.01315	-2.46e-11	-2.8e-11	-2.49e-11	-2.67e-11	-2.49e-11	-2.38e-11	-2.72e-11	-2.57e-11	-2.19e-11	-2.61e-11	-2.45e-11	-2.49e-11	-2.64e-11		0.01315	-2.66e-10	-2.77e-10	-2.52e-10	-2.56e-10	-2.91e-10	-2.9e-10	-2.87e-10	-2.83e-10	-3.14e-10	-2.98e-10	-3.11e-10	-3.26e-10	-3.26e-10		0.01315	-2.39e-11	-2.54e-11	-2.84e-11	-2e-11	-2.14e-11	-2.12e-11	-2.45e-11	-2.37e-11	-2.59e-11	-2.64e-11	-2.9e-11	-2.48e-11	-2.67e-11		0.01315	-2.39e-11	-2.54e-11	-2.84e-11
	0.0132	-2.57e-11	-2.9e-11	-2.51e-11	-2.72e-11	-2.76e-11	-2.47e-11	-2.42e-11	-2.44e-11	-2.34e-11	-2.61e-11	-2.29e-11	-2.36e-11	-2.59e-11		0.0132	-2.66e-10	-2.75e-10	-2.54e-10	-2.54e-10	-2.93e-10	-2.89e-10	-2.91e-10	-2.81e-10	-3.1e-10	-2.98e-10	-3.13e-10	-3.23e-10	-3.25e-10		0.0132	-2.25e-11	-2.56e-11	-2.56e-11	-2.42e-11	-2.25e-11	-1.98e-11	-2.54e-11	-2.64e-11	-2.51e-11	-2.56e-11	-3.01e-11	-2.64e-11	-2.48e-11		0.0132	-2.25e-11	-2.56e-11	-2.56e-11
	0.01325	-2.57e-11	-2.83e-11	-2.48e-11	-2.59e-11	-2.88e-11	-2.7e-11	-2.12e-11	-2.36e-11	-2.39e-11	-2.35e-11	-2.08e-11	-2.25e-11	-2.41e-11		0.01325	-2.67e-10	-2.77e-10	-2.58e-10	-2.55e-10	-2.94e-10	-2.89e-10	-2.93e-10	-2.81e-10	-3.07e-10	-2.97e-10	-3.13e-10	-3.24e-10	-3.27e-10		0.01325	-2.5e-11	-2.36e-11	-2.39e-11	-2.57e-11	-2.09e-11	-2.22e-11	-2.29e-11	-2.53e-11	-2.54e-11	-2.43e-11	-2.93e-11	-2.75e-11	-2.56e-11		0.01325	-2.5e-11	-2.36e-11	-2.39e-11
	0.0133	-2.68e-11	-2.74e-11	-2.59e-11	-2.48e-11	-2.74e-11	-2.65e-11	-2.14e-11	-2.36e-11	-2.29e-11	-2.34e-11	-1.98e-11	-2.22e-11	-2.26e-11		0.0133	-2.7e-10	-2.78e-10	-2.61e-10	-2.61e-10	-2.92e-10	-2.89e-10	-2.93e-10	-2.81e-10	-3.09e-10	-2.97e-10	-3.14e-10	-3.26e-10	-3.28e-10		0.0133	-2.34e-11	-2.26e-11	-2.39e-11	-2.47e-11	-2.22e-11	-2.5e-11	-2.15e-11	-2.32e-11	-2.76e-11	-2.5e-11	-2.75e-11	-2.7e-11	-2.7e-11		0.0133	-2.34e-11	-2.26e-11	-2.39e-11
	0.01335	-2.65e-11	-2.66e-11	-2.74e-11	-2.65e-11	-2.53e-11	-2.65e-11	-2.26e-11	-2.5e-11	-2.07e-11	-2.6e-11	-2.13e-11	-2.34e-11	-2.28e-11		0.01335	-2.69e-10	-2.78e-10	-2.63e-10	-2.63e-10	-2.93e-10	-2.9e-10	-2.91e-10	-2.81e-10	-3.14e-10	-2.95e-10	-3.13e-10	-3.27e-10	-3.27e-10		0.01335	-2.01e-11	-2.32e-11	-2.25e-11	-2.17e-11	-2.54e-11	-2.51e-11	-2.12e-11	-2.29e-11	-2.79e-11	-2.71e-11	-2.76e-11	-2.54e-11	-2.73e-11		0.01335	-2.01e-11	-2.32e-11	-2.25e-11
	0.0134	-2.4e-11	-2.67e-11	-2.7e-11	-2.76e-11	-2.43e-11	-2.62e-11	-2.38e-11	-2.62e-11	-2.14e-11	-2.66e-11	-2.4e-11	-2.36e-11	-2.47e-11		0.0134	-2.68e-10	-2.77e-10	-2.63e-10	-2.63e-10	-2.98e-10	-2.91e-10	-2.9e-10	-2.85e-10	-3.17e-10	-2.91e-10	-3.12e-10	-3.26e-10	-3.25e-10		0.0134	-2.14e-11	-2.43e-11	-2.28e-11	-1.84e-11	-2.62e-11	-2.42e-11	-2.28e-11	-2.47e-11	-2.47e-11	-2.57e-11	-2.81e-11	-2.54e-11	-2.75e-11		0.0134	-2.14e-11	-2.43e-11	-2.28e-11
	0.01345	-2.26e-11	-2.77e-11	-2.54e-11	-2.66e-11	-2.56e-11	-2.65e-11	-2.42e-11	-2.61e-11	-2.33e-11	-2.55e-11	-2.48e-11	-2.21e-11	-2.59e-11		0.01345	-2.66e-10	-2.76e-10	-2.62e-10	-2.61e-10	-3.01e-10	-2.91e-10	-2.91e-10	-2.86e-10	-3.16e-10	-2.92e-10	-3.14e-10	-3.25e-10	-3.24e-10		0.01345	-2.47e-11	-2.96e-11	-2.31e-11	-2.01e-11	-2.64e-11	-2.28e-11	-2.43e-11	-2.53e-11	-2.39e-11	-2.45e-11	-2.95e-11	-2.75e-11	-2.59e-11		0.01345	-2.47e-11	-2.96e-11	-2.31e-11
	0.0135	-2.27e-11	-2.9e-11	-2.37e-11	-2.55e-11	-2.66e-11	-2.68e-11	-2.45e-11	-2.38e-11	-2.43e-11	-2.53e-11	-2.34e-11	-2.23e-11	-2.58e-11		0.0135	-2.63e-10	-2.73e-10	-2.61e-10	-2.59e-10	-3.03e-10	-2.9e-10	-2.91e-10	-2.83e-10	-3.14e-10	-2.95e-10	-3.16e-10	-3.27e-10	-3.24e-10		0.0135	-2.31e-11	-3.06e-11	-2.26e-11	-2.36e-11	-2.5e-11	-2.15e-11	-2.57e-11	-2.64e-11	-2.47e-11	-2.48e-11	-3.18e-11	-2.75e-11	-2.54e-11		0.0135	-2.31e-11	-3.06e-11	-2.26e-11
	0.01355	-2.42e-11	-2.86e-11	-2.22e-11	-2.76e-11	-2.7e-11	-2.52e-11	-2.28e-11	-2.17e-11	-2.5e-11	-2.48e-11	-2.31e-11	-2.29e-11	-2.52e-11		0.01355	-2.6e-10	-2.74e-10	-2.6e-10	-2.58e-10	-3.05e-10	-2.89e-10	-2.9e-10	-2.81e-10	-3.14e-10	-2.95e-10	-3.15e-10	-3.29e-10	-3.24e-10		0.01355	-2.01e-11	-2.57e-11	-2.36e-11	-2.39e-11	-2.15e-11	-2.22e-11	-2.59e-11	-2.56e-11	-2.75e-11	-2.48e-11	-3.15e-11	-2.59e-11	-2.76e-11		0.01355	-2.01e-11	-2.57e-11	-2.36e-11
	0.0136	-2.61e-11	-2.78e-11	-2.23e-11	-2.79e-11	-2.69e-11	-2.52e-11	-2.22e-11	-2.21e-11	-2.52e-11	-2.45e-11	-2.41e-11	-2.34e-11	-2.54e-11		0.0136	-2.61e-10	-2.74e-10	-2.64e-10	-2.55e-10	-3.04e-10	-2.88e-10	-2.9e-10	-2.82e-10	-3.16e-10	-2.95e-10	-3.16e-10	-3.27e-10	-3.24e-10		0.0136	-2.12e-11	-2.17e-11	-2.23e-11	-2.31e-11	-2.15e-11	-2.22e-11	-2.62e-11	-2.4e-11	-2.87e-11	-2.29e-11	-3.25e-11	-2.78e-11	-2.96e-11		0.0136	-2.12e-11	-2.17e-11	-2.23e-11
	0.01365	-2.76e-11	-2.88e-11	-2.38e-11	-2.56e-11	-2.51e-11	-2.66e-11	-2.42e-11	-2.4e-11	-2.56e-11	-2.58e-11	-2.4e-11	-2.38e-11	-2.63e-11		0.01365	-2.64e-10	-2.75e-10	-2.69e-10	-2.52e-10	-3.01e-10	-2.89e-10	-2.88e-10	-2.82e-10	-3.18e-10	-2.94e-10	-3.14e-10	-3.25e-10	-3.25e-10		0.01365	-2.37e-11	-1.98e-11	-2.25e-11	-2.32e-11	-2.23e-11	-2.11e-11	-2.56e-11	-2.4e-11	-2.64e-11	-2.2e-11	-3.28e-11	-2.87e-11	-2.87e-11		0.01365	-2.37e-11	-1.98e-11	-2.25e-11
	0.0137	-2.69e-11	-2.93e-11	-2.66e-11	-2.35e-11	-2.43e-11	-2.63e-11	-2.72e-11	-2.56e-11	-2.75e-11	-2.66e-11	-2.27e-11	-2.47e-11	-2.65e-11		0.0137	-2.67e-10	-2.74e-10	-2.66e-10	-2.52e-10	-3e-10	-2.88e-10	-2.86e-10	-2.81e-10	-3.17e-10	-2.94e-10	-3.12e-10	-3.24e-10	-3.28e-10		0.0137	-2.29e-11	-1.98e-11	-2.59e-11	-2.22e-11	-2.28e-11	-2.09e-11	-2.51e-11	-2.48e-11	-2.39e-11	-2.31e-11	-2.96e-11	-2.78e-11	-2.57e-11		0.0137	-2.29e-11	-1.98e-11	-2.59e-11
	0.01375	-2.59e-11	-2.73e-11	-2.86e-11	-2.37e-11	-2.62e-11	-2.41e-11	-2.78e-11	-2.56e-11	-2.66e-11	-2.63e-11	-2.15e-11	-2.33e-11	-2.61e-11		0.01375	-2.7e-10	-2.74e-10	-2.64e-10	-2.54e-10	-2.97e-10	-2.87e-10	-2.87e-10	-2.82e-10	-3.15e-10	-2.92e-10	-3.1e-10	-3.25e-10	-3.29e-10		0.01375	-2.23e-11	-2.06e-11	-2.57e-11	-2.2e-11	-2.45e-11	-2.42e-11	-2.54e-11	-2.39e-11	-2.42e-11	-2.61e-11	-2.84e-11	-2.78e-11	-2.75e-11		0.01375	-2.23e-11	-2.06e-11	-2.57e-11
	0.0138	-2.61e-11	-2.61e-11	-2.76e-11	-2.62e-11	-2.7e-11	-2.17e-11	-2.49e-11	-2.53e-11	-2.46e-11	-2.59e-11	-2.04e-11	-2.18e-11	-2.43e-11		0.0138	-2.7e-10	-2.76e-10	-2.63e-10	-2.54e-10	-2.96e-10	-2.88e-10	-2.89e-10	-2.82e-10	-3.13e-10	-2.91e-10	-3.1e-10	-3.3e-10	-3.28e-10		0.0138	-2.39e-11	-2.32e-11	-2.32e-11	-2.32e-11	-2.39e-11	-2.53e-11	-2.32e-11	-2.22e-11	-2.67e-11	-2.31e-11	-2.95e-11	-2.87e-11	-2.96e-11		0.0138	-2.39e-11	-2.32e-11	-2.32e-11
	0.01385	-2.64e-11	-2.76e-11	-2.7e-11	-2.66e-11	-2.45e-11	-2.1e-11	-2.28e-11	-2.5e-11	-2.27e-11	-2.55e-11	-1.96e-11	-2.26e-11	-2.23e-11		0.01385	-2.68e-10	-2.77e-10	-2.65e-10	-2.56e-10	-2.97e-10	-2.87e-10	-2.89e-10	-2.83e-10	-3.1e-10	-2.92e-10	-3.12e-10	-3.32e-10	-3.26e-10		0.01385	-2.43e-11	-2.5e-11	-2.31e-11	-2.39e-11	-2.31e-11	-2.56e-11	-2.28e-11	-2.42e-11	-2.78e-11	-2.37e-11	-2.92e-11	-2.56e-11	-2.82e-11		0.01385	-2.43e-11	-2.5e-11	-2.31e-11
	0.0139	-2.61e-11	-3.03e-11	-2.76e-11	-2.5e-11	-2.32e-11	-2.21e-11	-2.17e-11	-2.49e-11	-2.14e-11	-2.42e-11	-1.97e-11	-2.42e-11	-2.14e-11		0.0139	-2.67e-10	-2.77e-10	-2.66e-10	-2.59e-10	-2.99e-10	-2.87e-10	-2.86e-10	-2.85e-10	-3.09e-10	-2.95e-10	-3.14e-10	-3.31e-10	-3.27e-10		0.0139	-2.4e-11	-2.5e-11	-2.45e-11	-2.29e-11	-2.31e-11	-2.5e-11	-2.57e-11	-2.71e-11	-2.61e-11	-2.67e-11	-3.01e-11	-2.43e-11	-2.51e-11		0.0139	-2.4e-11	-2.5e-11	-2.45e-11
	0.01395	-2.63e-11	-2.93e-11	-2.81e-11	-2.44e-11	-2.41e-11	-2.33e-11	-2.26e-11	-2.39e-11	-2.27e-11	-2.32e-11	-2e-11	-2.39e-11	-2.32e-11		0.01395	-2.68e-10	-2.79e-10	-2.65e-10	-2.6e-10	-2.99e-10	-2.87e-10	-2.84e-10	-2.84e-10	-3.06e-10	-2.99e-10	-3.15e-10	-3.31e-10	-3.28e-10		0.01395	-2.51e-11	-2.48e-11	-2.51e-11	-2.29e-11	-2.22e-11	-2.28e-11	-2.78e-11	-2.87e-11	-2.2e-11	-2.84e-11	-3.17e-11	-2.73e-11	-2.43e-11		0.01395	-2.51e-11	-2.48e-11	-2.51e-11
	0.014	-2.6e-11	-2.75e-11	-2.85e-11	-2.45e-11	-2.44e-11	-2.47e-11	-2.36e-11	-2.34e-11	-2.32e-11	-2.29e-11	-2.33e-11	-2.35e-11	-2.56e-11		0.014	-2.67e-10	-2.79e-10	-2.63e-10	-2.61e-10	-3e-10	-2.86e-10	-2.86e-10	-2.85e-10	-3.06e-10	-3.01e-10	-3.12e-10	-3.32e-10	-3.3e-10		0.014	-2.51e-11	-2.36e-11	-2.34e-11	-2.17e-11	-2.29e-11	-2.31e-11	-2.81e-11	-2.67e-11	-2.01e-11	-2.87e-11	-3.03e-11	-2.81e-11	-2.61e-11		0.014	-2.51e-11	-2.36e-11	-2.34e-11
	0.01405	-2.38e-11	-2.52e-11	-2.9e-11	-2.54e-11	-2.42e-11	-2.56e-11	-2.39e-11	-2.4e-11	-2.36e-11	-2.47e-11	-2.61e-11	-2.42e-11	-2.62e-11		0.01405	-2.69e-10	-2.79e-10	-2.63e-10	-2.6e-10	-2.98e-10	-2.86e-10	-2.85e-10	-2.88e-10	-3.08e-10	-3.01e-10	-3.12e-10	-3.32e-10	-3.32e-10		0.01405	-2.36e-11	-2.4e-11	-2.5e-11	-2.09e-11	-2.43e-11	-2.48e-11	-2.59e-11	-2.59e-11	-2.26e-11	-2.73e-11	-2.65e-11	-2.71e-11	-2.89e-11		0.01405	-2.36e-11	-2.4e-11	-2.5e-11
	0.0141	-2.36e-11	-2.55e-11	-2.92e-11	-2.49e-11	-2.34e-11	-2.53e-11	-2.36e-11	-2.27e-11	-2.32e-11	-2.7e-11	-2.64e-11	-2.44e-11	-2.52e-11		0.0141	-2.69e-10	-2.8e-10	-2.6e-10	-2.59e-10	-2.95e-10	-2.89e-10	-2.81e-10	-2.9e-10	-3.1e-10	-3e-10	-3.11e-10	-3.32e-10	-3.3e-10		0.0141	-2.39e-11	-2.23e-11	-2.62e-11	-2.18e-11	-2.37e-11	-2.37e-11	-2.68e-11	-2.57e-11	-2.71e-11	-2.4e-11	-2.56e-11	-2.54e-11	-2.71e-11		0.0141	-2.39e-11	-2.23e-11	-2.62e-11
	0.01415	-2.66e-11	-2.72e-11	-2.94e-11	-2.32e-11	-2.35e-11	-2.25e-11	-2.24e-11	-2.11e-11	-2.27e-11	-2.54e-11	-2.68e-11	-2.32e-11	-2.42e-11		0.01415	-2.66e-10	-2.79e-10	-2.6e-10	-2.56e-10	-2.98e-10	-2.92e-10	-2.79e-10	-2.89e-10	-3.11e-10	-3e-10	-3.1e-10	-3.33e-10	-3.26e-10		0.01415	-2.29e-11	-2.11e-11	-2.22e-11	-2.36e-11	-2.22e-11	-2.29e-11	-2.71e-11	-2.5e-11	-2.86e-11	-2.48e-11	-2.82e-11	-2.54e-11	-2.57e-11		0.01415	-2.29e-11	-2.11e-11	-2.22e-11
	0.0142	-2.7e-11	-2.85e-11	-2.87e-11	-2.29e-11	-2.43e-11	-2.12e-11	-2.45e-11	-2.26e-11	-2.45e-11	-2.26e-11	-2.63e-11	-2.23e-11	-2.45e-11		0.0142	-2.66e-10	-2.77e-10	-2.58e-10	-2.56e-10	-2.98e-10	-2.91e-10	-2.79e-10	-2.85e-10	-3.1e-10	-3.02e-10	-3.11e-10	-3.31e-10	-3.27e-10		0.0142	-2.23e-11	-2.14e-11	-2.12e-11	-2.42e-11	-2.28e-11	-2.48e-11	-2.54e-11	-2.54e-11	-2.51e-11	-2.84e-11	-2.98e-11	-2.45e-11	-2.81e-11		0.0142	-2.23e-11	-2.14e-11	-2.12e-11
	0.01425	-2.55e-11	-2.73e-11	-2.86e-11	-2.35e-11	-2.5e-11	-2.39e-11	-2.65e-11	-2.47e-11	-2.62e-11	-2.16e-11	-2.41e-11	-2.25e-11	-2.54e-11		0.01425	-2.66e-10	-2.76e-10	-2.56e-10	-2.56e-10	-2.96e-10	-2.9e-10	-2.79e-10	-2.82e-10	-3.07e-10	-3.03e-10	-3.12e-10	-3.3e-10	-3.29e-10		0.01425	-2.23e-11	-2.22e-11	-2.22e-11	-2.25e-11	-2.25e-11	-2.59e-11	-2.29e-11	-2.47e-11	-2.29e-11	-2.82e-11	-3.32e-11	-2.84e-11	-3.01e-11		0.01425	-2.23e-11	-2.22e-11	-2.22e-11
	0.0143	-2.31e-11	-2.58e-11	-2.93e-11	-2.34e-11	-2.67e-11	-2.41e-11	-2.66e-11	-2.47e-11	-2.53e-11	-2.32e-11	-2.03e-11	-2.27e-11	-2.58e-11		0.0143	-2.68e-10	-2.78e-10	-2.55e-10	-2.56e-10	-2.95e-10	-2.88e-10	-2.8e-10	-2.82e-10	-3.08e-10	-3.03e-10	-3.12e-10	-3.29e-10	-3.3e-10		0.0143	-2.23e-11	-2.5e-11	-2.34e-11	-2.22e-11	-2.12e-11	-2.32e-11	-2.22e-11	-2.25e-11	-2.39e-11	-2.5e-11	-3.2e-11	-2.96e-11	-2.86e-11		0.0143	-2.23e-11	-2.5e-11	-2.34e-11
	0.01435	-2.21e-11	-2.46e-11	-2.74e-11	-2.38e-11	-2.71e-11	-2.3e-11	-2.53e-11	-2.49e-11	-2.46e-11	-2.5e-11	-2.03e-11	-2.35e-11	-2.51e-11		0.01435	-2.73e-10	-2.79e-10	-2.56e-10	-2.56e-10	-2.93e-10	-2.91e-10	-2.81e-10	-2.82e-10	-3.08e-10	-2.99e-10	-3.12e-10	-3.27e-10	-3.31e-10		0.01435	-2.39e-11	-2.78e-11	-2.47e-11	-2.15e-11	-2.09e-11	-1.98e-11	-2.18e-11	-2.22e-11	-2.5e-11	-2.25e-11	-2.92e-11	-2.7e-11	-2.7e-11		0.01435	-2.39e-11	-2.78e-11	-2.47e-11
	0.0144	-2.29e-11	-2.55e-11	-2.45e-11	-2.61e-11	-2.65e-11	-2.29e-11	-2.48e-11	-2.58e-11	-2.36e-11	-2.49e-11	-2.26e-11	-2.38e-11	-2.3e-11		0.0144	-2.74e-10	-2.79e-10	-2.58e-10	-2.54e-10	-2.91e-10	-2.95e-10	-2.81e-10	-2.81e-10	-3.09e-10	-2.98e-10	-3.15e-10	-3.26e-10	-3.29e-10		0.0144	-2.47e-11	-2.7e-11	-2.48e-11	-2.12e-11	-2.42e-11	-2.14e-11	-2.29e-11	-2.54e-11	-2.31e-11	-2.31e-11	-2.96e-11	-2.56e-11	-2.64e-11		0.0144	-2.47e-11	-2.7e-11	-2.48e-11
	0.01445	-2.36e-11	-2.64e-11	-2.38e-11	-2.72e-11	-2.56e-11	-2.4e-11	-2.54e-11	-2.55e-11	-2.47e-11	-2.43e-11	-2.25e-11	-2.31e-11	-2.3e-11		0.01445	-2.72e-10	-2.78e-10	-2.61e-10	-2.54e-10	-2.9e-10	-2.95e-10	-2.77e-10	-2.8e-10	-3.1e-10	-2.98e-10	-3.2e-10	-3.26e-10	-3.29e-10		0.01445	-2.43e-11	-2.42e-11	-2.39e-11	-2.2e-11	-2.59e-11	-2.4e-11	-2.45e-11	-2.79e-11	-2.34e-11	-2.39e-11	-3.03e-11	-2.67e-11	-2.75e-11		0.01445	-2.43e-11	-2.42e-11	-2.39e-11
	0.0145	-2.35e-11	-2.86e-11	-2.37e-11	-2.81e-11	-2.52e-11	-2.23e-11	-2.56e-11	-2.39e-11	-2.61e-11	-2.42e-11	-2.37e-11	-2.37e-11	-2.31e-11		0.0145	-2.7e-10	-2.78e-10	-2.62e-10	-2.53e-10	-2.89e-10	-2.92e-10	-2.75e-10	-2.8e-10	-3.08e-10	-2.99e-10	-3.22e-10	-3.28e-10	-3.29e-10		0.0145	-2.2e-11	-2.28e-11	-2.45e-11	-2.15e-11	-2.57e-11	-2.59e-11	-2.54e-11	-2.81e-11	-2.54e-11	-2.67e-11	-3.01e-11	-2.54e-11	-2.75e-11		0.0145	-2.2e-11	-2.28e-11	-2.45e-11
	0.01455	-2.39e-11	-3.14e-11	-2.49e-11	-2.81e-11	-2.58e-11	-2.22e-11	-2.53e-11	-2.35e-11	-2.48e-11	-2.34e-11	-2.53e-11	-2.37e-11	-2.34e-11		0.01455	-2.67e-10	-2.76e-10	-2.61e-10	-2.55e-10	-2.9e-10	-2.92e-10	-2.75e-10	-2.82e-10	-3.05e-10	-3.02e-10	-3.2e-10	-3.29e-10	-3.3e-10		0.01455	-2.29e-11	-2.23e-11	-2.45e-11	-1.98e-11	-2.22e-11	-2.43e-11	-2.62e-11	-2.87e-11	-2.79e-11	-2.79e-11	-2.95e-11	-2.32e-11	-2.59e-11		0.01455	-2.29e-11	-2.23e-11	-2.45e-11
	0.0146	-2.48e-11	-3.09e-11	-2.73e-11	-2.64e-11	-2.7e-11	-2.46e-11	-2.6e-11	-2.48e-11	-2.25e-11	-2.3e-11	-2.44e-11	-2.32e-11	-2.28e-11		0.0146	-2.65e-10	-2.79e-10	-2.63e-10	-2.56e-10	-2.91e-10	-2.9e-10	-2.75e-10	-2.85e-10	-3.06e-10	-3.01e-10	-3.15e-10	-3.28e-10	-3.31e-10		0.0146	-2.54e-11	-2.25e-11	-2.36e-11	-2.17e-11	-1.87e-11	-2.25e-11	-2.5e-11	-2.67e-11	-3.01e-11	-2.65e-11	-2.86e-11	-2.37e-11	-2.59e-11		0.0146	-2.54e-11	-2.25e-11	-2.36e-11
	0.01465	-2.49e-11	-2.67e-11	-2.67e-11	-2.36e-11	-2.69e-11	-2.71e-11	-2.62e-11	-2.48e-11	-2.19e-11	-2.36e-11	-2.21e-11	-2.17e-11	-2.11e-11		0.01465	-2.65e-10	-2.81e-10	-2.62e-10	-2.56e-10	-2.94e-10	-2.9e-10	-2.75e-10	-2.85e-10	-3.08e-10	-3e-10	-3.13e-10	-3.27e-10	-3.33e-10		0.01465	-2.73e-11	-2.17e-11	-2.34e-11	-2.31e-11	-1.78e-11	-2.34e-11	-2.39e-11	-2.25e-11	-2.84e-11	-2.57e-11	-2.68e-11	-2.67e-11	-2.61e-11		0.01465	-2.73e-11	-2.17e-11	-2.34e-11
	0.0147	-2.5e-11	-2.61e-11	-2.42e-11	-2.22e-11	-2.55e-11	-2.75e-11	-2.37e-11	-2.43e-11	-2.22e-11	-2.4e-11	-2.08e-11	-2.26e-11	-2.13e-11		0.0147	-2.66e-10	-2.8e-10	-2.59e-10	-2.55e-10	-2.94e-10	-2.88e-10	-2.74e-10	-2.86e-10	-3.07e-10	-3e-10	-3.13e-10	-3.26e-10	-3.34e-10		0.0147	-2.4e-11	-2.12e-11	-2.51e-11	-2.29e-11	-1.89e-11	-2.39e-11	-2.39e-11	-2.11e-11	-2.5e-11	-2.47e-11	-2.62e-11	-2.68e-11	-2.56e-11		0.0147	-2.4e-11	-2.12e-11	-2.51e-11
	0.01475	-2.56e-11	-2.76e-11	-2.15e-11	-2.41e-11	-2.47e-11	-2.62e-11	-2.19e-11	-2.35e-11	-2.31e-11	-2.58e-11	-2.21e-11	-2.47e-11	-2.35e-11		0.01475	-2.64e-10	-2.81e-10	-2.55e-10	-2.53e-10	-2.92e-10	-2.87e-10	-2.76e-10	-2.86e-10	-3.07e-10	-3.02e-10	-3.15e-10	-3.24e-10	-3.33e-10		0.01475	-2.08e-11	-2.34e-11	-2.67e-11	-2.23e-11	-2.43e-11	-2.28e-11	-2.54e-11	-2.04e-11	-2.47e-11	-2.45e-11	-2.7e-11	-2.56e-11	-2.82e-11		0.01475	-2.08e-11	-2.34e-11	-2.67e-11
	0.0148	-2.65e-11	-2.81e-11	-2.21e-11	-2.8e-11	-2.49e-11	-2.47e-11	-2.25e-11	-2.22e-11	-2.31e-11	-2.53e-11	-2.5e-11	-2.64e-11	-2.56e-11		0.0148	-2.62e-10	-2.81e-10	-2.54e-10	-2.53e-10	-2.92e-10	-2.86e-10	-2.77e-10	-2.84e-10	-3.08e-10	-3.06e-10	-3.16e-10	-3.21e-10	-3.31e-10		0.0148	-2.04e-11	-2.47e-11	-2.78e-11	-2.01e-11	-2.64e-11	-2.32e-11	-2.36e-11	-2.23e-11	-2.54e-11	-2.7e-11	-2.87e-11	-2.64e-11	-2.81e-11		0.0148	-2.04e-11	-2.47e-11	-2.78e-11
	0.01485	-2.72e-11	-2.88e-11	-2.43e-11	-2.88e-11	-2.54e-11	-2.35e-11	-2.44e-11	-2.09e-11	-2.27e-11	-2.41e-11	-2.58e-11	-2.65e-11	-2.6e-11		0.01485	-2.63e-10	-2.8e-10	-2.55e-10	-2.53e-10	-2.94e-10	-2.87e-10	-2.75e-10	-2.82e-10	-3.07e-10	-3.05e-10	-3.14e-10	-3.23e-10	-3.3e-10		0.01485	-2.18e-11	-2.32e-11	-2.59e-11	-1.98e-11	-2.53e-11	-2.31e-11	-2.43e-11	-2.36e-11	-2.54e-11	-2.87e-11	-3.17e-11	-2.78e-11	-2.7e-11		0.01485	-2.18e-11	-2.32e-11	-2.59e-11
	0.0149	-2.66e-11	-2.91e-11	-2.68e-11	-2.76e-11	-2.58e-11	-2.39e-11	-2.56e-11	-1.95e-11	-2.28e-11	-2.43e-11	-2.43e-11	-2.61e-11	-2.48e-11		0.0149	-2.64e-10	-2.79e-10	-2.54e-10	-2.51e-10	-2.93e-10	-2.9e-10	-2.73e-10	-2.8e-10	-3.06e-10	-3e-10	-3.1e-10	-3.26e-10	-3.29e-10		0.0149	-2.22e-11	-2.29e-11	-2.28e-11	-2.25e-11	-2.54e-11	-2.15e-11	-2.57e-11	-2.39e-11	-2.31e-11	-2.65e-11	-3.14e-11	-2.76e-11	-2.76e-11		0.0149	-2.22e-11	-2.29e-11	-2.28e-11
	0.01495	-2.6e-11	-2.89e-11	-2.8e-11	-2.61e-11	-2.6e-11	-2.48e-11	-2.56e-11	-2.08e-11	-2.28e-11	-2.57e-11	-2.34e-11	-2.58e-11	-2.44e-11		0.01495	-2.65e-10	-2.79e-10	-2.54e-10	-2.47e-10	-2.93e-10	-2.91e-10	-2.75e-10	-2.79e-10	-3.05e-10	-2.97e-10	-3.07e-10	-3.25e-10	-3.3e-10		0.01495	-2.08e-11	-2.45e-11	-2.11e-11	-2.28e-11	-2.5e-11	-2.11e-11	-2.57e-11	-2.36e-11	-2.4e-11	-2.51e-11	-2.78e-11	-2.81e-11	-2.62e-11		0.01495	-2.08e-11	-2.45e-11	-2.11e-11
	0.015	-2.73e-11	-2.85e-11	-2.62e-11	-2.46e-11	-2.45e-11	-2.41e-11	-2.56e-11	-2.4e-11	-2.26e-11	-2.6e-11	-2.42e-11	-2.42e-11	-2.4e-11		0.015	-2.64e-10	-2.79e-10	-2.54e-10	-2.48e-10	-2.94e-10	-2.88e-10	-2.75e-10	-2.79e-10	-3.06e-10	-2.98e-10	-3.07e-10	-3.24e-10	-3.32e-10		0.015	-2.06e-11	-2.75e-11	-2.18e-11	-2.42e-11	-2.29e-11	-2.25e-11	-2.32e-11	-2.43e-11	-2.68e-11	-2.51e-11	-2.59e-11	-3.03e-11	-2.54e-11		0.015	-2.06e-11	-2.75e-11	-2.18e-11
	0.01505	-2.67e-11	-2.65e-11	-2.34e-11	-2.36e-11	-2.39e-11	-2.47e-11	-2.56e-11	-2.56e-11	-2.31e-11	-2.61e-11	-2.43e-11	-2.38e-11	-2.4e-11		0.01505	-2.6e-10	-2.77e-10	-2.51e-10	-2.49e-10	-2.93e-10	-2.84e-10	-2.74e-10	-2.83e-10	-3.09e-10	-3.01e-10	-3.1e-10	-3.26e-10	-3.34e-10		0.01505	-2.09e-11	-2.64e-11	-2.28e-11	-2.45e-11	-2.18e-11	-2.32e-11	-2.22e-11	-2.42e-11	-2.67e-11	-2.57e-11	-2.9e-11	-2.96e-11	-2.79e-11		0.01505	-2.09e-11	-2.64e-11	-2.28e-11
	0.0151	-2.46e-11	-2.6e-11	-2.26e-11	-2.32e-11	-2.39e-11	-2.43e-11	-2.44e-11	-2.4e-11	-2.4e-11	-2.56e-11	-2.3e-11	-2.46e-11	-2.48e-11		0.0151	-2.6e-10	-2.74e-10	-2.5e-10	-2.5e-10	-2.95e-10	-2.83e-10	-2.75e-10	-2.85e-10	-3.1e-10	-3.01e-10	-3.11e-10	-3.25e-10	-3.38e-10		0.0151	-2.43e-11	-2.53e-11	-2.37e-11	-2.34e-11	-2.25e-11	-2.51e-11	-2.31e-11	-2.31e-11	-2.57e-11	-2.53e-11	-3.32e-11	-2.5e-11	-2.9e-11		0.0151	-2.43e-11	-2.53e-11	-2.37e-11
	0.01515	-2.4e-11	-2.47e-11	-2.23e-11	-2.5e-11	-2.68e-11	-2.19e-11	-2.16e-11	-2.36e-11	-2.45e-11	-2.47e-11	-2.12e-11	-2.32e-11	-2.47e-11		0.01515	-2.65e-10	-2.75e-10	-2.51e-10	-2.5e-10	-2.97e-10	-2.84e-10	-2.75e-10	-2.85e-10	-3.1e-10	-3e-10	-3.1e-10	-3.25e-10	-3.38e-10		0.01515	-2.54e-11	-2.67e-11	-2.59e-11	-2.29e-11	-2.25e-11	-2.65e-11	-2.28e-11	-2.29e-11	-2.76e-11	-2.4e-11	-3.39e-11	-2.43e-11	-2.96e-11		0.01515	-2.54e-11	-2.67e-11	-2.59e-11
	0.0152	-2.46e-11	-2.4e-11	-2.27e-11	-2.76e-11	-2.96e-11	-2.14e-11	-2.05e-11	-2.4e-11	-2.3e-11	-2.28e-11	-2.15e-11	-2.14e-11	-2.53e-11		0.0152	-2.68e-10	-2.75e-10	-2.53e-10	-2.5e-10	-2.98e-10	-2.82e-10	-2.76e-10	-2.83e-10	-3.11e-10	-2.96e-10	-3.07e-10	-3.23e-10	-3.37e-10		0.0152	-2.57e-11	-2.65e-11	-2.62e-11	-2.09e-11	-2.15e-11	-2.5e-11	-2.31e-11	-2.23e-11	-2.92e-11	-2.48e-11	-3.14e-11	-2.47e-11	-2.87e-11		0.0152	-2.57e-11	-2.65e-11	-2.62e-11
	0.01525	-2.56e-11	-2.46e-11	-2.39e-11	-2.75e-11	-2.86e-11	-2.26e-11	-2.06e-11	-2.37e-11	-2.29e-11	-2.08e-11	-2.14e-11	-2.09e-11	-2.53e-11		0.01525	-2.69e-10	-2.75e-10	-2.55e-10	-2.49e-10	-2.98e-10	-2.83e-10	-2.77e-10	-2.83e-10	-3.13e-10	-2.95e-10	-3.06e-10	-3.22e-10	-3.35e-10		0.01525	-2.43e-11	-2.51e-11	-2.37e-11	-2.14e-11	-2.37e-11	-2.26e-11	-2.5e-11	-2.23e-11	-2.75e-11	-2.57e-11	-2.78e-11	-2.7e-11	-2.56e-11		0.01525	-2.43e-11	-2.51e-11	-2.37e-11
	0.0153	-2.58e-11	-2.7e-11	-2.49e-11	-2.35e-11	-2.63e-11	-2.35e-11	-2.03e-11	-2.42e-11	-2.33e-11	-2.09e-11	-2.04e-11	-2.21e-11	-2.41e-11		0.0153	-2.71e-10	-2.76e-10	-2.56e-10	-2.48e-10	-2.98e-10	-2.85e-10	-2.78e-10	-2.83e-10	-3.15e-10	-2.94e-10	-3.06e-10	-3.2e-10	-3.34e-10		0.0153	-2.28e-11	-2.28e-11	-2.32e-11	-2.12e-11	-2.65e-11	-2.25e-11	-2.75e-11	-2.15e-11	-2.59e-11	-2.51e-11	-2.76e-11	-2.93e-11	-2.4e-11		0.0153	-2.28e-11	-2.28e-11	-2.32e-11
	0.01535	-2.49e-11	-2.99e-11	-2.74e-11	-2.27e-11	-2.55e-11	-2.38e-11	-2.06e-11	-2.43e-11	-2.42e-11	-2.43e-11	-2.17e-11	-2.25e-11	-2.26e-11		0.01535	-2.71e-10	-2.74e-10	-2.57e-10	-2.51e-10	-2.96e-10	-2.84e-10	-2.79e-10	-2.82e-10	-3.18e-10	-2.91e-10	-3.06e-10	-3.2e-10	-3.34e-10		0.01535	-2.29e-11	-2.28e-11	-2.36e-11	-2.06e-11	-2.68e-11	-2.37e-11	-2.71e-11	-2.32e-11	-2.48e-11	-2.54e-11	-2.51e-11	-2.84e-11	-2.59e-11		0.01535	-2.29e-11	-2.28e-11	-2.36e-11
	0.0154	-2.4e-11	-3.06e-11	-2.77e-11	-2.55e-11	-2.61e-11	-2.53e-11	-2.23e-11	-2.3e-11	-2.34e-11	-2.65e-11	-2.34e-11	-2.18e-11	-2.24e-11		0.0154	-2.68e-10	-2.76e-10	-2.56e-10	-2.52e-10	-2.95e-10	-2.86e-10	-2.81e-10	-2.82e-10	-3.18e-10	-2.91e-10	-3.06e-10	-3.2e-10	-3.33e-10		0.0154	-2.32e-11	-2.18e-11	-2.42e-11	-2.17e-11	-2.39e-11	-2.37e-11	-2.47e-11	-2.76e-11	-2.48e-11	-2.5e-11	-2.48e-11	-2.64e-11	-2.82e-11		0.0154	-2.32e-11	-2.18e-11	-2.42e-11
	0.01545	-2.45e-11	-3e-11	-2.53e-11	-2.63e-11	-2.75e-11	-2.7e-11	-2.49e-11	-2.26e-11	-2.13e-11	-2.55e-11	-2.36e-11	-2.36e-11	-2.31e-11		0.01545	-2.67e-10	-2.78e-10	-2.55e-10	-2.5e-10	-2.96e-10	-2.88e-10	-2.8e-10	-2.8e-10	-3.22e-10	-2.93e-10	-3.07e-10	-3.21e-10	-3.33e-10		0.01545	-2.39e-11	-2.39e-11	-2.56e-11	-2.26e-11	-2.08e-11	-2.23e-11	-2.32e-11	-2.93e-11	-2.47e-11	-2.42e-11	-2.67e-11	-2.42e-11	-3.09e-11		0.01545	-2.39e-11	-2.39e-11	-2.56e-11
	0.0155	-2.71e-11	-2.95e-11	-2.35e-11	-2.85e-11	-2.77e-11	-2.7e-11	-2.71e-11	-2.35e-11	-2.14e-11	-2.5e-11	-2.14e-11	-2.61e-11	-2.37e-11		0.0155	-2.68e-10	-2.77e-10	-2.51e-10	-2.48e-10	-2.97e-10	-2.9e-10	-2.79e-10	-2.82e-10	-3.23e-10	-2.94e-10	-3.06e-10	-3.24e-10	-3.34e-10		0.0155	-2.34e-11	-2.57e-11	-2.43e-11	-2.45e-11	-2.29e-11	-2.09e-11	-2.47e-11	-2.86e-11	-2.39e-11	-2.4e-11	-2.92e-11	-2.47e-11	-2.89e-11		0.0155	-2.34e-11	-2.57e-11	-2.43e-11
	0.01555	-2.87e-11	-2.83e-11	-2.31e-11	-3.22e-11	-2.72e-11	-2.53e-11	-2.71e-11	-2.42e-11	-2.33e-11	-2.5e-11	-1.93e-11	-2.48e-11	-2.17e-11		0.01555	-2.68e-10	-2.76e-10	-2.48e-10	-2.46e-10	-3e-10	-2.91e-10	-2.77e-10	-2.83e-10	-3.23e-10	-2.96e-10	-3.05e-10	-3.25e-10	-3.36e-10		0.01555	-2.29e-11	-2.43e-11	-2.48e-11	-2.53e-11	-2.43e-11	-2.12e-11	-2.51e-11	-2.64e-11	-2.34e-11	-2.31e-11	-3.2e-11	-2.87e-11	-2.62e-11		0.01555	-2.29e-11	-2.43e-11	-2.48e-11
	0.0156	-2.82e-11	-2.79e-11	-2.37e-11	-3.16e-11	-2.62e-11	-2.36e-11	-2.77e-11	-2.22e-11	-2.55e-11	-2.51e-11	-1.97e-11	-2.36e-11	-2.15e-11		0.0156	-2.67e-10	-2.76e-10	-2.45e-10	-2.47e-10	-3.01e-10	-2.91e-10	-2.76e-10	-2.83e-10	-3.23e-10	-2.99e-10	-3.05e-10	-3.25e-10	-3.39e-10		0.0156	-2.29e-11	-2.25e-11	-2.45e-11	-2.4e-11	-2.14e-11	-2.31e-11	-2.54e-11	-2.42e-11	-2.39e-11	-2.12e-11	-3.35e-11	-2.84e-11	-2.59e-11		0.0156	-2.29e-11	-2.25e-11	-2.45e-11
	0.01565	-2.51e-11	-2.83e-11	-2.47e-11	-2.71e-11	-2.61e-11	-2.25e-11	-2.65e-11	-2.11e-11	-2.59e-11	-2.28e-11	-2.2e-11	-2.38e-11	-2.37e-11		0.01565	-2.65e-10	-2.78e-10	-2.45e-10	-2.47e-10	-3e-10	-2.91e-10	-2.73e-10	-2.82e-10	-3.19e-10	-2.99e-10	-3.05e-10	-3.25e-10	-3.39e-10		0.01565	-2.23e-11	-2.59e-11	-2.39e-11	-2.29e-11	-2.09e-11	-2.4e-11	-2.37e-11	-2.31e-11	-2.48e-11	-2.14e-11	-3.06e-11	-2.82e-11	-2.82e-11		0.01565	-2.23e-11	-2.59e-11	-2.39e-11
	0.0157	-2.29e-11	-2.75e-11	-2.62e-11	-2.39e-11	-2.67e-11	-2.31e-11	-2.47e-11	-2.33e-11	-2.51e-11	-2.02e-11	-2.36e-11	-2.48e-11	-2.28e-11		0.0157	-2.66e-10	-2.77e-10	-2.46e-10	-2.49e-10	-2.96e-10	-2.91e-10	-2.71e-10	-2.82e-10	-3.15e-10	-2.99e-10	-3.03e-10	-3.25e-10	-3.39e-10		0.0157	-2.23e-11	-2.82e-11	-2.29e-11	-2.23e-11	-2.17e-11	-2.39e-11	-2.11e-11	-2.47e-11	-2.48e-11	-2.5e-11	-2.7e-11	-2.92e-11	-2.81e-11		0.0157	-2.23e-11	-2.82e-11	-2.29e-11
	0.01575	-2.33e-11	-2.84e-11	-2.46e-11	-2.45e-11	-2.73e-11	-2.51e-11	-2.24e-11	-2.68e-11	-2.42e-11	-2.22e-11	-2.5e-11	-2.51e-11	-2.2e-11		0.01575	-2.7e-10	-2.78e-10	-2.49e-10	-2.5e-10	-2.95e-10	-2.91e-10	-2.75e-10	-2.83e-10	-3.15e-10	-3e-10	-3.03e-10	-3.21e-10	-3.37e-10		0.01575	-2.51e-11	-2.64e-11	-2.32e-11	-2.32e-11	-2.34e-11	-2.29e-11	-2.18e-11	-2.7e-11	-2.39e-11	-2.71e-11	-2.64e-11	-2.96e-11	-2.71e-11		0.01575	-2.51e-11	-2.64e-11	-2.32e-11
	0.0158	-2.49e-11	-2.81e-11	-2.36e-11	-2.83e-11	-2.71e-11	-2.74e-11	-2.18e-11	-2.76e-11	-2.36e-11	-2.6e-11	-2.54e-11	-2.3e-11	-2.43e-11		0.0158	-2.71e-10	-2.8e-10	-2.5e-10	-2.53e-10	-2.95e-10	-2.9e-10	-2.79e-10	-2.82e-10	-3.17e-10	-3e-10	-3.04e-10	-3.19e-10	-3.34e-10		0.0158	-2.53e-11	-2.39e-11	-2.45e-11	-2.39e-11	-2.5e-11	-2.25e-11	-2.48e-11	-2.78e-11	-2.51e-11	-2.81e-11	-2.96e-11	-2.95e-11	-2.67e-11		0.0158	-2.53e-11	-2.39e-11	-2.45e-11
	0.01585	-2.55e-11	-2.77e-11	-2.45e-11	-2.76e-11	-2.67e-11	-2.64e-11	-2.47e-11	-2.46e-11	-2.38e-11	-2.61e-11	-2.42e-11	-2.25e-11	-2.74e-11		0.01585	-2.7e-10	-2.83e-10	-2.51e-10	-2.56e-10	-2.97e-10	-2.9e-10	-2.82e-10	-2.84e-10	-3.2e-10	-2.98e-10	-3.02e-10	-3.2e-10	-3.31e-10		0.01585	-2.5e-11	-2.42e-11	-2.37e-11	-2.25e-11	-2.57e-11	-2.25e-11	-2.86e-11	-2.64e-11	-2.71e-11	-2.79e-11	-3.23e-11	-2.79e-11	-2.7e-11		0.01585	-2.5e-11	-2.42e-11	-2.37e-11
	0.0159	-2.56e-11	-2.77e-11	-2.62e-11	-2.42e-11	-2.59e-11	-2.56e-11	-2.71e-11	-2.24e-11	-2.32e-11	-2.3e-11	-2.24e-11	-2.33e-11	-2.78e-11		0.0159	-2.68e-10	-2.84e-10	-2.5e-10	-2.54e-10	-3.01e-10	-2.89e-10	-2.81e-10	-2.86e-10	-3.23e-10	-2.96e-10	-3.01e-10	-3.21e-10	-3.3e-10		0.0159	-2.47e-11	-2.59e-11	-2.39e-11	-2.15e-11	-2.47e-11	-2.42e-11	-2.92e-11	-2.48e-11	-2.64e-11	-2.81e-11	-3.18e-11	-2.57e-11	-2.76e-11		0.0159	-2.47e-11	-2.59e-11	-2.39e-11
	0.01595	-2.53e-11	-2.71e-11	-2.54e-11	-2.22e-11	-2.61e-11	-2.66e-11	-2.77e-11	-2.19e-11	-2.07e-11	-2.14e-11	-2.16e-11	-2.5e-11	-2.7e-11		0.01595	-2.68e-10	-2.84e-10	-2.47e-10	-2.53e-10	-3.04e-10	-2.89e-10	-2.79e-10	-2.88e-10	-3.23e-10	-2.93e-10	-3.04e-10	-3.23e-10	-3.3e-10		0.01595	-2.36e-11	-2.51e-11	-2.22e-11	-2.18e-11	-2.42e-11	-2.51e-11	-2.59e-11	-2.54e-11	-2.45e-11	-2.68e-11	-3.01e-11	-2.32e-11	-2.64e-11		0.01595	-2.36e-11	-2.51e-11	-2.22e-11
	0.016	-2.44e-11	-2.9e-11	-2.27e-11	-2.31e-11	-2.57e-11	-2.62e-11	-2.79e-11	-2.01e-11	-2.14e-11	-2.25e-11	-2.34e-11	-2.66e-11	-2.72e-11		0.016	-2.7e-10	-2.86e-10	-2.47e-10	-2.56e-10	-3.01e-10	-2.91e-10	-2.76e-10	-2.87e-10	-3.22e-10	-2.92e-10	-3.06e-10	-3.23e-10	-3.3e-10		0.016	-2.29e-11	-2.2e-11	-2.09e-11	-2.25e-11	-2.37e-11	-2.32e-11	-2.45e-11	-2.61e-11	-2.37e-11	-2.54e-11	-3.14e-11	-2.4e-11	-2.4e-11		0.016	-2.29e-11	-2.2e-11	-2.09e-11
	0.01605	-2.3e-11	-3.21e-11	-2.3e-11	-2.57e-11	-2.43e-11	-2.33e-11	-2.66e-11	-1.94e-11	-2.43e-11	-2.4e-11	-2.38e-11	-2.71e-11	-2.62e-11		0.01605	-2.69e-10	-2.86e-10	-2.47e-10	-2.55e-10	-2.98e-10	-2.88e-10	-2.76e-10	-2.85e-10	-3.21e-10	-2.94e-10	-3.07e-10	-3.24e-10	-3.29e-10		0.01605	-2.42e-11	-2.11e-11	-2.31e-11	-2.39e-11	-2.37e-11	-1.98e-11	-2.31e-11	-2.54e-11	-2.39e-11	-2.64e-11	-3.25e-11	-2.7e-11	-2.59e-11		0.01605	-2.42e-11	-2.11e-11	-2.31e-11
	0.0161	-2.19e-11	-3.18e-11	-2.53e-11	-2.83e-11	-2.28e-11	-2.08e-11	-2.28e-11	-2.17e-11	-2.51e-11	-2.6e-11	-2.32e-11	-2.73e-11	-2.43e-11		0.0161	-2.65e-10	-2.86e-10	-2.45e-10	-2.56e-10	-2.96e-10	-2.87e-10	-2.75e-10	-2.81e-10	-3.19e-10	-2.93e-10	-3.06e-10	-3.22e-10	-3.32e-10		0.0161	-2.5e-11	-2.28e-11	-2.53e-11	-2.56e-11	-2.26e-11	-1.83e-11	-2.2e-11	-2.57e-11	-2.43e-11	-2.56e-11	-3.17e-11	-3.07e-11	-2.73e-11		0.0161	-2.5e-11	-2.28e-11	-2.53e-11
	0.01615	-2.18e-11	-3.09e-11	-2.5e-11	-2.86e-11	-2.29e-11	-2.14e-11	-2.15e-11	-2.5e-11	-2.42e-11	-2.93e-11	-2.43e-11	-2.62e-11	-2.49e-11		0.01615	-2.65e-10	-2.84e-10	-2.42e-10	-2.58e-10	-2.95e-10	-2.87e-10	-2.73e-10	-2.82e-10	-3.19e-10	-2.95e-10	-3.06e-10	-3.21e-10	-3.34e-10		0.01615	-2.62e-11	-2.43e-11	-2.79e-11	-2.36e-11	-2.2e-11	-1.89e-11	-2.26e-11	-2.75e-11	-2.57e-11	-2.57e-11	-3.04e-11	-3.03e-11	-2.71e-11		0.01615	-2.62e-11	-2.43e-11	-2.79e-11
	0.0162	-2.38e-11	-2.89e-11	-2.21e-11	-2.86e-11	-2.5e-11	-2.28e-11	-2.36e-11	-2.69e-11	-2.41e-11	-2.96e-11	-2.46e-11	-2.37e-11	-2.48e-11		0.0162	-2.66e-10	-2.83e-10	-2.43e-10	-2.57e-10	-2.94e-10	-2.86e-10	-2.73e-10	-2.85e-10	-3.21e-10	-2.97e-10	-3.08e-10	-3.16e-10	-3.36e-10		0.0162	-2.4e-11	-2.51e-11	-2.81e-11	-2.06e-11	-2.48e-11	-2.26e-11	-2.37e-11	-2.54e-11	-2.62e-11	-2.53e-11	-2.86e-11	-2.79e-11	-2.75e-11		0.0162	-2.4e-11	-2.51e-11	-2.81e-11
	0.01625	-2.53e-11	-2.67e-11	-2.36e-11	-2.91e-11	-2.68e-11	-2.41e-11	-2.47e-11	-2.66e-11	-2.42e-11	-2.81e-11	-2.33e-11	-2.22e-11	-2.35e-11		0.01625	-2.66e-10	-2.83e-10	-2.47e-10	-2.56e-10	-2.95e-10	-2.86e-10	-2.75e-10	-2.85e-10	-3.23e-10	-2.98e-10	-3.1e-10	-3.17e-10	-3.36e-10		0.01625	-2.31e-11	-2.4e-11	-2.57e-11	-2.23e-11	-2.64e-11	-2.5e-11	-2.59e-11	-2.45e-11	-2.84e-11	-2.26e-11	-2.84e-11	-2.76e-11	-2.82e-11		0.01625	-2.31e-11	-2.4e-11	-2.57e-11
	0.0163	-2.65e-11	-2.54e-11	-2.61e-11	-2.84e-11	-2.57e-11	-2.54e-11	-2.47e-11	-2.49e-11	-2.38e-11	-2.63e-11	-2.3e-11	-2.17e-11	-2.34e-11		0.0163	-2.64e-10	-2.85e-10	-2.48e-10	-2.56e-10	-2.96e-10	-2.86e-10	-2.76e-10	-2.81e-10	-3.23e-10	-2.99e-10	-3.11e-10	-3.2e-10	-3.35e-10		0.0163	-2.22e-11	-2.48e-11	-2.42e-11	-2.53e-11	-2.2e-11	-2.7e-11	-2.86e-11	-2.59e-11	-2.93e-11	-2.18e-11	-2.98e-11	-2.78e-11	-2.76e-11		0.0163	-2.22e-11	-2.48e-11	-2.42e-11
	0.01635	-2.73e-11	-2.4e-11	-2.75e-11	-2.47e-11	-2.38e-11	-2.71e-11	-2.53e-11	-2.33e-11	-2.53e-11	-2.46e-11	-2.29e-11	-2.15e-11	-2.48e-11		0.01635	-2.65e-10	-2.85e-10	-2.51e-10	-2.57e-10	-2.96e-10	-2.87e-10	-2.76e-10	-2.81e-10	-3.22e-10	-2.98e-10	-3.12e-10	-3.24e-10	-3.34e-10		0.01635	-1.95e-11	-2.65e-11	-2.34e-11	-2.57e-11	-1.9e-11	-2.54e-11	-2.98e-11	-2.57e-11	-2.64e-11	-2.4e-11	-2.81e-11	-2.68e-11	-2.89e-11		0.01635	-1.95e-11	-2.65e-11	-2.34e-11
	0.0164	-2.66e-11	-2.51e-11	-2.68e-11	-2.3e-11	-2.44e-11	-2.64e-11	-2.55e-11	-2.42e-11	-2.78e-11	-2.4e-11	-2.34e-11	-2.19e-11	-2.5e-11		0.0164	-2.67e-10	-2.81e-10	-2.53e-10	-2.59e-10	-2.96e-10	-2.85e-10	-2.77e-10	-2.8e-10	-3.2e-10	-2.99e-10	-3.16e-10	-3.25e-10	-3.32e-10		0.0164	-2e-11	-2.7e-11	-2.39e-11	-2.23e-11	-2.06e-11	-2.42e-11	-3e-11	-2.34e-11	-2.43e-11	-2.53e-11	-2.65e-11	-2.53e-11	-3.09e-11		0.0164	-2e-11	-2.7e-11	-2.39e-11
	0.01645	-2.7e-11	-2.66e-11	-2.58e-11	-2.35e-11	-2.55e-11	-2.38e-11	-2.5e-11	-2.5e-11	-2.79e-11	-2.39e-11	-2.25e-11	-2.22e-11	-2.44e-11		0.01645	-2.66e-10	-2.77e-10	-2.52e-10	-2.62e-10	-2.98e-10	-2.83e-10	-2.77e-10	-2.78e-10	-3.2e-10	-3.01e-10	-3.19e-10	-3.24e-10	-3.33e-10		0.01645	-2.2e-11	-2.56e-11	-2.42e-11	-1.97e-11	-2.23e-11	-2.28e-11	-2.75e-11	-2.29e-11	-2.23e-11	-2.71e-11	-2.61e-11	-2.65e-11	-2.9e-11		0.01645	-2.2e-11	-2.56e-11	-2.42e-11
	0.0165	-2.76e-11	-2.59e-11	-2.46e-11	-2.48e-11	-2.59e-11	-2.06e-11	-2.44e-11	-2.3e-11	-2.53e-11	-2.51e-11	-2.12e-11	-2.28e-11	-2.55e-11		0.0165	-2.67e-10	-2.76e-10	-2.51e-10	-2.61e-10	-2.97e-10	-2.84e-10	-2.76e-10	-2.77e-10	-3.19e-10	-3.03e-10	-3.18e-10	-3.21e-10	-3.34e-10		0.0165	-2.28e-11	-2.42e-11	-2.48e-11	-2.09e-11	-2.53e-11	-2.15e-11	-2.31e-11	-2.34e-11	-2.26e-11	-2.61e-11	-2.64e-11	-2.73e-11	-2.37e-11		0.0165	-2.28e-11	-2.42e-11	-2.48e-11
	0.01655	-2.81e-11	-2.48e-11	-1.88e-11	-2.51e-11	-2.59e-11	-2.08e-11	-2.39e-11	-2.22e-11	-2.32e-11	-2.7e-11	-2.27e-11	-2.37e-11	-2.66e-11		0.01655	-2.66e-10	-2.78e-10	-2.5e-10	-2.58e-10	-2.99e-10	-2.85e-10	-2.76e-10	-2.75e-10	-3.18e-10	-3.02e-10	-3.17e-10	-3.2e-10	-3.35e-10		0.01655	-2.45e-11	-2.2e-11	-2.43e-11	-2.29e-11	-2.67e-11	-2.34e-11	-2.26e-11	-2.22e-11	-2.57e-11	-2.34e-11	-2.47e-11	-2.7e-11	-2.37e-11		0.01655	-2.45e-11	-2.2e-11	-2.43e-11
	0.0166	-2.65e-11	-2.66e-11	-1.63e-11	-2.78e-11	-2.83e-11	-2.34e-11	-2.2e-11	-2.4e-11	-2.23e-11	-2.75e-11	-2.45e-11	-2.44e-11	-2.63e-11		0.0166	-2.7e-10	-2.79e-10	-2.49e-10	-2.55e-10	-2.97e-10	-2.86e-10	-2.78e-10	-2.78e-10	-3.19e-10	-3.01e-10	-3.17e-10	-3.17e-10	-3.37e-10		0.0166	-2.26e-11	-2.25e-11	-2.54e-11	-2.28e-11	-2.48e-11	-2.39e-11	-2.4e-11	-2.15e-11	-3.03e-11	-2.29e-11	-2.56e-11	-2.65e-11	-2.59e-11		0.0166	-2.26e-11	-2.25e-11	-2.54e-11
	0.01665	-2.33e-11	-2.75e-11	-2.08e-11	-3e-11	-3e-11	-2.54e-11	-2.16e-11	-2.61e-11	-1.98e-11	-2.7e-11	-2.54e-11	-2.5e-11	-2.6e-11		0.01665	-2.73e-10	-2.8e-10	-2.5e-10	-2.55e-10	-2.91e-10	-2.84e-10	-2.8e-10	-2.83e-10	-3.17e-10	-3e-10	-3.19e-10	-3.16e-10	-3.4e-10		0.01665	-2.25e-11	-2.43e-11	-2.54e-11	-2e-11	-2.17e-11	-2.25e-11	-2.42e-11	-2.25e-11	-2.89e-11	-2.54e-11	-2.84e-11	-2.73e-11	-2.59e-11		0.01665	-2.25e-11	-2.43e-11	-2.54e-11
	0.0167	-2.19e-11	-2.54e-11	-2.46e-11	-2.83e-11	-2.72e-11	-2.44e-11	-2.28e-11	-2.34e-11	-2.02e-11	-2.68e-11	-2.47e-11	-2.51e-11	-2.59e-11		0.0167	-2.73e-10	-2.82e-10	-2.53e-10	-2.57e-10	-2.87e-10	-2.8e-10	-2.81e-10	-2.83e-10	-3.16e-10	-2.99e-10	-3.19e-10	-3.19e-10	-3.41e-10		0.0167	-2.42e-11	-2.53e-11	-2.39e-11	-2.04e-11	-2.17e-11	-2.29e-11	-2.23e-11	-2.39e-11	-2.47e-11	-2.75e-11	-2.84e-11	-2.84e-11	-2.65e-11		0.0167	-2.42e-11	-2.53e-11	-2.39e-11
	0.01675	-2.39e-11	-2.43e-11	-2.38e-11	-2.76e-11	-2.36e-11	-2.47e-11	-2.28e-11	-2.15e-11	-2.12e-11	-2.68e-11	-2.41e-11	-2.51e-11	-2.53e-11		0.01675	-2.73e-10	-2.85e-10	-2.54e-10	-2.57e-10	-2.86e-10	-2.79e-10	-2.84e-10	-2.78e-10	-3.17e-10	-2.98e-10	-3.21e-10	-3.21e-10	-3.39e-10		0.01675	-2.45e-11	-2.48e-11	-2.2e-11	-2.23e-11	-2.28e-11	-2.32e-11	-2.31e-11	-2.48e-11	-2.04e-11	-2.32e-11	-2.81e-11	-2.92e-11	-2.68e-11		0.01675	-2.45e-11	-2.48e-11	-2.2e-11
	0.0168	-2.54e-11	-2.54e-11	-2.4e-11	-2.7e-11	-2.29e-11	-2.63e-11	-2.4e-11	-2.13e-11	-2.15e-11	-2.54e-11	-2.4e-11	-2.53e-11	-2.5e-11		0.0168	-2.71e-10	-2.86e-10	-2.54e-10	-2.55e-10	-2.89e-10	-2.86e-10	-2.86e-10	-2.75e-10	-3.21e-10	-2.97e-10	-3.23e-10	-3.21e-10	-3.39e-10		0.0168	-2.26e-11	-2.25e-11	-2.17e-11	-2.28e-11	-2.11e-11	-2.34e-11	-2.57e-11	-2.57e-11	-2.06e-11	-2.01e-11	-2.86e-11	-2.76e-11	-2.67e-11		0.0168	-2.26e-11	-2.25e-11	-2.17e-11
	0.01685	-2.78e-11	-2.81e-11	-2.6e-11	-2.6e-11	-2.37e-11	-2.65e-11	-2.49e-11	-2.17e-11	-2.13e-11	-2.36e-11	-2.34e-11	-2.62e-11	-2.52e-11		0.01685	-2.7e-10	-2.88e-10	-2.55e-10	-2.55e-10	-2.9e-10	-2.91e-10	-2.89e-10	-2.76e-10	-3.22e-10	-2.96e-10	-3.23e-10	-3.2e-10	-3.42e-10		0.01685	-2.23e-11	-2.25e-11	-2.37e-11	-2.09e-11	-2.31e-11	-2.32e-11	-2.51e-11	-2.57e-11	-2.54e-11	-2.06e-11	-2.9e-11	-2.62e-11	-2.78e-11		0.01685	-2.23e-11	-2.25e-11	-2.37e-11
	0.0169	-2.81e-11	-2.66e-11	-2.51e-11	-2.45e-11	-2.54e-11	-2.53e-11	-2.4e-11	-2.31e-11	-2.18e-11	-2.46e-11	-2.19e-11	-2.57e-11	-2.63e-11		0.0169	-2.73e-10	-2.89e-10	-2.58e-10	-2.59e-10	-2.88e-10	-2.91e-10	-2.89e-10	-2.78e-10	-3.17e-10	-2.96e-10	-3.25e-10	-3.2e-10	-3.41e-10		0.0169	-2.4e-11	-2.25e-11	-2.5e-11	-2.06e-11	-2.47e-11	-2.26e-11	-2.39e-11	-2.51e-11	-2.73e-11	-2.45e-11	-2.96e-11	-2.61e-11	-2.86e-11		0.0169	-2.4e-11	-2.25e-11	-2.5e-11
	0.01695	-2.65e-11	-2.41e-11	-2.31e-11	-2.53e-11	-2.67e-11	-2.45e-11	-2.32e-11	-2.38e-11	-2.32e-11	-2.66e-11	-2.21e-11	-2.47e-11	-2.66e-11		0.01695	-2.74e-10	-2.91e-10	-2.58e-10	-2.59e-10	-2.88e-10	-2.88e-10	-2.88e-10	-2.79e-10	-3.15e-10	-2.97e-10	-3.24e-10	-3.2e-10	-3.41e-10		0.01695	-2.37e-11	-2.29e-11	-2.51e-11	-2.29e-11	-2.26e-11	-2.29e-11	-2.32e-11	-2.54e-11	-2.73e-11	-2.67e-11	-3.04e-11	-2.71e-11	-2.71e-11		0.01695	-2.37e-11	-2.29e-11	-2.51e-11
	0.017	-2.56e-11	-2.21e-11	-2.44e-11	-2.81e-11	-2.69e-11	-2.5e-11	-2.47e-11	-2.42e-11	-2.4e-11	-2.54e-11	-2.25e-11	-2.56e-11	-2.48e-11		0.017	-2.72e-10	-2.91e-10	-2.55e-10	-2.58e-10	-2.88e-10	-2.88e-10	-2.86e-10	-2.78e-10	-3.14e-10	-2.96e-10	-3.23e-10	-3.17e-10	-3.39e-10		0.017	-2.31e-11	-2.28e-11	-2.54e-11	-2.56e-11	-2.18e-11	-2.22e-11	-2.34e-11	-2.56e-11	-2.68e-11	-2.53e-11	-3.04e-11	-2.43e-11	-2.7e-11		0.017	-2.31e-11	-2.28e-11	-2.54e-11
	0.01705	-2.51e-11	-2.24e-11	-2.64e-11	-2.94e-11	-2.69e-11	-2.76e-11	-2.42e-11	-2.32e-11	-2.49e-11	-2.42e-11	-2.36e-11	-2.63e-11	-2.29e-11		0.01705	-2.7e-10	-2.92e-10	-2.51e-10	-2.58e-10	-2.88e-10	-2.88e-10	-2.87e-10	-2.8e-10	-3.13e-10	-2.97e-10	-3.23e-10	-3.18e-10	-3.36e-10		0.01705	-2.29e-11	-2.36e-11	-2.4e-11	-2.45e-11	-2.39e-11	-2.2e-11	-2.51e-11	-2.42e-11	-2.5e-11	-2.51e-11	-3.23e-11	-2.23e-11	-3.03e-11		0.01705	-2.29e-11	-2.36e-11	-2.4e-11
	0.0171	-2.72e-11	-2.37e-11	-2.76e-11	-2.71e-11	-2.78e-11	-2.88e-11	-2.13e-11	-2.12e-11	-2.61e-11	-2.48e-11	-2.45e-11	-2.64e-11	-2.22e-11		0.0171	-2.68e-10	-2.93e-10	-2.5e-10	-2.56e-10	-2.89e-10	-2.91e-10	-2.89e-10	-2.81e-10	-3.13e-10	-2.96e-10	-3.23e-10	-3.19e-10	-3.34e-10		0.0171	-2.09e-11	-2.51e-11	-2.45e-11	-2.39e-11	-2.51e-11	-2.2e-11	-2.39e-11	-1.83e-11	-2.54e-11	-2.64e-11	-3.23e-11	-2.56e-11	-3.17e-11		0.0171	-2.09e-11	-2.51e-11	-2.45e-11
	0.01715	-2.88e-11	-2.51e-11	-2.86e-11	-2.59e-11	-2.86e-11	-2.59e-11	-2.13e-11	-2.09e-11	-2.77e-11	-2.63e-11	-2.42e-11	-2.72e-11	-2.34e-11		0.01715	-2.68e-10	-2.95e-10	-2.51e-10	-2.56e-10	-2.88e-10	-2.94e-10	-2.91e-10	-2.81e-10	-3.15e-10	-2.95e-10	-3.21e-10	-3.19e-10	-3.36e-10		0.01715	-1.89e-11	-2.43e-11	-2.4e-11	-2.62e-11	-2.37e-11	-2.29e-11	-2.47e-11	-1.68e-11	-2.64e-11	-2.7e-11	-3.34e-11	-2.81e-11	-3.1e-11		0.01715	-1.89e-11	-2.43e-11	-2.4e-11
	0.0172	-2.85e-11	-2.59e-11	-2.87e-11	-2.74e-11	-2.87e-11	-2.42e-11	-2.29e-11	-2.23e-11	-2.64e-11	-2.69e-11	-2.26e-11	-2.67e-11	-2.56e-11		0.0172	-2.72e-10	-2.95e-10	-2.54e-10	-2.6e-10	-2.88e-10	-2.94e-10	-2.92e-10	-2.84e-10	-3.15e-10	-2.92e-10	-3.19e-10	-3.19e-10	-3.4e-10		0.0172	-2.06e-11	-2.28e-11	-2.25e-11	-2.39e-11	-1.9e-11	-2.31e-11	-2.64e-11	-2.25e-11	-2.9e-11	-2.54e-11	-3.06e-11	-2.76e-11	-2.92e-11		0.0172	-2.06e-11	-2.28e-11	-2.25e-11
	0.01725	-2.86e-11	-2.55e-11	-2.7e-11	-2.79e-11	-2.74e-11	-2.51e-11	-2.23e-11	-2.37e-11	-2.48e-11	-2.58e-11	-2.31e-11	-2.58e-11	-2.54e-11		0.01725	-2.74e-10	-2.92e-10	-2.53e-10	-2.61e-10	-2.87e-10	-2.92e-10	-2.93e-10	-2.85e-10	-3.14e-10	-2.9e-10	-3.15e-10	-3.17e-10	-3.4e-10		0.01725	-2.2e-11	-2.12e-11	-2.22e-11	-2.09e-11	-1.7e-11	-2.28e-11	-2.45e-11	-2.7e-11	-2.71e-11	-2.36e-11	-2.84e-11	-2.53e-11	-2.79e-11		0.01725	-2.2e-11	-2.12e-11	-2.22e-11
	0.0173	-2.76e-11	-2.51e-11	-2.61e-11	-2.66e-11	-2.55e-11	-2.5e-11	-2.14e-11	-2.61e-11	-2.34e-11	-2.62e-11	-2.29e-11	-2.57e-11	-2.41e-11		0.0173	-2.74e-10	-2.91e-10	-2.54e-10	-2.6e-10	-2.86e-10	-2.89e-10	-2.92e-10	-2.85e-10	-3.16e-10	-2.91e-10	-3.1e-10	-3.16e-10	-3.39e-10		0.0173	-2.42e-11	-2.2e-11	-2.39e-11	-2.03e-11	-2.2e-11	-2.23e-11	-2.31e-11	-2.73e-11	-2.34e-11	-2.4e-11	-2.79e-11	-2.65e-11	-2.82e-11		0.0173	-2.42e-11	-2.2e-11	-2.39e-11
	0.01735	-2.45e-11	-2.57e-11	-2.86e-11	-2.63e-11	-2.63e-11	-2.45e-11	-2.16e-11	-2.84e-11	-2.19e-11	-2.54e-11	-2.45e-11	-2.39e-11	-2.15e-11		0.01735	-2.73e-10	-2.91e-10	-2.56e-10	-2.59e-10	-2.87e-10	-2.87e-10	-2.92e-10	-2.84e-10	-3.16e-10	-2.92e-10	-3.1e-10	-3.16e-10	-3.37e-10		0.01735	-2.5e-11	-2.65e-11	-2.64e-11	-2.09e-11	-2.68e-11	-2.15e-11	-2.39e-11	-2.48e-11	-2.23e-11	-2.42e-11	-2.82e-11	-2.84e-11	-2.81e-11		0.01735	-2.5e-11	-2.65e-11	-2.64e-11
	0.0174	-2.22e-11	-2.68e-11	-2.91e-11	-2.87e-11	-2.65e-11	-2.42e-11	-2.3e-11	-2.64e-11	-2.12e-11	-2.3e-11	-2.65e-11	-2.21e-11	-1.98e-11		0.0174	-2.73e-10	-2.91e-10	-2.58e-10	-2.6e-10	-2.86e-10	-2.85e-10	-2.89e-10	-2.83e-10	-3.17e-10	-2.95e-10	-3.11e-10	-3.17e-10	-3.36e-10		0.0174	-2.25e-11	-2.56e-11	-2.67e-11	-2.15e-11	-2.71e-11	-2.22e-11	-2.65e-11	-2.42e-11	-2.17e-11	-2.64e-11	-2.98e-11	-3.03e-11	-2.81e-11		0.0174	-2.25e-11	-2.56e-11	-2.67e-11
	0.01745	-2.21e-11	-2.67e-11	-2.72e-11	-3.1e-11	-2.62e-11	-2.29e-11	-2.56e-11	-2.27e-11	-2.21e-11	-2.42e-11	-2.53e-11	-2.21e-11	-2.17e-11		0.01745	-2.73e-10	-2.93e-10	-2.58e-10	-2.6e-10	-2.85e-10	-2.85e-10	-2.88e-10	-2.8e-10	-3.2e-10	-2.94e-10	-3.13e-10	-3.2e-10	-3.37e-10		0.01745	-2.12e-11	-2.18e-11	-2.47e-11	-2.17e-11	-2.37e-11	-2.29e-11	-2.37e-11	-2.4e-11	-2.37e-11	-2.98e-11	-2.95e-11	-2.9e-11	-2.68e-11		0.01745	-2.12e-11	-2.18e-11	-2.47e-11
	0.0175	-2.24e-11	-2.63e-11	-2.54e-11	-2.88e-11	-2.71e-11	-2.16e-11	-2.74e-11	-2.14e-11	-2.37e-11	-2.56e-11	-2.35e-11	-2.39e-11	-2.39e-11		0.0175	-2.74e-10	-2.96e-10	-2.6e-10	-2.58e-10	-2.87e-10	-2.84e-10	-2.88e-10	-2.81e-10	-3.21e-10	-2.92e-10	-3.12e-10	-3.23e-10	-3.39e-10		0.0175	-2.43e-11	-2.34e-11	-2.28e-11	-2.43e-11	-2.06e-11	-2.42e-11	-2.2e-11	-2.4e-11	-2.7e-11	-2.87e-11	-2.73e-11	-2.73e-11	-2.54e-11		0.0175	-2.43e-11	-2.34e-11	-2.28e-11
	0.01755	-2.21e-11	-2.6e-11	-2.28e-11	-2.6e-11	-2.8e-11	-2.34e-11	-2.58e-11	-2.03e-11	-2.56e-11	-2.63e-11	-2.37e-11	-2.52e-11	-2.5e-11		0.01755	-2.73e-10	-2.99e-10	-2.61e-10	-2.59e-10	-2.91e-10	-2.82e-10	-2.88e-10	-2.82e-10	-3.23e-10	-2.94e-10	-3.12e-10	-3.23e-10	-3.38e-10		0.01755	-2.57e-11	-2.65e-11	-2.11e-11	-2.53e-11	-2.28e-11	-2.53e-11	-2.5e-11	-2.34e-11	-2.81e-11	-2.51e-11	-2.62e-11	-2.75e-11	-2.57e-11		0.01755	-2.57e-11	-2.65e-11	-2.11e-11
	0.0176	-2.32e-11	-2.73e-11	-2e-11	-2.69e-11	-2.73e-11	-2.49e-11	-2.26e-11	-2.03e-11	-2.79e-11	-2.58e-11	-2.41e-11	-2.47e-11	-2.45e-11		0.0176	-2.72e-10	-3.01e-10	-2.61e-10	-2.62e-10	-2.94e-10	-2.83e-10	-2.89e-10	-2.8e-10	-3.23e-10	-2.94e-10	-3.11e-10	-3.25e-10	-3.37e-10		0.0176	-2.47e-11	-2.4e-11	-2.22e-11	-2.06e-11	-2.59e-11	-2.64e-11	-2.81e-11	-2.37e-11	-2.96e-11	-2.37e-11	-2.78e-11	-2.73e-11	-2.56e-11		0.0176	-2.47e-11	-2.4e-11	-2.22e-11
	0.01765	-2.47e-11	-3.05e-11	-2.14e-11	-2.79e-11	-2.63e-11	-2.53e-11	-2.22e-11	-2.27e-11	-2.92e-11	-2.58e-11	-2.33e-11	-2.4e-11	-2.29e-11		0.01765	-2.74e-10	-3e-10	-2.56e-10	-2.63e-10	-2.94e-10	-2.84e-10	-2.92e-10	-2.79e-10	-3.23e-10	-2.95e-10	-3.15e-10	-3.27e-10	-3.36e-10		0.01765	-2.08e-11	-2.31e-11	-2.42e-11	-1.95e-11	-2.71e-11	-2.51e-11	-2.87e-11	-2.45e-11	-2.96e-11	-2.53e-11	-2.79e-11	-2.62e-11	-2.68e-11		0.01765	-2.08e-11	-2.31e-11	-2.42e-11
	0.0177	-2.54e-11	-3.02e-11	-2.52e-11	-2.8e-11	-2.7e-11	-2.46e-11	-2.27e-11	-2.28e-11	-2.7e-11	-2.51e-11	-2.05e-11	-2.39e-11	-2.29e-11		0.0177	-2.74e-10	-2.97e-10	-2.53e-10	-2.61e-10	-2.95e-10	-2.84e-10	-2.94e-10	-2.82e-10	-3.2e-10	-2.95e-10	-3.16e-10	-3.25e-10	-3.37e-10		0.0177	-1.95e-11	-2.48e-11	-2.37e-11	-2.18e-11	-2.32e-11	-2.42e-11	-2.7e-11	-2.47e-11	-2.62e-11	-2.62e-11	-2.59e-11	-2.68e-11	-2.81e-11		0.0177	-1.95e-11	-2.48e-11	-2.37e-11
	0.01775	-2.64e-11	-2.7e-11	-2.59e-11	-2.75e-11	-2.74e-11	-2.37e-11	-2.25e-11	-2.16e-11	-2.34e-11	-2.49e-11	-1.9e-11	-2.42e-11	-2.35e-11		0.01775	-2.73e-10	-2.92e-10	-2.52e-10	-2.62e-10	-2.95e-10	-2.85e-10	-2.92e-10	-2.85e-10	-3.16e-10	-2.96e-10	-3.16e-10	-3.24e-10	-3.39e-10		0.01775	-2.23e-11	-2.64e-11	-2.32e-11	-2.26e-11	-1.73e-11	-2.26e-11	-2.5e-11	-2.47e-11	-2.37e-11	-2.68e-11	-2.54e-11	-2.59e-11	-2.79e-11		0.01775	-2.23e-11	-2.64e-11	-2.32e-11
	0.0178	-2.73e-11	-2.58e-11	-2.5e-11	-2.51e-11	-2.69e-11	-2.36e-11	-2.32e-11	-2.14e-11	-2.34e-11	-2.7e-11	-1.9e-11	-2.37e-11	-2.62e-11		0.0178	-2.74e-10	-2.9e-10	-2.56e-10	-2.62e-10	-2.95e-10	-2.86e-10	-2.88e-10	-2.85e-10	-3.12e-10	-3e-10	-3.15e-10	-3.21e-10	-3.4e-10		0.0178	-2.51e-11	-2.48e-11	-2.43e-11	-2.43e-11	-1.72e-11	-2.29e-11	-2.57e-11	-2.57e-11	-2.56e-11	-2.39e-11	-2.73e-11	-2.53e-11	-2.59e-11		0.0178	-2.51e-11	-2.48e-11	-2.43e-11
	0.01785	-2.72e-11	-2.59e-11	-2.57e-11	-2.2e-11	-2.76e-11	-2.35e-11	-2.34e-11	-2.37e-11	-2.65e-11	-2.69e-11	-1.95e-11	-2.28e-11	-2.81e-11		0.01785	-2.75e-10	-2.88e-10	-2.6e-10	-2.64e-10	-2.91e-10	-2.87e-10	-2.87e-10	-2.82e-10	-3.13e-10	-3.01e-10	-3.13e-10	-3.21e-10	-3.41e-10		0.01785	-2.65e-11	-2.34e-11	-2.65e-11	-2.03e-11	-2.17e-11	-2.34e-11	-2.73e-11	-2.53e-11	-2.9e-11	-2.14e-11	-3.07e-11	-2.53e-11	-2.51e-11		0.01785	-2.65e-11	-2.34e-11	-2.65e-11
	0.0179	-2.65e-11	-2.53e-11	-2.71e-11	-2.29e-11	-2.82e-11	-2.4e-11	-2.5e-11	-2.56e-11	-2.7e-11	-2.23e-11	-2.15e-11	-2.24e-11	-2.7e-11		0.0179	-2.76e-10	-2.86e-10	-2.61e-10	-2.65e-10	-2.89e-10	-2.86e-10	-2.86e-10	-2.84e-10	-3.15e-10	-3e-10	-3.12e-10	-3.23e-10	-3.39e-10		0.0179	-2.43e-11	-2.4e-11	-2.73e-11	-1.78e-11	-2.45e-11	-2.42e-11	-2.75e-11	-2.34e-11	-2.87e-11	-2.42e-11	-3.17e-11	-2.76e-11	-2.82e-11		0.0179	-2.43e-11	-2.4e-11	-2.73e-11
	0.01795	-2.65e-11	-2.59e-11	-2.71e-11	-2.44e-11	-2.86e-11	-2.48e-11	-2.62e-11	-2.5e-11	-2.42e-11	-2.03e-11	-2.56e-11	-2.19e-11	-2.62e-11		0.01795	-2.76e-10	-2.85e-10	-2.59e-10	-2.64e-10	-2.9e-10	-2.86e-10	-2.89e-10	-2.87e-10	-3.19e-10	-3.01e-10	-3.12e-10	-3.25e-10	-3.4e-10		0.01795	-2.25e-11	-2.51e-11	-2.7e-11	-1.86e-11	-2.51e-11	-2.42e-11	-2.57e-11	-2.28e-11	-2.45e-11	-2.78e-11	-3.2e-11	-2.95e-11	-3.17e-11		0.01795	-2.25e-11	-2.51e-11	-2.7e-11
	0.018	-2.79e-11	-2.45e-11	-2.64e-11	-2.5e-11	-2.77e-11	-2.36e-11	-2.54e-11	-2.42e-11	-2.13e-11	-2.13e-11	-2.58e-11	-2.29e-11	-2.71e-11		0.018	-2.77e-10	-2.86e-10	-2.57e-10	-2.63e-10	-2.92e-10	-2.88e-10	-2.91e-10	-2.86e-10	-3.23e-10	-3.01e-10	-3.14e-10	-3.28e-10	-3.36e-10		0.018	-2.12e-11	-2.51e-11	-2.43e-11	-2.32e-11	-2.42e-11	-2.39e-11	-2.37e-11	-2.23e-11	-2.4e-11	-2.76e-11	-3.23e-11	-2.78e-11	-3.01e-11		0.018	-2.12e-11	-2.51e-11	-2.43e-11
	0.01805	-2.76e-11	-2.47e-11	-2.74e-11	-2.59e-11	-2.76e-11	-2.32e-11	-2.47e-11	-2.5e-11	-2.09e-11	-2.43e-11	-2.33e-11	-2.33e-11	-2.66e-11		0.01805	-2.78e-10	-2.85e-10	-2.58e-10	-2.63e-10	-2.94e-10	-2.89e-10	-2.9e-10	-2.85e-10	-3.25e-10	-3.02e-10	-3.17e-10	-3.3e-10	-3.34e-10		0.01805	-2.14e-11	-2.4e-11	-2.26e-11	-2.71e-11	-2.34e-11	-2.43e-11	-2.45e-11	-2.26e-11	-2.78e-11	-2.47e-11	-2.81e-11	-2.71e-11	-2.73e-11		0.01805	-2.14e-11	-2.4e-11	-2.26e-11
	0.0181	-2.64e-11	-2.56e-11	-2.71e-11	-2.67e-11	-2.81e-11	-2.42e-11	-2.3e-11	-2.4e-11	-2.25e-11	-2.61e-11	-2.33e-11	-2.16e-11	-2.65e-11		0.0181	-2.78e-10	-2.83e-10	-2.61e-10	-2.62e-10	-2.94e-10	-2.92e-10	-2.86e-10	-2.87e-10	-3.25e-10	-3.01e-10	-3.16e-10	-3.3e-10	-3.35e-10		0.0181	-2.18e-11	-2.22e-11	-2.45e-11	-2.59e-11	-2.51e-11	-2.71e-11	-2.57e-11	-2.4e-11	-2.87e-11	-2.2e-11	-2.45e-11	-2.65e-11	-2.57e-11		0.0181	-2.18e-11	-2.22e-11	-2.45e-11
	0.01815	-2.55e-11	-2.39e-11	-2.61e-11	-2.67e-11	-2.73e-11	-2.47e-11	-2.43e-11	-2.26e-11	-2.33e-11	-2.68e-11	-2.39e-11	-2.04e-11	-2.72e-11		0.01815	-2.76e-10	-2.81e-10	-2.61e-10	-2.61e-10	-2.95e-10	-2.94e-10	-2.85e-10	-2.87e-10	-3.25e-10	-2.98e-10	-3.12e-10	-3.31e-10	-3.38e-10		0.01815	-2.18e-11	-2.47e-11	-2.51e-11	-2.15e-11	-2.57e-11	-2.73e-11	-2.5e-11	-2.42e-11	-2.76e-11	-2.15e-11	-2.65e-11	-2.75e-11	-2.65e-11		0.01815	-2.18e-11	-2.47e-11	-2.51e-11
	0.0182	-2.39e-11	-2.24e-11	-2.42e-11	-2.8e-11	-2.56e-11	-2.53e-11	-2.69e-11	-2.28e-11	-2.29e-11	-2.71e-11	-2.21e-11	-1.98e-11	-2.67e-11		0.0182	-2.74e-10	-2.82e-10	-2.6e-10	-2.6e-10	-2.95e-10	-2.92e-10	-2.83e-10	-2.86e-10	-3.25e-10	-2.96e-10	-3.1e-10	-3.32e-10	-3.36e-10		0.0182	-2.06e-11	-2.61e-11	-2.61e-11	-1.86e-11	-2.51e-11	-2.37e-11	-2.37e-11	-2.15e-11	-2.71e-11	-2.32e-11	-2.86e-11	-2.59e-11	-2.62e-11		0.0182	-2.06e-11	-2.61e-11	-2.61e-11
	0.01825	-2.29e-11	-2.39e-11	-2.32e-11	-2.83e-11	-2.27e-11	-2.7e-11	-2.65e-11	-2.37e-11	-2.22e-11	-2.55e-11	-2.13e-11	-2.07e-11	-2.44e-11		0.01825	-2.75e-10	-2.81e-10	-2.58e-10	-2.59e-10	-2.95e-10	-2.91e-10	-2.8e-10	-2.84e-10	-3.23e-10	-2.95e-10	-3.09e-10	-3.32e-10	-3.34e-10		0.01825	-2.32e-11	-2.57e-11	-2.57e-11	-2.15e-11	-2.32e-11	-1.98e-11	-2.45e-11	-2e-11	-2.47e-11	-2.47e-11	-2.93e-11	-2.45e-11	-2.65e-11		0.01825	-2.32e-11	-2.57e-11	-2.57e-11
	0.0183	-2.28e-11	-2.59e-11	-2.45e-11	-2.66e-11	-2.21e-11	-2.68e-11	-2.53e-11	-2.45e-11	-2.18e-11	-2.24e-11	-2.27e-11	-2.28e-11	-2.28e-11		0.0183	-2.76e-10	-2.79e-10	-2.58e-10	-2.6e-10	-2.94e-10	-2.89e-10	-2.79e-10	-2.82e-10	-3.24e-10	-2.97e-10	-3.1e-10	-3.3e-10	-3.35e-10		0.0183	-2.53e-11	-2.53e-11	-2.51e-11	-2.65e-11	-2.26e-11	-2.18e-11	-2.51e-11	-2.2e-11	-2.31e-11	-2.5e-11	-2.93e-11	-2.45e-11	-2.93e-11		0.0183	-2.53e-11	-2.53e-11	-2.51e-11
	0.01835	-2.29e-11	-2.61e-11	-2.69e-11	-2.7e-11	-2.42e-11	-2.4e-11	-2.36e-11	-2.37e-11	-2.16e-11	-2.12e-11	-2.22e-11	-2.39e-11	-2.33e-11		0.01835	-2.77e-10	-2.79e-10	-2.61e-10	-2.62e-10	-2.93e-10	-2.86e-10	-2.81e-10	-2.83e-10	-3.25e-10	-2.98e-10	-3.13e-10	-3.28e-10	-3.37e-10		0.01835	-2.42e-11	-2.43e-11	-2.29e-11	-2.53e-11	-2.18e-11	-2.4e-11	-2.39e-11	-2.54e-11	-2.37e-11	-2.25e-11	-2.92e-11	-2.67e-11	-2.98e-11		0.01835	-2.42e-11	-2.43e-11	-2.29e-11
	0.0184	-2.32e-11	-2.54e-11	-2.67e-11	-2.88e-11	-2.71e-11	-2.3e-11	-2.32e-11	-2.27e-11	-2.2e-11	-2.38e-11	-2.15e-11	-2.34e-11	-2.26e-11		0.0184	-2.76e-10	-2.83e-10	-2.61e-10	-2.61e-10	-2.92e-10	-2.86e-10	-2.82e-10	-2.87e-10	-3.25e-10	-2.97e-10	-3.15e-10	-3.26e-10	-3.4e-10		0.0184	-2.2e-11	-2.5e-11	-2.12e-11	-2.11e-11	-2.09e-11	-2.36e-11	-2.45e-11	-2.61e-11	-2.39e-11	-2.36e-11	-2.75e-11	-3.03e-11	-2.76e-11		0.0184	-2.2e-11	-2.5e-11	-2.12e-11
	0.01845	-2.31e-11	-2.43e-11	-2.44e-11	-2.97e-11	-2.96e-11	-2.46e-11	-2.35e-11	-2.41e-11	-2.27e-11	-2.56e-11	-2.28e-11	-2.23e-11	-2.28e-11		0.01845	-2.75e-10	-2.86e-10	-2.64e-10	-2.6e-10	-2.91e-10	-2.87e-10	-2.86e-10	-2.87e-10	-3.24e-10	-2.98e-10	-3.16e-10	-3.26e-10	-3.38e-10		0.01845	-2.17e-11	-2.42e-11	-2.2e-11	-1.9e-11	-2.31e-11	-2.25e-11	-2.79e-11	-2.36e-11	-2.5e-11	-2.86e-11	-2.64e-11	-2.95e-11	-2.81e-11		0.01845	-2.17e-11	-2.42e-11	-2.2e-11
	0.0185	-2.27e-11	-2.29e-11	-2.26e-11	-2.77e-11	-2.9e-11	-2.54e-11	-2.55e-11	-2.54e-11	-2.35e-11	-2.46e-11	-2.42e-11	-2.21e-11	-2.33e-11		0.0185	-2.74e-10	-2.86e-10	-2.64e-10	-2.6e-10	-2.92e-10	-2.88e-10	-2.86e-10	-2.86e-10	-3.2e-10	-3.03e-10	-3.15e-10	-3.26e-10	-3.36e-10		0.0185	-2.34e-11	-2.39e-11	-2.39e-11	-2.03e-11	-2.4e-11	-2.14e-11	-2.64e-11	-2.31e-11	-2.61e-11	-3.17e-11	-2.84e-11	-2.56e-11	-2.93e-11		0.0185	-2.34e-11	-2.39e-11	-2.39e-11
	0.01855	-2.25e-11	-2.33e-11	-2.25e-11	-2.49e-11	-2.67e-11	-2.59e-11	-2.74e-11	-2.38e-11	-2.41e-11	-2.48e-11	-2.36e-11	-2.3e-11	-2.19e-11		0.01855	-2.74e-10	-2.86e-10	-2.65e-10	-2.61e-10	-2.92e-10	-2.88e-10	-2.87e-10	-2.86e-10	-3.19e-10	-3.05e-10	-3.14e-10	-3.26e-10	-3.36e-10		0.01855	-2.37e-11	-2.34e-11	-2.71e-11	-2.28e-11	-2.22e-11	-2.15e-11	-2.01e-11	-2.47e-11	-2.56e-11	-3.04e-11	-3.01e-11	-2.4e-11	-2.76e-11		0.01855	-2.37e-11	-2.34e-11	-2.71e-11
	0.0186	-2.22e-11	-2.52e-11	-2.43e-11	-2.35e-11	-2.67e-11	-2.68e-11	-2.78e-11	-2.21e-11	-2.42e-11	-2.63e-11	-2.38e-11	-2.45e-11	-2.15e-11		0.0186	-2.73e-10	-2.85e-10	-2.68e-10	-2.59e-10	-2.92e-10	-2.87e-10	-2.86e-10	-2.85e-10	-3.2e-10	-3.09e-10	-3.13e-10	-3.25e-10	-3.38e-10		0.0186	-2.32e-11	-2.28e-11	-2.73e-11	-2.45e-11	-2.17e-11	-2.25e-11	-1.84e-11	-2.48e-11	-2.54e-11	-2.5e-11	-2.98e-11	-2.47e-11	-2.51e-11		0.0186	-2.32e-11	-2.28e-11	-2.73e-11
	0.01865	-2.4e-11	-2.81e-11	-2.59e-11	-2.49e-11	-2.75e-11	-2.65e-11	-2.66e-11	-2.22e-11	-2.41e-11	-2.56e-11	-2.39e-11	-2.48e-11	-2.23e-11		0.01865	-2.71e-10	-2.85e-10	-2.66e-10	-2.57e-10	-2.92e-10	-2.86e-10	-2.85e-10	-2.85e-10	-3.2e-10	-3.12e-10	-3.12e-10	-3.26e-10	-3.38e-10		0.01865	-2.11e-11	-2.22e-11	-2.4e-11	-2.43e-11	-2.06e-11	-2.26e-11	-2.09e-11	-2.51e-11	-2.67e-11	-1.92e-11	-2.96e-11	-2.57e-11	-2.82e-11		0.01865	-2.11e-11	-2.22e-11	-2.4e-11
	0.0187	-2.61e-11	-2.9e-11	-2.61e-11	-2.81e-11	-2.78e-11	-2.48e-11	-2.33e-11	-2.22e-11	-2.56e-11	-2.5e-11	-2.22e-11	-2.4e-11	-2.5e-11		0.0187	-2.71e-10	-2.84e-10	-2.64e-10	-2.57e-10	-2.92e-10	-2.87e-10	-2.85e-10	-2.85e-10	-3.2e-10	-3.08e-10	-3.12e-10	-3.25e-10	-3.4e-10		0.0187	-2.4e-11	-2.18e-11	-2.26e-11	-2.22e-11	-2e-11	-2.23e-11	-2.42e-11	-2.57e-11	-2.65e-11	-2.06e-11	-3.07e-11	-2.48e-11	-3.25e-11		0.0187	-2.4e-11	-2.18e-11	-2.26e-11
	0.01875	-2.73e-11	-2.8e-11	-2.54e-11	-2.88e-11	-2.8e-11	-2.37e-11	-2.23e-11	-2.34e-11	-2.61e-11	-2.55e-11	-1.98e-11	-2.38e-11	-2.69e-11		0.01875	-2.7e-10	-2.83e-10	-2.64e-10	-2.59e-10	-2.94e-10	-2.9e-10	-2.85e-10	-2.86e-10	-3.18e-10	-3.03e-10	-3.1e-10	-3.25e-10	-3.4e-10		0.01875	-2.65e-11	-2.2e-11	-2.32e-11	-2.15e-11	-2.14e-11	-2.25e-11	-2.54e-11	-2.62e-11	-2.65e-11	-2.53e-11	-3.03e-11	-2.34e-11	-2.95e-11		0.01875	-2.65e-11	-2.2e-11	-2.32e-11
	0.0188	-2.87e-11	-2.67e-11	-2.48e-11	-2.81e-11	-2.85e-11	-2.43e-11	-2.41e-11	-2.54e-11	-2.49e-11	-2.49e-11	-1.99e-11	-2.38e-11	-2.51e-11		0.0188	-2.72e-10	-2.82e-10	-2.62e-10	-2.61e-10	-2.96e-10	-2.93e-10	-2.86e-10	-2.86e-10	-3.18e-10	-3e-10	-3.11e-10	-3.25e-10	-3.39e-10		0.0188	-2.34e-11	-2.34e-11	-2.43e-11	-2.29e-11	-2.32e-11	-2.18e-11	-2.37e-11	-2.5e-11	-2.62e-11	-2.65e-11	-2.75e-11	-2.28e-11	-2.5e-11		0.0188	-2.34e-11	-2.34e-11	-2.43e-11
	0.01885	-2.88e-11	-2.57e-11	-2.55e-11	-2.83e-11	-2.79e-11	-2.56e-11	-2.61e-11	-2.6e-11	-2.35e-11	-2.39e-11	-2.06e-11	-2.28e-11	-2.41e-11		0.01885	-2.71e-10	-2.86e-10	-2.62e-10	-2.61e-10	-2.97e-10	-2.93e-10	-2.86e-10	-2.85e-10	-3.18e-10	-2.99e-10	-3.14e-10	-3.23e-10	-3.4e-10		0.01885	-2.14e-11	-2.47e-11	-2.45e-11	-2.2e-11	-2.28e-11	-2.2e-11	-2.32e-11	-2.43e-11	-2.42e-11	-2.29e-11	-2.73e-11	-2.42e-11	-2.48e-11		0.01885	-2.14e-11	-2.47e-11	-2.45e-11
	0.0189	-2.71e-11	-2.41e-11	-2.65e-11	-2.71e-11	-2.81e-11	-2.53e-11	-2.81e-11	-2.38e-11	-2.31e-11	-2.23e-11	-2.09e-11	-2.25e-11	-2.53e-11		0.0189	-2.68e-10	-2.88e-10	-2.61e-10	-2.6e-10	-2.94e-10	-2.9e-10	-2.86e-10	-2.83e-10	-3.18e-10	-2.99e-10	-3.17e-10	-3.25e-10	-3.42e-10		0.0189	-2.26e-11	-2.61e-11	-2.36e-11	-1.93e-11	-1.97e-11	-2.29e-11	-2.34e-11	-2.43e-11	-2.62e-11	-2.2e-11	-2.96e-11	-2.61e-11	-2.57e-11		0.0189	-2.26e-11	-2.61e-11	-2.36e-11
	0.01895	-2.48e-11	-2.32e-11	-2.7e-11	-2.59e-11	-2.75e-11	-2.64e-11	-2.71e-11	-2.14e-11	-2.33e-11	-2.11e-11	-2.1e-11	-2.34e-11	-2.74e-11		0.01895	-2.66e-10	-2.86e-10	-2.58e-10	-2.57e-10	-2.95e-10	-2.85e-10	-2.86e-10	-2.82e-10	-3.19e-10	-3e-10	-3.16e-10	-3.25e-10	-3.4e-10		0.01895	-2.36e-11	-2.54e-11	-2.29e-11	-1.84e-11	-2e-11	-2.53e-11	-2.48e-11	-2.37e-11	-2.9e-11	-2.34e-11	-2.84e-11	-2.75e-11	-2.73e-11		0.01895	-2.36e-11	-2.54e-11	-2.29e-11
	0.019	-2.42e-11	-2.33e-11	-2.7e-11	-2.46e-11	-2.56e-11	-2.68e-11	-2.45e-11	-2.17e-11	-2.22e-11	-2.2e-11	-2.2e-11	-2.32e-11	-2.8e-11		0.019	-2.63e-10	-2.81e-10	-2.59e-10	-2.57e-10	-2.95e-10	-2.83e-10	-2.87e-10	-2.84e-10	-3.17e-10	-2.99e-10	-3.17e-10	-3.23e-10	-3.38e-10		0.019	-2.22e-11	-2.26e-11	-2.45e-11	-2.06e-11	-2.54e-11	-2.56e-11	-2.68e-11	-2.15e-11	-3.01e-11	-2.68e-11	-2.29e-11	-2.78e-11	-2.93e-11		0.019	-2.22e-11	-2.26e-11	-2.45e-11
	0.01905	-2.5e-11	-2.6e-11	-2.68e-11	-2.44e-11	-2.35e-11	-2.42e-11	-2.37e-11	-2.37e-11	-2.26e-11	-2.37e-11	-2.4e-11	-2.34e-11	-2.63e-11		0.01905	-2.64e-10	-2.8e-10	-2.61e-10	-2.56e-10	-2.96e-10	-2.82e-10	-2.86e-10	-2.84e-10	-3.12e-10	-2.99e-10	-3.19e-10	-3.24e-10	-3.37e-10		0.01905	-2.06e-11	-2.28e-11	-2.73e-11	-2.28e-11	-2.62e-11	-2.57e-11	-2.64e-11	-2.26e-11	-2.81e-11	-2.68e-11	-2.26e-11	-2.59e-11	-3.03e-11		0.01905	-2.06e-11	-2.28e-11	-2.73e-11
	0.0191	-2.58e-11	-2.83e-11	-2.74e-11	-2.68e-11	-2.33e-11	-2.32e-11	-2.44e-11	-2.45e-11	-2.38e-11	-2.61e-11	-2.67e-11	-2.34e-11	-2.56e-11		0.0191	-2.67e-10	-2.8e-10	-2.62e-10	-2.55e-10	-2.96e-10	-2.8e-10	-2.87e-10	-2.83e-10	-3.1e-10	-3.02e-10	-3.18e-10	-3.23e-10	-3.37e-10		0.0191	-2.18e-11	-2.5e-11	-2.67e-11	-2.47e-11	-2.47e-11	-2.65e-11	-2.68e-11	-2.56e-11	-2.62e-11	-2.5e-11	-2.64e-11	-2.5e-11	-2.68e-11		0.0191	-2.18e-11	-2.5e-11	-2.67e-11
	0.01915	-2.53e-11	-2.94e-11	-2.57e-11	-2.65e-11	-2.23e-11	-2.44e-11	-2.54e-11	-2.34e-11	-2.41e-11	-2.68e-11	-2.73e-11	-2.31e-11	-2.53e-11		0.01915	-2.68e-10	-2.79e-10	-2.61e-10	-2.55e-10	-2.96e-10	-2.8e-10	-2.85e-10	-2.83e-10	-3.11e-10	-3.05e-10	-3.15e-10	-3.21e-10	-3.34e-10		0.01915	-2.4e-11	-2.29e-11	-2.59e-11	-2.28e-11	-2.36e-11	-2.34e-11	-2.92e-11	-2.48e-11	-2.67e-11	-2.34e-11	-2.87e-11	-2.51e-11	-2.59e-11		0.01915	-2.4e-11	-2.29e-11	-2.59e-11
	0.0192	-2.39e-11	-2.88e-11	-2.48e-11	-2.46e-11	-2.2e-11	-2.51e-11	-2.61e-11	-2.3e-11	-2.34e-11	-2.53e-11	-2.53e-11	-2.34e-11	-2.35e-11		0.0192	-2.69e-10	-2.79e-10	-2.56e-10	-2.56e-10	-2.98e-10	-2.81e-10	-2.82e-10	-2.85e-10	-3.13e-10	-3.07e-10	-3.11e-10	-3.21e-10	-3.35e-10		0.0192	-2.48e-11	-2.06e-11	-2.59e-11	-2.26e-11	-2.43e-11	-2.04e-11	-2.79e-11	-2.25e-11	-2.64e-11	-2.39e-11	-2.95e-11	-2.76e-11	-3.06e-11		0.0192	-2.48e-11	-2.06e-11	-2.59e-11
	0.01925	-2.35e-11	-2.61e-11	-2.58e-11	-2.48e-11	-2.36e-11	-2.29e-11	-2.51e-11	-2.2e-11	-2.22e-11	-2.51e-11	-2.4e-11	-2.37e-11	-2.17e-11		0.01925	-2.72e-10	-2.79e-10	-2.53e-10	-2.56e-10	-3e-10	-2.79e-10	-2.8e-10	-2.85e-10	-3.13e-10	-3.04e-10	-3.13e-10	-3.23e-10	-3.37e-10		0.01925	-2.48e-11	-2.2e-11	-2.34e-11	-2.28e-11	-2.32e-11	-2.17e-11	-2.48e-11	-2.23e-11	-2.51e-11	-2.53e-11	-3.07e-11	-2.84e-11	-3.04e-11		0.01925	-2.48e-11	-2.2e-11	-2.34e-11
	0.0193	-2.56e-11	-2.62e-11	-2.73e-11	-2.52e-11	-2.56e-11	-2.16e-11	-2.11e-11	-2.06e-11	-2.03e-11	-2.31e-11	-2.25e-11	-2e-11	-2.22e-11		0.0193	-2.73e-10	-2.8e-10	-2.52e-10	-2.6e-10	-3e-10	-2.76e-10	-2.81e-10	-2.86e-10	-3.12e-10	-3.01e-10	-3.14e-10	-3.24e-10	-3.37e-10		0.0193	-2.68e-11	-2.4e-11	-2.28e-11	-2.2e-11	-2.2e-11	-2.22e-11	-2.47e-11	-2.34e-11	-2.29e-11	-2.53e-11	-3.09e-11	-2.73e-11	-2.65e-11		0.0193	-2.68e-11	-2.4e-11	-2.28e-11
	0.01935	-2.74e-11	-2.72e-11	-2.58e-11	-2.55e-11	-2.66e-11	-2.22e-11	-1.89e-11	-2.09e-11	-2.06e-11	-2e-11	-2.11e-11	-1.83e-11	-2.33e-11		0.01935	-2.77e-10	-2.8e-10	-2.55e-10	-2.62e-10	-2.98e-10	-2.75e-10	-2.82e-10	-2.86e-10	-3.1e-10	-3e-10	-3.15e-10	-3.25e-10	-3.35e-10		0.01935	-2.71e-11	-2.32e-11	-2.25e-11	-2.39e-11	-2.28e-11	-2.31e-11	-2.57e-11	-2.57e-11	-2.26e-11	-2.56e-11	-2.79e-11	-2.51e-11	-2.32e-11		0.01935	-2.71e-11	-2.32e-11	-2.25e-11
	0.0194	-2.56e-11	-2.71e-11	-2.56e-11	-2.66e-11	-2.56e-11	-2.18e-11	-2.11e-11	-2.23e-11	-2.31e-11	-2.13e-11	-2.03e-11	-2.04e-11	-2.27e-11		0.0194	-2.79e-10	-2.8e-10	-2.56e-10	-2.62e-10	-2.98e-10	-2.76e-10	-2.82e-10	-2.84e-10	-3.08e-10	-3.01e-10	-3.16e-10	-3.27e-10	-3.34e-10		0.0194	-2.53e-11	-2.29e-11	-2.4e-11	-2.56e-11	-2.36e-11	-2.29e-11	-2.62e-11	-2.47e-11	-2.62e-11	-2.67e-11	-2.56e-11	-2.4e-11	-2.47e-11		0.0194	-2.53e-11	-2.29e-11	-2.4e-11
	0.01945	-2.29e-11	-2.76e-11	-2.77e-11	-2.78e-11	-2.59e-11	-2.16e-11	-2.4e-11	-2.23e-11	-2.45e-11	-2.5e-11	-2.19e-11	-2.26e-11	-2.42e-11		0.01945	-2.8e-10	-2.77e-10	-2.56e-10	-2.61e-10	-3e-10	-2.78e-10	-2.85e-10	-2.84e-10	-3.08e-10	-3.01e-10	-3.17e-10	-3.27e-10	-3.31e-10		0.01945	-2.2e-11	-2.48e-11	-2.45e-11	-2.56e-11	-2.39e-11	-2.26e-11	-2.43e-11	-2.43e-11	-2.96e-11	-2.7e-11	-2.79e-11	-2.5e-11	-3.03e-11		0.01945	-2.2e-11	-2.48e-11	-2.45e-11
	0.0195	-2.25e-11	-2.8e-11	-2.68e-11	-2.71e-11	-2.71e-11	-2.31e-11	-2.5e-11	-2.31e-11	-2.41e-11	-2.67e-11	-2.4e-11	-2.21e-11	-2.5e-11		0.0195	-2.81e-10	-2.76e-10	-2.56e-10	-2.61e-10	-3.01e-10	-2.81e-10	-2.87e-10	-2.88e-10	-3.05e-10	-2.98e-10	-3.18e-10	-3.23e-10	-3.31e-10		0.0195	-1.97e-11	-2.5e-11	-2.32e-11	-2.22e-11	-2.56e-11	-2.43e-11	-2.28e-11	-2.57e-11	-2.98e-11	-2.5e-11	-2.71e-11	-2.71e-11	-3.39e-11		0.0195	-1.97e-11	-2.5e-11	-2.32e-11
	0.01955	-2.33e-11	-2.64e-11	-2.55e-11	-2.56e-11	-2.8e-11	-2.53e-11	-2.47e-11	-2.57e-11	-2.33e-11	-2.48e-11	-2.5e-11	-2.33e-11	-2.51e-11		0.01955	-2.8e-10	-2.76e-10	-2.55e-10	-2.62e-10	-3.01e-10	-2.83e-10	-2.84e-10	-2.9e-10	-3.01e-10	-2.97e-10	-3.16e-10	-3.17e-10	-3.34e-10		0.01955	-1.92e-11	-2.51e-11	-2.25e-11	-1.87e-11	-2.68e-11	-2.71e-11	-2.47e-11	-2.57e-11	-2.67e-11	-2.4e-11	-2.64e-11	-2.81e-11	-3.26e-11		0.01955	-1.92e-11	-2.51e-11	-2.25e-11
	0.0196	-2.38e-11	-2.44e-11	-2.61e-11	-2.47e-11	-2.85e-11	-2.71e-11	-2.48e-11	-2.63e-11	-2.22e-11	-2.26e-11	-2.38e-11	-2.48e-11	-2.54e-11		0.0196	-2.83e-10	-2.76e-10	-2.53e-10	-2.61e-10	-2.99e-10	-2.82e-10	-2.83e-10	-2.87e-10	-2.98e-10	-2.98e-10	-3.16e-10	-3.17e-10	-3.35e-10		0.0196	-2.04e-11	-2.76e-11	-2.39e-11	-2.04e-11	-2.34e-11	-2.62e-11	-2.67e-11	-2.42e-11	-2.31e-11	-2.56e-11	-2.61e-11	-2.68e-11	-2.71e-11		0.0196	-2.04e-11	-2.76e-11	-2.39e-11
	0.01965	-2.32e-11	-2.45e-11	-2.72e-11	-2.63e-11	-2.9e-11	-2.58e-11	-2.4e-11	-2.4e-11	-2.2e-11	-2.34e-11	-2.32e-11	-2.37e-11	-2.52e-11		0.01965	-2.86e-10	-2.76e-10	-2.52e-10	-2.6e-10	-2.97e-10	-2.81e-10	-2.83e-10	-2.85e-10	-2.99e-10	-2.97e-10	-3.17e-10	-3.19e-10	-3.32e-10		0.01965	-2.39e-11	-2.68e-11	-2.28e-11	-2.25e-11	-1.84e-11	-2.43e-11	-2.57e-11	-2.18e-11	-2.15e-11	-2.71e-11	-2.59e-11	-2.5e-11	-2.39e-11		0.01965	-2.39e-11	-2.68e-11	-2.28e-11
	0.0197	-2.11e-11	-2.71e-11	-2.9e-11	-2.7e-11	-2.96e-11	-2.32e-11	-2.27e-11	-2.25e-11	-2.26e-11	-2.56e-11	-2.45e-11	-2.45e-11	-2.35e-11		0.0197	-2.86e-10	-2.75e-10	-2.53e-10	-2.62e-10	-2.96e-10	-2.81e-10	-2.86e-10	-2.85e-10	-2.98e-10	-2.98e-10	-3.2e-10	-3.21e-10	-3.3e-10		0.0197	-2.39e-11	-2.45e-11	-2.42e-11	-2.42e-11	-1.7e-11	-2.45e-11	-2.45e-11	-2.15e-11	-2.39e-11	-2.7e-11	-2.45e-11	-2.37e-11	-2.48e-11		0.0197	-2.39e-11	-2.45e-11	-2.42e-11
	0.01975	-2.29e-11	-2.89e-11	-2.91e-11	-2.61e-11	-3.1e-11	-2.12e-11	-2.24e-11	-2.24e-11	-2.33e-11	-2.42e-11	-2.42e-11	-2.64e-11	-2.29e-11		0.01975	-2.86e-10	-2.74e-10	-2.54e-10	-2.61e-10	-2.95e-10	-2.76e-10	-2.89e-10	-2.86e-10	-2.96e-10	-2.99e-10	-3.2e-10	-3.21e-10	-3.32e-10		0.01975	-2.39e-11	-2.36e-11	-2.51e-11	-2.37e-11	-1.87e-11	-2.31e-11	-2.45e-11	-2.31e-11	-2.75e-11	-2.78e-11	-2.43e-11	-2.39e-11	-2.73e-11		0.01975	-2.39e-11	-2.36e-11	-2.51e-11
	0.0198	-2.58e-11	-2.71e-11	-2.61e-11	-2.63e-11	-3.01e-11	-2.14e-11	-2.33e-11	-2.31e-11	-2.25e-11	-2.37e-11	-2.23e-11	-2.6e-11	-2.26e-11		0.0198	-2.89e-10	-2.73e-10	-2.55e-10	-2.6e-10	-2.91e-10	-2.74e-10	-2.89e-10	-2.86e-10	-2.95e-10	-3e-10	-3.19e-10	-3.21e-10	-3.36e-10		0.0198	-2.48e-11	-2.53e-11	-2.48e-11	-2.42e-11	-2.17e-11	-2.32e-11	-2.45e-11	-2.56e-11	-2.9e-11	-2.65e-11	-2.54e-11	-2.42e-11	-2.82e-11		0.0198	-2.48e-11	-2.53e-11	-2.48e-11
	0.01985	-2.73e-11	-2.53e-11	-2.56e-11	-2.67e-11	-2.89e-11	-2.31e-11	-2.42e-11	-2.32e-11	-2.29e-11	-2.49e-11	-2.13e-11	-2.48e-11	-2.14e-11		0.01985	-2.9e-10	-2.76e-10	-2.54e-10	-2.59e-10	-2.92e-10	-2.73e-10	-2.88e-10	-2.86e-10	-2.96e-10	-3.02e-10	-3.18e-10	-3.21e-10	-3.38e-10		0.01985	-2.54e-11	-2.42e-11	-2.34e-11	-2.47e-11	-2.57e-11	-2.25e-11	-2.47e-11	-2.57e-11	-2.57e-11	-2.5e-11	-2.62e-11	-2.37e-11	-2.59e-11		0.01985	-2.54e-11	-2.42e-11	-2.34e-11
	0.0199	-2.65e-11	-2.59e-11	-2.6e-11	-2.7e-11	-2.9e-11	-2.36e-11	-2.34e-11	-2.33e-11	-2.51e-11	-2.55e-11	-2.22e-11	-2.22e-11	-2.08e-11		0.0199	-2.9e-10	-2.78e-10	-2.54e-10	-2.6e-10	-2.91e-10	-2.72e-10	-2.91e-10	-2.86e-10	-2.97e-10	-3e-10	-3.19e-10	-3.21e-10	-3.35e-10		0.0199	-2.4e-11	-2.32e-11	-2.5e-11	-2.31e-11	-2.53e-11	-2.23e-11	-2.54e-11	-2.42e-11	-2.32e-11	-2.47e-11	-2.68e-11	-2.29e-11	-2.65e-11		0.0199	-2.4e-11	-2.32e-11	-2.5e-11
	0.01995	-2.55e-11	-2.68e-11	-2.51e-11	-2.66e-11	-2.86e-11	-2.21e-11	-2.17e-11	-2.28e-11	-2.51e-11	-2.65e-11	-2.37e-11	-2.1e-11	-2.19e-11		0.01995	-2.9e-10	-2.78e-10	-2.52e-10	-2.63e-10	-2.91e-10	-2.75e-10	-2.91e-10	-2.85e-10	-2.98e-10	-2.99e-10	-3.2e-10	-3.22e-10	-3.36e-10		0.01995	-2.18e-11	-2.34e-11	-2.7e-11	-2.11e-11	-2.4e-11	-2.29e-11	-2.34e-11	-2.43e-11	-2.62e-11	-2.31e-11	-2.73e-11	-2.14e-11	-2.84e-11		0.01995	-2.18e-11	-2.34e-11	-2.7e-11
	0.02	-2.31e-11	-2.71e-11	-2.39e-11	-2.64e-11	-2.8e-11	-2.11e-11	-2.25e-11	-2.3e-11	-2.27e-11	-2.66e-11	-2.41e-11	-2.12e-11	-2.45e-11		0.02	-2.88e-10	-2.76e-10	-2.51e-10	-2.65e-10	-2.91e-10	-2.79e-10	-2.91e-10	-2.84e-10	-2.99e-10	-3.01e-10	-3.2e-10	-3.22e-10	-3.36e-10		0.02	-2.2e-11	-2.25e-11	-2.37e-11	-2.14e-11	-2.17e-11	-2.37e-11	-2.56e-11	-2.5e-11	-2.9e-11	-2.01e-11	-2.95e-11	-2.22e-11	-3.04e-11		0.02	-2.2e-11	-2.25e-11	-2.37e-11
	0.02005	-2.37e-11	-2.74e-11	-2.43e-11	-2.64e-11	-2.75e-11	-2.42e-11	-2.39e-11	-2.38e-11	-2.29e-11	-2.74e-11	-2.33e-11	-2.18e-11	-2.63e-11		0.02005	-2.85e-10	-2.76e-10	-2.52e-10	-2.66e-10	-2.88e-10	-2.78e-10	-2.92e-10	-2.84e-10	-2.98e-10	-3.04e-10	-3.22e-10	-3.21e-10	-3.37e-10		0.02005	-2.56e-11	-2.31e-11	-2.09e-11	-2.15e-11	-2.14e-11	-2.34e-11	-2.68e-11	-2.53e-11	-2.82e-11	-2.37e-11	-2.9e-11	-2.42e-11	-2.89e-11		0.02005	-2.56e-11	-2.31e-11	-2.09e-11
	0.0201	-2.54e-11	-2.68e-11	-2.66e-11	-2.61e-11	-2.57e-11	-2.58e-11	-2.53e-11	-2.3e-11	-2.5e-11	-2.76e-11	-2.33e-11	-2.22e-11	-2.51e-11		0.0201	-2.87e-10	-2.79e-10	-2.53e-10	-2.65e-10	-2.87e-10	-2.75e-10	-2.9e-10	-2.84e-10	-2.96e-10	-3.03e-10	-3.24e-10	-3.2e-10	-3.35e-10		0.0201	-2.68e-11	-2.43e-11	-2.09e-11	-2.4e-11	-2.37e-11	-2.18e-11	-2.51e-11	-2.43e-11	-2.56e-11	-2.89e-11	-2.65e-11	-2.51e-11	-2.76e-11		0.0201	-2.68e-11	-2.43e-11	-2.09e-11
	0.02015	-2.59e-11	-2.6e-11	-2.75e-11	-2.45e-11	-2.39e-11	-2.39e-11	-2.54e-11	-2.2e-11	-2.54e-11	-2.56e-11	-2.26e-11	-2.28e-11	-2.38e-11		0.02015	-2.88e-10	-2.81e-10	-2.53e-10	-2.62e-10	-2.87e-10	-2.75e-10	-2.89e-10	-2.85e-10	-2.94e-10	-3.05e-10	-3.24e-10	-3.19e-10	-3.35e-10		0.02015	-2.4e-11	-2.42e-11	-2.59e-11	-2.54e-11	-2.54e-11	-2.28e-11	-2.29e-11	-2.34e-11	-2.39e-11	-2.84e-11	-2.73e-11	-2.67e-11	-2.71e-11		0.02015	-2.4e-11	-2.42e-11	-2.59e-11
	0.0202	-2.67e-11	-2.61e-11	-2.57e-11	-2.38e-11	-2.46e-11	-2.26e-11	-2.5e-11	-2.12e-11	-2.43e-11	-2.28e-11	-2.39e-11	-2.45e-11	-2.5e-11		0.0202	-2.9e-10	-2.8e-10	-2.54e-10	-2.63e-10	-2.89e-10	-2.76e-10	-2.89e-10	-2.88e-10	-2.94e-10	-3.05e-10	-3.24e-10	-3.18e-10	-3.34e-10		0.0202	-2.12e-11	-2.5e-11	-2.71e-11	-2.47e-11	-2.59e-11	-2.68e-11	-2.31e-11	-2.31e-11	-2.43e-11	-2.51e-11	-2.9e-11	-2.95e-11	-3e-11		0.0202	-2.12e-11	-2.5e-11	-2.71e-11
	0.02025	-2.76e-11	-2.73e-11	-2.45e-11	-2.5e-11	-2.64e-11	-2.21e-11	-2.47e-11	-2.23e-11	-2.36e-11	-2.2e-11	-2.38e-11	-2.52e-11	-2.56e-11		0.02025	-2.88e-10	-2.81e-10	-2.55e-10	-2.65e-10	-2.88e-10	-2.77e-10	-2.87e-10	-2.89e-10	-2.95e-10	-3.06e-10	-3.21e-10	-3.18e-10	-3.34e-10		0.02025	-2.06e-11	-2.56e-11	-2.56e-11	-2.34e-11	-2.37e-11	-2.71e-11	-2.42e-11	-2.09e-11	-2.51e-11	-2.29e-11	-2.84e-11	-2.84e-11	-3.34e-11		0.02025	-2.06e-11	-2.56e-11	-2.56e-11
	0.0203	-2.73e-11	-2.79e-11	-2.41e-11	-2.79e-11	-2.89e-11	-2.27e-11	-2.39e-11	-2.43e-11	-2.15e-11	-2.45e-11	-2.16e-11	-2.41e-11	-2.33e-11		0.0203	-2.87e-10	-2.83e-10	-2.55e-10	-2.64e-10	-2.86e-10	-2.78e-10	-2.83e-10	-2.88e-10	-2.97e-10	-3.05e-10	-3.21e-10	-3.18e-10	-3.35e-10		0.0203	-2.14e-11	-2.34e-11	-2.5e-11	-2.03e-11	-2.03e-11	-2.42e-11	-2.43e-11	-2e-11	-2.75e-11	-2.18e-11	-2.56e-11	-2.67e-11	-3.23e-11		0.0203	-2.14e-11	-2.34e-11	-2.5e-11
	0.02035	-2.59e-11	-2.71e-11	-2.42e-11	-3.01e-11	-2.89e-11	-2.46e-11	-2.34e-11	-2.31e-11	-2.16e-11	-2.58e-11	-2.26e-11	-2.5e-11	-2.24e-11		0.02035	-2.89e-10	-2.81e-10	-2.54e-10	-2.64e-10	-2.85e-10	-2.81e-10	-2.84e-10	-2.85e-10	-2.99e-10	-3.04e-10	-3.22e-10	-3.21e-10	-3.36e-10		0.02035	-2.34e-11	-2.18e-11	-2.34e-11	-1.79e-11	-2.15e-11	-2.08e-11	-2.56e-11	-2.36e-11	-2.7e-11	-2.36e-11	-2.65e-11	-2.43e-11	-3.06e-11		0.02035	-2.34e-11	-2.18e-11	-2.34e-11
	0.0204	-2.33e-11	-2.56e-11	-2.53e-11	-2.96e-11	-2.54e-11	-2.43e-11	-2.32e-11	-2.13e-11	-2.4e-11	-2.43e-11	-2.4e-11	-2.69e-11	-2.44e-11		0.0204	-2.9e-10	-2.79e-10	-2.51e-10	-2.65e-10	-2.84e-10	-2.82e-10	-2.83e-10	-2.84e-10	-3.01e-10	-3e-10	-3.24e-10	-3.23e-10	-3.35e-10		0.0204	-2.47e-11	-2.25e-11	-2.37e-11	-1.89e-11	-2.39e-11	-2.15e-11	-2.54e-11	-2.76e-11	-2.65e-11	-2.51e-11	-2.95e-11	-2.57e-11	-2.78e-11		0.0204	-2.47e-11	-2.25e-11	-2.37e-11
	0.02045	-2.29e-11	-2.37e-11	-2.51e-11	-2.99e-11	-2.24e-11	-2.25e-11	-2.26e-11	-2.15e-11	-2.37e-11	-2.39e-11	-2.38e-11	-2.8e-11	-2.47e-11		0.02045	-2.88e-10	-2.76e-10	-2.5e-10	-2.64e-10	-2.84e-10	-2.83e-10	-2.82e-10	-2.82e-10	-3e-10	-2.99e-10	-3.23e-10	-3.25e-10	-3.34e-10		0.02045	-2.47e-11	-2.42e-11	-2.73e-11	-2e-11	-2.26e-11	-2.54e-11	-2.31e-11	-2.7e-11	-2.43e-11	-2.5e-11	-3e-11	-2.64e-11	-2.47e-11		0.02045	-2.47e-11	-2.42e-11	-2.73e-11
	0.0205	-2.35e-11	-2.5e-11	-2.46e-11	-2.95e-11	-2.36e-11	-2.15e-11	-2.11e-11	-2.31e-11	-2.3e-11	-2.33e-11	-2.43e-11	-2.55e-11	-2.51e-11		0.0205	-2.85e-10	-2.77e-10	-2.48e-10	-2.63e-10	-2.83e-10	-2.82e-10	-2.85e-10	-2.81e-10	-2.98e-10	-3e-10	-3.23e-10	-3.25e-10	-3.34e-10		0.0205	-2.43e-11	-2.53e-11	-2.71e-11	-2.56e-11	-2.15e-11	-2.57e-11	-2.17e-11	-2.32e-11	-2.45e-11	-2.54e-11	-3e-11	-2.53e-11	-2.57e-11		0.0205	-2.43e-11	-2.53e-11	-2.71e-11
	0.02055	-2.46e-11	-2.53e-11	-2.57e-11	-2.76e-11	-2.47e-11	-2.22e-11	-2.15e-11	-2.37e-11	-2.19e-11	-2.46e-11	-2.49e-11	-2.17e-11	-2.71e-11		0.02055	-2.83e-10	-2.79e-10	-2.49e-10	-2.61e-10	-2.81e-10	-2.79e-10	-2.85e-10	-2.83e-10	-3e-10	-3.01e-10	-3.2e-10	-3.26e-10	-3.32e-10		0.02055	-2.4e-11	-2.54e-11	-2.34e-11	-2.71e-11	-2.08e-11	-2.28e-11	-2.26e-11	-2.26e-11	-2.62e-11	-2.56e-11	-2.93e-11	-2.54e-11	-2.78e-11		0.02055	-2.4e-11	-2.54e-11	-2.34e-11
	0.0206	-2.43e-11	-2.45e-11	-2.61e-11	-2.73e-11	-2.5e-11	-2.24e-11	-2.27e-11	-2.57e-11	-2.17e-11	-2.45e-11	-2.54e-11	-2.23e-11	-2.72e-11		0.0206	-2.84e-10	-2.81e-10	-2.48e-10	-2.6e-10	-2.82e-10	-2.77e-10	-2.86e-10	-2.86e-10	-3.01e-10	-3e-10	-3.17e-10	-3.25e-10	-3.31e-10		0.0206	-2.53e-11	-2.29e-11	-2.17e-11	-2.48e-11	-2.09e-11	-2.06e-11	-2.45e-11	-2.29e-11	-2.57e-11	-2.5e-11	-2.61e-11	-2.65e-11	-2.96e-11		0.0206	-2.53e-11	-2.29e-11	-2.17e-11
	0.02065	-2.3e-11	-2.64e-11	-2.47e-11	-2.7e-11	-2.57e-11	-2.37e-11	-2.25e-11	-2.65e-11	-2.35e-11	-2.35e-11	-2.42e-11	-2.54e-11	-2.51e-11		0.02065	-2.86e-10	-2.8e-10	-2.46e-10	-2.6e-10	-2.86e-10	-2.77e-10	-2.87e-10	-2.88e-10	-3.02e-10	-2.99e-10	-3.18e-10	-3.26e-10	-3.3e-10		0.02065	-2.57e-11	-2.03e-11	-2.17e-11	-2.25e-11	-2.29e-11	-2.03e-11	-2.43e-11	-2.32e-11	-2.48e-11	-2.81e-11	-2.53e-11	-2.68e-11	-3.18e-11		0.02065	-2.57e-11	-2.03e-11	-2.17e-11
	0.0207	-2.24e-11	-2.81e-11	-2.53e-11	-2.59e-11	-2.55e-11	-2.43e-11	-2.06e-11	-2.68e-11	-2.53e-11	-2.5e-11	-2.27e-11	-2.56e-11	-2.38e-11		0.0207	-2.9e-10	-2.8e-10	-2.47e-10	-2.61e-10	-2.85e-10	-2.79e-10	-2.9e-10	-2.88e-10	-3.04e-10	-2.98e-10	-3.21e-10	-3.25e-10	-3.3e-10		0.0207	-2.22e-11	-2.09e-11	-2.34e-11	-2.01e-11	-2.45e-11	-2.59e-11	-2.51e-11	-2.43e-11	-2.48e-11	-3.04e-11	-2.86e-11	-2.54e-11	-2.9e-11		0.0207	-2.22e-11	-2.09e-11	-2.34e-11
	0.02075	-2.42e-11	-2.78e-11	-2.76e-11	-2.43e-11	-2.65e-11	-2.4e-11	-2.08e-11	-2.55e-11	-2.67e-11	-2.57e-11	-2.32e-11	-2.44e-11	-2.44e-11		0.02075	-2.9e-10	-2.79e-10	-2.5e-10	-2.61e-10	-2.85e-10	-2.78e-10	-2.89e-10	-2.9e-10	-3.06e-10	-2.98e-10	-3.23e-10	-3.22e-10	-3.31e-10		0.02075	-2.03e-11	-2.23e-11	-2.75e-11	-1.84e-11	-2.42e-11	-2.59e-11	-2.4e-11	-2.18e-11	-2.53e-11	-2.76e-11	-3.03e-11	-2.29e-11	-2.54e-11		0.02075	-2.03e-11	-2.23e-11	-2.75e-11
	0.0208	-2.49e-11	-2.69e-11	-2.81e-11	-2.43e-11	-2.58e-11	-2.27e-11	-2.39e-11	-2.15e-11	-2.64e-11	-2.57e-11	-2.35e-11	-2.27e-11	-2.52e-11		0.0208	-2.84e-10	-2.81e-10	-2.52e-10	-2.59e-10	-2.85e-10	-2.78e-10	-2.86e-10	-2.92e-10	-3.08e-10	-2.97e-10	-3.21e-10	-3.21e-10	-3.3e-10		0.0208	-2.14e-11	-2.53e-11	-3.03e-11	-2.01e-11	-2.22e-11	-2.36e-11	-2.39e-11	-1.95e-11	-2.51e-11	-2.48e-11	-2.93e-11	-2.18e-11	-2.65e-11		0.0208	-2.14e-11	-2.53e-11	-3.03e-11
	0.02085	-2.47e-11	-2.61e-11	-2.66e-11	-2.49e-11	-2.63e-11	-2.21e-11	-2.6e-11	-1.98e-11	-2.43e-11	-2.46e-11	-2.37e-11	-2.13e-11	-2.6e-11		0.02085	-2.79e-10	-2.81e-10	-2.53e-10	-2.59e-10	-2.82e-10	-2.81e-10	-2.87e-10	-2.93e-10	-3.07e-10	-2.96e-10	-3.19e-10	-3.2e-10	-3.29e-10		0.02085	-2.22e-11	-2.84e-11	-3e-11	-2.36e-11	-2.31e-11	-2.39e-11	-2.34e-11	-2.04e-11	-2.45e-11	-2.47e-11	-2.76e-11	-2.25e-11	-2.89e-11		0.02085	-2.22e-11	-2.84e-11	-3e-11
	0.0209	-2.5e-11	-2.49e-11	-2.57e-11	-2.45e-11	-2.64e-11	-2.24e-11	-2.6e-11	-2.03e-11	-2.26e-11	-2.36e-11	-2.31e-11	-2.09e-11	-2.52e-11		0.0209	-2.81e-10	-2.8e-10	-2.54e-10	-2.56e-10	-2.8e-10	-2.84e-10	-2.86e-10	-2.93e-10	-3.05e-10	-2.98e-10	-3.16e-10	-3.22e-10	-3.3e-10		0.0209	-2.22e-11	-2.68e-11	-2.93e-11	-2.45e-11	-2.42e-11	-2.32e-11	-2.4e-11	-2.28e-11	-2.54e-11	-2.34e-11	-2.65e-11	-2.42e-11	-2.64e-11		0.0209	-2.22e-11	-2.68e-11	-2.93e-11
	0.02095	-2.48e-11	-2.43e-11	-2.37e-11	-2.33e-11	-2.61e-11	-2.3e-11	-2.5e-11	-2.01e-11	-1.96e-11	-2.34e-11	-2.21e-11	-2.28e-11	-2.43e-11		0.02095	-2.84e-10	-2.82e-10	-2.51e-10	-2.57e-10	-2.81e-10	-2.85e-10	-2.84e-10	-2.91e-10	-3.06e-10	-3e-10	-3.15e-10	-3.23e-10	-3.3e-10		0.02095	-2e-11	-2.26e-11	-2.56e-11	-2.51e-11	-2.42e-11	-2.37e-11	-2.54e-11	-2.4e-11	-2.53e-11	-2.34e-11	-2.64e-11	-2.75e-11	-2.43e-11		0.02095	-2e-11	-2.26e-11	-2.56e-11
	0.021	-2.45e-11	-2.61e-11	-2.46e-11	-2.36e-11	-2.61e-11	-2.29e-11	-2.33e-11	-2.22e-11	-1.91e-11	-2.56e-11	-2.07e-11	-2.35e-11	-2.49e-11		0.021	-2.85e-10	-2.84e-10	-2.51e-10	-2.59e-10	-2.82e-10	-2.85e-10	-2.85e-10	-2.89e-10	-3.1e-10	-3.02e-10	-3.15e-10	-3.23e-10	-3.28e-10		0.021	-2.03e-11	-2.36e-11	-2.28e-11	-2.42e-11	-2.23e-11	-2.45e-11	-2.36e-11	-2.31e-11	-2.31e-11	-2.56e-11	-2.61e-11	-2.93e-11	-2.56e-11		0.021	-2.03e-11	-2.36e-11	-2.28e-11
	0.02105	-2.42e-11	-2.84e-11	-2.73e-11	-2.51e-11	-2.52e-11	-2.22e-11	-2.41e-11	-2.44e-11	-2.17e-11	-2.81e-11	-1.94e-11	-2.4e-11	-2.46e-11		0.02105	-2.85e-10	-2.85e-10	-2.54e-10	-2.58e-10	-2.83e-10	-2.82e-10	-2.84e-10	-2.88e-10	-3.1e-10	-3e-10	-3.12e-10	-3.21e-10	-3.26e-10		0.02105	-2.15e-11	-2.65e-11	-2.09e-11	-2.11e-11	-1.89e-11	-2.31e-11	-2.22e-11	-2.28e-11	-2.2e-11	-2.51e-11	-2.81e-11	-2.87e-11	-2.68e-11		0.02105	-2.15e-11	-2.65e-11	-2.09e-11
	0.0211	-2.36e-11	-2.78e-11	-2.87e-11	-2.63e-11	-2.26e-11	-2.13e-11	-2.5e-11	-2.37e-11	-2.34e-11	-2.83e-11	-2e-11	-2.44e-11	-2.42e-11		0.0211	-2.84e-10	-2.84e-10	-2.57e-10	-2.58e-10	-2.84e-10	-2.83e-10	-2.81e-10	-2.91e-10	-3.08e-10	-2.96e-10	-3.11e-10	-3.2e-10	-3.27e-10		0.0211	-2.42e-11	-2.56e-11	-2.17e-11	-1.87e-11	-1.76e-11	-2.31e-11	-2.5e-11	-2.47e-11	-2.29e-11	-2.36e-11	-3.03e-11	-2.48e-11	-2.71e-11		0.0211	-2.42e-11	-2.56e-11	-2.17e-11
	0.02115	-2.48e-11	-2.88e-11	-2.93e-11	-2.7e-11	-2.32e-11	-2.1e-11	-2.64e-11	-2.36e-11	-2.43e-11	-2.72e-11	-2.13e-11	-2.65e-11	-2.64e-11		0.02115	-2.83e-10	-2.88e-10	-2.55e-10	-2.57e-10	-2.84e-10	-2.86e-10	-2.8e-10	-2.93e-10	-3.06e-10	-2.95e-10	-3.15e-10	-3.23e-10	-3.3e-10		0.02115	-2.48e-11	-2.25e-11	-2.42e-11	-2.01e-11	-2.03e-11	-2.26e-11	-2.71e-11	-2.53e-11	-2.34e-11	-2.39e-11	-3.04e-11	-2.17e-11	-2.62e-11		0.02115	-2.48e-11	-2.25e-11	-2.42e-11
	0.0212	-2.49e-11	-3e-11	-2.91e-11	-2.77e-11	-2.52e-11	-2.03e-11	-2.79e-11	-2.27e-11	-2.48e-11	-2.41e-11	-2.13e-11	-2.81e-11	-2.62e-11		0.0212	-2.83e-10	-2.91e-10	-2.54e-10	-2.54e-10	-2.84e-10	-2.86e-10	-2.77e-10	-2.91e-10	-3.08e-10	-2.95e-10	-3.2e-10	-3.26e-10	-3.3e-10		0.0212	-2.57e-11	-2.04e-11	-2.57e-11	-2.29e-11	-2.39e-11	-2.14e-11	-2.79e-11	-2.48e-11	-2.56e-11	-2.59e-11	-2.92e-11	-2.34e-11	-2.51e-11		0.0212	-2.57e-11	-2.04e-11	-2.57e-11
	0.02125	-2.56e-11	-2.86e-11	-2.91e-11	-2.69e-11	-2.52e-11	-2.08e-11	-2.66e-11	-2.1e-11	-2.5e-11	-2.32e-11	-2.14e-11	-2.58e-11	-2.46e-11		0.02125	-2.81e-10	-2.92e-10	-2.54e-10	-2.54e-10	-2.84e-10	-2.83e-10	-2.76e-10	-2.88e-10	-3.1e-10	-2.95e-10	-3.2e-10	-3.28e-10	-3.3e-10		0.02125	-2.45e-11	-2.26e-11	-2.64e-11	-2.43e-11	-2.5e-11	-2.25e-11	-2.75e-11	-2.43e-11	-2.47e-11	-2.48e-11	-2.62e-11	-2.54e-11	-2.62e-11		0.02125	-2.45e-11	-2.26e-11	-2.64e-11
	0.0213	-2.59e-11	-2.66e-11	-2.92e-11	-2.5e-11	-2.45e-11	-2.18e-11	-2.47e-11	-2.15e-11	-2.44e-11	-2.5e-11	-2.21e-11	-2.43e-11	-2.34e-11		0.0213	-2.82e-10	-2.91e-10	-2.56e-10	-2.56e-10	-2.82e-10	-2.85e-10	-2.78e-10	-2.85e-10	-3.1e-10	-2.94e-10	-3.18e-10	-3.28e-10	-3.29e-10		0.0213	-2.31e-11	-2.47e-11	-2.62e-11	-2.34e-11	-2.32e-11	-2.43e-11	-2.82e-11	-2.32e-11	-2.47e-11	-2.37e-11	-2.67e-11	-2.54e-11	-2.96e-11		0.0213	-2.31e-11	-2.47e-11	-2.62e-11
	0.02135	-2.57e-11	-2.5e-11	-2.71e-11	-2.54e-11	-2.46e-11	-2.37e-11	-2.49e-11	-2.07e-11	-2.43e-11	-2.48e-11	-2.17e-11	-2.44e-11	-2.27e-11		0.02135	-2.84e-10	-2.91e-10	-2.55e-10	-2.57e-10	-2.8e-10	-2.9e-10	-2.77e-10	-2.83e-10	-3.1e-10	-2.94e-10	-3.17e-10	-3.25e-10	-3.3e-10		0.02135	-2.23e-11	-2.54e-11	-2.57e-11	-2.17e-11	-2.47e-11	-2.59e-11	-2.81e-11	-2.42e-11	-2.53e-11	-2.45e-11	-2.79e-11	-2.51e-11	-3.2e-11		0.02135	-2.23e-11	-2.54e-11	-2.57e-11
	0.0214	-2.69e-11	-2.36e-11	-2.39e-11	-2.65e-11	-2.54e-11	-2.42e-11	-2.35e-11	-2.04e-11	-2.49e-11	-2.39e-11	-2.16e-11	-2.4e-11	-2.2e-11		0.0214	-2.86e-10	-2.96e-10	-2.55e-10	-2.58e-10	-2.81e-10	-2.94e-10	-2.77e-10	-2.86e-10	-3.09e-10	-2.95e-10	-3.16e-10	-3.23e-10	-3.33e-10		0.0214	-2.37e-11	-2.65e-11	-2.42e-11	-2.06e-11	-2.51e-11	-2.64e-11	-2.22e-11	-2.64e-11	-2.56e-11	-2.79e-11	-2.75e-11	-2.34e-11	-3e-11		0.0214	-2.37e-11	-2.65e-11	-2.42e-11
	0.02145	-2.73e-11	-2.47e-11	-2.3e-11	-2.8e-11	-2.55e-11	-2.33e-11	-2.19e-11	-2.14e-11	-2.54e-11	-2.37e-11	-2.19e-11	-2.38e-11	-2.18e-11		0.02145	-2.85e-10	-2.99e-10	-2.56e-10	-2.6e-10	-2.83e-10	-2.92e-10	-2.76e-10	-2.88e-10	-3.07e-10	-2.96e-10	-3.17e-10	-3.22e-10	-3.34e-10		0.02145	-2.4e-11	-2.53e-11	-2.26e-11	-2.14e-11	-2.32e-11	-2.59e-11	-1.95e-11	-2.54e-11	-2.62e-11	-2.9e-11	-2.7e-11	-2.2e-11	-2.81e-11		0.02145	-2.4e-11	-2.53e-11	-2.26e-11
	0.0215	-2.61e-11	-2.52e-11	-2.46e-11	-3.04e-11	-2.51e-11	-2.27e-11	-2.35e-11	-2.24e-11	-2.53e-11	-2.31e-11	-2.17e-11	-2.36e-11	-2.33e-11		0.0215	-2.85e-10	-2.99e-10	-2.54e-10	-2.58e-10	-2.83e-10	-2.88e-10	-2.76e-10	-2.89e-10	-3.07e-10	-2.94e-10	-3.16e-10	-3.2e-10	-3.37e-10		0.0215	-2.22e-11	-2.39e-11	-2.12e-11	-2.26e-11	-2.15e-11	-2.54e-11	-2.12e-11	-2.15e-11	-2.68e-11	-2.75e-11	-2.75e-11	-2.06e-11	-2.7e-11		0.0215	-2.22e-11	-2.39e-11	-2.12e-11
	0.02155	-2.54e-11	-2.67e-11	-2.71e-11	-2.93e-11	-2.56e-11	-2.39e-11	-2.55e-11	-2.14e-11	-2.41e-11	-2.27e-11	-2e-11	-2.25e-11	-2.35e-11		0.02155	-2.85e-10	-2.95e-10	-2.55e-10	-2.59e-10	-2.83e-10	-2.83e-10	-2.75e-10	-2.9e-10	-3.1e-10	-2.93e-10	-3.15e-10	-3.21e-10	-3.37e-10		0.02155	-2.25e-11	-2.22e-11	-2.31e-11	-2.29e-11	-2.17e-11	-2.5e-11	-2.39e-11	-1.93e-11	-2.31e-11	-2.62e-11	-3.04e-11	-2.08e-11	-2.62e-11		0.02155	-2.25e-11	-2.22e-11	-2.31e-11
	0.0216	-2.63e-11	-2.71e-11	-2.64e-11	-2.58e-11	-2.64e-11	-2.51e-11	-2.57e-11	-2.2e-11	-2.26e-11	-2.25e-11	-2.13e-11	-2.25e-11	-2.45e-11		0.0216	-2.87e-10	-2.91e-10	-2.57e-10	-2.59e-10	-2.81e-10	-2.8e-10	-2.77e-10	-2.86e-10	-3.09e-10	-2.92e-10	-3.14e-10	-3.21e-10	-3.35e-10		0.0216	-2.4e-11	-2.17e-11	-2.73e-11	-2.25e-11	-2.15e-11	-2.45e-11	-2.47e-11	-2.28e-11	-1.89e-11	-2.7e-11	-3.2e-11	-2.45e-11	-2.65e-11		0.0216	-2.4e-11	-2.17e-11	-2.73e-11
	0.02165	-2.66e-11	-2.68e-11	-2.61e-11	-2.49e-11	-2.68e-11	-2.61e-11	-2.57e-11	-2.38e-11	-2.1e-11	-2.39e-11	-2.45e-11	-2.26e-11	-2.55e-11		0.02165	-2.9e-10	-2.88e-10	-2.59e-10	-2.57e-10	-2.8e-10	-2.82e-10	-2.78e-10	-2.86e-10	-3.07e-10	-2.93e-10	-3.15e-10	-3.2e-10	-3.33e-10		0.02165	-2.56e-11	-2.47e-11	-2.82e-11	-2.22e-11	-1.93e-11	-2.32e-11	-2.36e-11	-2.56e-11	-2.06e-11	-2.71e-11	-3.06e-11	-2.87e-11	-2.67e-11		0.02165	-2.56e-11	-2.47e-11	-2.82e-11
	0.0217	-2.8e-11	-2.79e-11	-2.75e-11	-2.66e-11	-2.7e-11	-2.52e-11	-2.51e-11	-2.56e-11	-1.96e-11	-2.58e-11	-2.51e-11	-2.27e-11	-2.52e-11		0.0217	-2.91e-10	-2.89e-10	-2.59e-10	-2.55e-10	-2.82e-10	-2.86e-10	-2.77e-10	-2.91e-10	-3.05e-10	-2.96e-10	-3.16e-10	-3.2e-10	-3.31e-10		0.0217	-2.62e-11	-2.5e-11	-2.73e-11	-2.09e-11	-1.95e-11	-2.01e-11	-2.67e-11	-2.57e-11	-2.59e-11	-2.5e-11	-2.68e-11	-2.78e-11	-2.76e-11		0.0217	-2.62e-11	-2.5e-11	-2.73e-11
	0.02175	-3e-11	-2.97e-11	-2.72e-11	-2.9e-11	-2.65e-11	-2.21e-11	-2.31e-11	-2.54e-11	-2.22e-11	-2.36e-11	-2.42e-11	-2.4e-11	-2.44e-11		0.02175	-2.89e-10	-2.91e-10	-2.58e-10	-2.53e-10	-2.82e-10	-2.88e-10	-2.81e-10	-2.89e-10	-3.06e-10	-2.98e-10	-3.15e-10	-3.2e-10	-3.31e-10		0.02175	-2.45e-11	-2.17e-11	-2.36e-11	-2.15e-11	-2.15e-11	-1.92e-11	-2.64e-11	-2.65e-11	-2.86e-11	-2.39e-11	-2.53e-11	-2.68e-11	-2.79e-11		0.02175	-2.45e-11	-2.17e-11	-2.36e-11
	0.0218	-2.85e-11	-2.82e-11	-2.67e-11	-2.95e-11	-2.63e-11	-2.1e-11	-2.3e-11	-2.53e-11	-2.57e-11	-2.36e-11	-2.35e-11	-2.59e-11	-2.37e-11		0.0218	-2.87e-10	-2.91e-10	-2.59e-10	-2.52e-10	-2.79e-10	-2.87e-10	-2.83e-10	-2.87e-10	-3.05e-10	-3e-10	-3.14e-10	-3.19e-10	-3.3e-10		0.0218	-2.23e-11	-2.06e-11	-2.09e-11	-2.18e-11	-2.37e-11	-2.01e-11	-2.59e-11	-2.39e-11	-2.73e-11	-2.42e-11	-2.73e-11	-2.57e-11	-2.53e-11		0.0218	-2.23e-11	-2.06e-11	-2.09e-11
	0.02185	-2.74e-11	-2.6e-11	-2.61e-11	-2.87e-11	-2.56e-11	-2.28e-11	-2.37e-11	-2.42e-11	-2.53e-11	-2.54e-11	-2.33e-11	-2.74e-11	-2.26e-11		0.02185	-2.86e-10	-2.92e-10	-2.61e-10	-2.52e-10	-2.77e-10	-2.86e-10	-2.81e-10	-2.87e-10	-3.04e-10	-3.02e-10	-3.15e-10	-3.2e-10	-3.29e-10		0.02185	-2.26e-11	-2.04e-11	-2.31e-11	-2.06e-11	-2.45e-11	-2.28e-11	-2.61e-11	-2.23e-11	-2.7e-11	-2.59e-11	-2.98e-11	-2.47e-11	-2.37e-11		0.02185	-2.26e-11	-2.04e-11	-2.31e-11
	0.0219	-2.69e-11	-2.46e-11	-2.63e-11	-2.74e-11	-2.55e-11	-2.47e-11	-2.36e-11	-2.28e-11	-2.33e-11	-2.59e-11	-2.28e-11	-2.61e-11	-2.41e-11		0.0219	-2.84e-10	-2.93e-10	-2.6e-10	-2.51e-10	-2.79e-10	-2.85e-10	-2.8e-10	-2.86e-10	-3.04e-10	-3.02e-10	-3.16e-10	-3.21e-10	-3.28e-10		0.0219	-2.42e-11	-2.4e-11	-2.59e-11	-2.31e-11	-2.48e-11	-2.53e-11	-2.65e-11	-2.14e-11	-2.64e-11	-2.67e-11	-3.04e-11	-2.18e-11	-2.53e-11		0.0219	-2.42e-11	-2.4e-11	-2.59e-11
	0.02195	-2.65e-11	-2.55e-11	-2.56e-11	-2.5e-11	-2.7e-11	-2.61e-11	-2.42e-11	-2.18e-11	-2.47e-11	-2.62e-11	-2.31e-11	-2.49e-11	-2.65e-11		0.02195	-2.81e-10	-2.94e-10	-2.59e-10	-2.5e-10	-2.82e-10	-2.85e-10	-2.78e-10	-2.84e-10	-3.02e-10	-2.99e-10	-3.15e-10	-3.2e-10	-3.26e-10		0.02195	-2.47e-11	-2.92e-11	-2.54e-11	-2.39e-11	-2.48e-11	-2.53e-11	-2.5e-11	-2.25e-11	-2.57e-11	-2.81e-11	-3.01e-11	-2e-11	-2.5e-11		0.02195	-2.47e-11	-2.92e-11	-2.54e-11
	0.022	-2.61e-11	-2.6e-11	-2.46e-11	-2.34e-11	-2.62e-11	-2.6e-11	-2.34e-11	-1.98e-11	-2.42e-11	-2.4e-11	-2.35e-11	-2.53e-11	-2.79e-11		0.022	-2.82e-10	-2.97e-10	-2.58e-10	-2.49e-10	-2.81e-10	-2.86e-10	-2.76e-10	-2.83e-10	-3.03e-10	-2.98e-10	-3.14e-10	-3.2e-10	-3.27e-10		0.022	-2.4e-11	-3.01e-11	-2.26e-11	-2.22e-11	-2.39e-11	-2.18e-11	-2.51e-11	-2.31e-11	-2.48e-11	-2.95e-11	-2.98e-11	-2.29e-11	-2.51e-11		0.022	-2.4e-11	-3.01e-11	-2.26e-11
	0.02205	-2.37e-11	-2.64e-11	-2.56e-11	-2.38e-11	-2.42e-11	-2.51e-11	-2.4e-11	-2.13e-11	-2.36e-11	-2.22e-11	-2.18e-11	-2.71e-11	-2.55e-11		0.02205	-2.86e-10	-2.99e-10	-2.6e-10	-2.51e-10	-2.8e-10	-2.88e-10	-2.72e-10	-2.83e-10	-3.05e-10	-2.99e-10	-3.17e-10	-3.21e-10	-3.3e-10		0.02205	-2.59e-11	-2.64e-11	-2.26e-11	-2.25e-11	-2.18e-11	-2.2e-11	-2.7e-11	-2.4e-11	-2.39e-11	-2.86e-11	-2.95e-11	-2.56e-11	-2.78e-11		0.02205	-2.59e-11	-2.64e-11	-2.26e-11
	0.0221	-2.34e-11	-2.78e-11	-2.58e-11	-2.43e-11	-2.42e-11	-2.24e-11	-2.55e-11	-2.32e-11	-2.36e-11	-2.2e-11	-2.01e-11	-2.86e-11	-2.24e-11		0.0221	-2.86e-10	-2.96e-10	-2.61e-10	-2.56e-10	-2.78e-10	-2.88e-10	-2.72e-10	-2.84e-10	-3.05e-10	-2.98e-10	-3.2e-10	-3.24e-10	-3.3e-10		0.0221	-2.68e-11	-2.15e-11	-2.7e-11	-2.23e-11	-2.25e-11	-2.32e-11	-2.64e-11	-2.5e-11	-2.39e-11	-2.53e-11	-2.71e-11	-2.5e-11	-3.15e-11		0.0221	-2.68e-11	-2.15e-11	-2.7e-11
	0.02215	-2.41e-11	-2.74e-11	-2.56e-11	-2.47e-11	-2.48e-11	-2.05e-11	-2.57e-11	-2.33e-11	-2.23e-11	-2.33e-11	-1.89e-11	-2.66e-11	-2.15e-11		0.02215	-2.82e-10	-2.91e-10	-2.6e-10	-2.56e-10	-2.77e-10	-2.88e-10	-2.76e-10	-2.89e-10	-3.05e-10	-2.96e-10	-3.19e-10	-3.26e-10	-3.29e-10		0.02215	-2.45e-11	-2.04e-11	-2.65e-11	-2.06e-11	-2.42e-11	-2.51e-11	-2.37e-11	-2.67e-11	-2.36e-11	-2.37e-11	-2.59e-11	-2.39e-11	-2.98e-11		0.02215	-2.45e-11	-2.04e-11	-2.65e-11
	0.0222	-2.66e-11	-2.78e-11	-2.48e-11	-2.5e-11	-2.46e-11	-2.09e-11	-2.45e-11	-2.32e-11	-2.31e-11	-2.6e-11	-2.03e-11	-2.3e-11	-2.3e-11		0.0222	-2.79e-10	-2.9e-10	-2.61e-10	-2.54e-10	-2.78e-10	-2.88e-10	-2.79e-10	-2.93e-10	-3.03e-10	-2.97e-10	-3.19e-10	-3.27e-10	-3.31e-10		0.0222	-1.97e-11	-2.18e-11	-2.25e-11	-1.98e-11	-2.42e-11	-2.54e-11	-2.03e-11	-2.67e-11	-2.23e-11	-2.28e-11	-2.7e-11	-2.48e-11	-2.47e-11		0.0222	-1.97e-11	-2.18e-11	-2.25e-11
	0.02225	-2.78e-11	-2.87e-11	-2.5e-11	-2.48e-11	-2.57e-11	-2.19e-11	-2.32e-11	-2.45e-11	-2.61e-11	-2.68e-11	-2.33e-11	-2.04e-11	-2.53e-11		0.02225	-2.8e-10	-2.89e-10	-2.61e-10	-2.51e-10	-2.81e-10	-2.9e-10	-2.79e-10	-2.94e-10	-3.02e-10	-2.98e-10	-3.23e-10	-3.27e-10	-3.32e-10		0.02225	-1.76e-11	-2.39e-11	-2.03e-11	-2.22e-11	-2.2e-11	-2.51e-11	-2e-11	-2.36e-11	-2.18e-11	-2.39e-11	-2.81e-11	-2.43e-11	-2.37e-11		0.02225	-1.76e-11	-2.39e-11	-2.03e-11
	0.0223	-2.67e-11	-2.86e-11	-2.69e-11	-2.47e-11	-2.65e-11	-2.35e-11	-2.47e-11	-2.52e-11	-2.65e-11	-2.53e-11	-2.47e-11	-1.88e-11	-2.77e-11		0.0223	-2.81e-10	-2.88e-10	-2.6e-10	-2.53e-10	-2.83e-10	-2.93e-10	-2.79e-10	-2.92e-10	-3.03e-10	-2.96e-10	-3.21e-10	-3.26e-10	-3.32e-10		0.0223	-2.14e-11	-2.25e-11	-2.26e-11	-2.31e-11	-2.08e-11	-2.45e-11	-2.34e-11	-2.31e-11	-2.53e-11	-2.54e-11	-3.04e-11	-2.54e-11	-2.53e-11		0.0223	-2.14e-11	-2.25e-11	-2.26e-11
	0.02235	-2.68e-11	-2.6e-11	-2.68e-11	-2.57e-11	-2.65e-11	-2.66e-11	-2.65e-11	-2.4e-11	-2.51e-11	-2.44e-11	-2.43e-11	-1.98e-11	-2.83e-11		0.02235	-2.81e-10	-2.89e-10	-2.59e-10	-2.53e-10	-2.84e-10	-2.94e-10	-2.8e-10	-2.93e-10	-3.04e-10	-2.94e-10	-3.19e-10	-3.25e-10	-3.3e-10		0.02235	-2.39e-11	-2.34e-11	-2.56e-11	-2.34e-11	-2.29e-11	-2.22e-11	-2.4e-11	-2.42e-11	-2.9e-11	-2.61e-11	-3.07e-11	-2.65e-11	-2.81e-11		0.02235	-2.39e-11	-2.34e-11	-2.56e-11
	0.0224	-2.8e-11	-2.5e-11	-2.54e-11	-2.55e-11	-2.62e-11	-2.67e-11	-2.56e-11	-2.33e-11	-2.34e-11	-2.42e-11	-2.36e-11	-2.27e-11	-2.69e-11		0.0224	-2.8e-10	-2.91e-10	-2.58e-10	-2.51e-10	-2.83e-10	-2.93e-10	-2.8e-10	-2.96e-10	-3.06e-10	-2.93e-10	-3.16e-10	-3.26e-10	-3.3e-10		0.0224	-2.06e-11	-2.62e-11	-2.53e-11	-2.43e-11	-2.59e-11	-2.04e-11	-2.4e-11	-2.64e-11	-2.9e-11	-2.51e-11	-2.75e-11	-2.59e-11	-2.78e-11		0.0224	-2.06e-11	-2.62e-11	-2.53e-11
	0.02245	-2.72e-11	-2.78e-11	-2.44e-11	-2.51e-11	-2.46e-11	-2.46e-11	-2.35e-11	-2.39e-11	-2.28e-11	-2.35e-11	-2.32e-11	-2.33e-11	-2.45e-11		0.02245	-2.81e-10	-2.93e-10	-2.59e-10	-2.52e-10	-2.84e-10	-2.92e-10	-2.8e-10	-2.98e-10	-3.1e-10	-2.9e-10	-3.11e-10	-3.22e-10	-3.3e-10		0.02245	-1.65e-11	-2.76e-11	-2.39e-11	-2.32e-11	-2.39e-11	-2.31e-11	-2.45e-11	-2.59e-11	-2.59e-11	-2.42e-11	-2.62e-11	-2.47e-11	-2.59e-11		0.02245	-1.65e-11	-2.76e-11	-2.39e-11
	0.0225	-2.44e-11	-2.97e-11	-2.45e-11	-2.5e-11	-2.3e-11	-2.28e-11	-2.3e-11	-2.52e-11	-2.26e-11	-2.14e-11	-2.27e-11	-2.3e-11	-2.28e-11		0.0225	-2.8e-10	-2.91e-10	-2.59e-10	-2.54e-10	-2.85e-10	-2.94e-10	-2.81e-10	-2.96e-10	-3.09e-10	-2.91e-10	-3.13e-10	-3.2e-10	-3.3e-10		0.0225	-2.01e-11	-2.45e-11	-2.48e-11	-2.4e-11	-2.23e-11	-2.43e-11	-2.62e-11	-2.37e-11	-2.47e-11	-2.47e-11	-2.73e-11	-2.64e-11	-2.39e-11		0.0225	-2.01e-11	-2.45e-11	-2.48e-11
	0.02255	-2.26e-11	-2.83e-11	-2.42e-11	-2.46e-11	-2.31e-11	-2.04e-11	-2.35e-11	-2.55e-11	-2.21e-11	-1.95e-11	-2.17e-11	-2.3e-11	-2.37e-11		0.02255	-2.8e-10	-2.91e-10	-2.59e-10	-2.54e-10	-2.87e-10	-2.96e-10	-2.81e-10	-2.91e-10	-3.04e-10	-2.91e-10	-3.16e-10	-3.18e-10	-3.3e-10		0.02255	-2.42e-11	-2.04e-11	-2.7e-11	-2.34e-11	-2.37e-11	-2.45e-11	-2.7e-11	-2.26e-11	-2.53e-11	-2.67e-11	-2.64e-11	-2.75e-11	-2.48e-11		0.02255	-2.42e-11	-2.04e-11	-2.7e-11
	0.0226	-2.32e-11	-2.51e-11	-2.39e-11	-2.55e-11	-2.37e-11	-2.07e-11	-2.54e-11	-2.47e-11	-2.23e-11	-2.1e-11	-2.17e-11	-2.3e-11	-2.28e-11		0.0226	-2.8e-10	-2.91e-10	-2.59e-10	-2.53e-10	-2.89e-10	-2.94e-10	-2.8e-10	-2.87e-10	-3.04e-10	-2.9e-10	-3.16e-10	-3.19e-10	-3.27e-10		0.0226	-2.45e-11	-2.22e-11	-2.87e-11	-2.14e-11	-2.51e-11	-2.43e-11	-2.56e-11	-2.39e-11	-2.45e-11	-2.75e-11	-2.73e-11	-2.62e-11	-2.34e-11		0.0226	-2.45e-11	-2.22e-11	-2.87e-11
	0.02265	-2.22e-11	-2.46e-11	-2.36e-11	-2.65e-11	-2.39e-11	-2.19e-11	-2.65e-11	-2.31e-11	-2.26e-11	-2.28e-11	-2.32e-11	-2.28e-11	-2.28e-11		0.02265	-2.8e-10	-2.9e-10	-2.6e-10	-2.51e-10	-2.91e-10	-2.93e-10	-2.78e-10	-2.86e-10	-3.05e-10	-2.87e-10	-3.15e-10	-3.2e-10	-3.26e-10		0.02265	-2.53e-11	-2.43e-11	-2.82e-11	-2.22e-11	-2.26e-11	-2.17e-11	-2.67e-11	-2.56e-11	-2.56e-11	-2.57e-11	-2.9e-11	-2.42e-11	-2.36e-11		0.02265	-2.53e-11	-2.43e-11	-2.82e-11
	0.0227	-2.17e-11	-2.66e-11	-2.45e-11	-2.59e-11	-2.43e-11	-2.15e-11	-2.67e-11	-2.23e-11	-2.27e-11	-2.4e-11	-2.36e-11	-2.31e-11	-2.29e-11		0.0227	-2.76e-10	-2.9e-10	-2.62e-10	-2.51e-10	-2.91e-10	-2.94e-10	-2.8e-10	-2.89e-10	-3.07e-10	-2.87e-10	-3.17e-10	-3.23e-10	-3.29e-10		0.0227	-2.45e-11	-2.57e-11	-2.64e-11	-2.23e-11	-2.14e-11	-2.12e-11	-2.84e-11	-2.64e-11	-2.61e-11	-2.37e-11	-3e-11	-2.53e-11	-2.43e-11		0.0227	-2.45e-11	-2.57e-11	-2.64e-11
	0.02275	-2.25e-11	-2.71e-11	-2.62e-11	-2.4e-11	-2.35e-11	-2.09e-11	-2.4e-11	-2.19e-11	-2.22e-11	-2.52e-11	-2.25e-11	-2.42e-11	-2.18e-11		0.02275	-2.75e-10	-2.91e-10	-2.61e-10	-2.49e-10	-2.91e-10	-2.94e-10	-2.82e-10	-2.91e-10	-3.05e-10	-2.89e-10	-3.18e-10	-3.21e-10	-3.31e-10		0.02275	-2.23e-11	-2.57e-11	-2.47e-11	-2.2e-11	-2.18e-11	-2.36e-11	-2.65e-11	-2.62e-11	-2.42e-11	-2.5e-11	-2.76e-11	-2.73e-11	-2.56e-11		0.02275	-2.23e-11	-2.57e-11	-2.47e-11
	0.0228	-2.36e-11	-2.66e-11	-2.65e-11	-2.54e-11	-2.27e-11	-2.17e-11	-2.23e-11	-2.22e-11	-2.37e-11	-2.51e-11	-2.17e-11	-2.54e-11	-2.3e-11		0.0228	-2.71e-10	-2.92e-10	-2.59e-10	-2.44e-10	-2.9e-10	-2.96e-10	-2.83e-10	-2.92e-10	-3.01e-10	-2.91e-10	-3.18e-10	-3.19e-10	-3.32e-10		0.0228	-2.17e-11	-2.34e-11	-2.34e-11	-2.5e-11	-2.17e-11	-2.25e-11	-2.64e-11	-2.65e-11	-2.43e-11	-2.73e-11	-2.81e-11	-2.67e-11	-2.64e-11		0.0228	-2.17e-11	-2.34e-11	-2.34e-11
	0.02285	-2.54e-11	-2.67e-11	-2.53e-11	-2.7e-11	-2.55e-11	-2.25e-11	-2.28e-11	-2.27e-11	-2.46e-11	-2.49e-11	-2.18e-11	-2.51e-11	-2.38e-11		0.02285	-2.67e-10	-2.91e-10	-2.57e-10	-2.44e-10	-2.88e-10	-2.96e-10	-2.81e-10	-2.9e-10	-3.02e-10	-2.95e-10	-3.15e-10	-3.18e-10	-3.31e-10		0.02285	-2.34e-11	-2.23e-11	-2.34e-11	-2.5e-11	-2.23e-11	-2.26e-11	-2.7e-11	-2.48e-11	-2.43e-11	-2.75e-11	-3.14e-11	-2.39e-11	-2.81e-11		0.02285	-2.34e-11	-2.23e-11	-2.34e-11
	0.0229	-2.56e-11	-2.73e-11	-2.32e-11	-2.7e-11	-2.74e-11	-2.31e-11	-2.25e-11	-2.32e-11	-2.3e-11	-2.49e-11	-2.27e-11	-2.51e-11	-2.44e-11		0.0229	-2.68e-10	-2.86e-10	-2.55e-10	-2.47e-10	-2.88e-10	-2.97e-10	-2.79e-10	-2.88e-10	-3.04e-10	-2.97e-10	-3.12e-10	-3.16e-10	-3.32e-10		0.0229	-2.68e-11	-2.43e-11	-2.67e-11	-2.48e-11	-2.5e-11	-2.73e-11	-2.56e-11	-2.54e-11	-2.45e-11	-2.59e-11	-3.18e-11	-2.37e-11	-2.92e-11		0.0229	-2.68e-11	-2.43e-11	-2.67e-11
	0.02295	-2.36e-11	-2.67e-11	-2.45e-11	-2.75e-11	-2.59e-11	-2.33e-11	-2.12e-11	-2.46e-11	-2.04e-11	-2.48e-11	-2.1e-11	-2.53e-11	-2.44e-11		0.02295	-2.68e-10	-2.88e-10	-2.53e-10	-2.47e-10	-2.92e-10	-2.96e-10	-2.79e-10	-2.88e-10	-3.04e-10	-2.99e-10	-3.13e-10	-3.16e-10	-3.33e-10		0.02295	-2.76e-11	-2.75e-11	-2.68e-11	-2.31e-11	-2.57e-11	-2.87e-11	-2.67e-11	-2.62e-11	-2.39e-11	-2.42e-11	-2.9e-11	-2.47e-11	-2.57e-11		0.02295	-2.76e-11	-2.75e-11	-2.68e-11
	0.023	-2.22e-11	-2.57e-11	-2.68e-11	-2.68e-11	-2.49e-11	-2.25e-11	-1.99e-11	-2.65e-11	-2.05e-11	-2.47e-11	-1.94e-11	-2.36e-11	-2.42e-11		0.023	-2.68e-10	-2.89e-10	-2.54e-10	-2.45e-10	-2.95e-10	-2.92e-10	-2.8e-10	-2.91e-10	-3.06e-10	-2.97e-10	-3.17e-10	-3.17e-10	-3.31e-10		0.023	-2.42e-11	-2.65e-11	-2.5e-11	-1.86e-11	-2.59e-11	-2.53e-11	-2.67e-11	-2.81e-11	-2.15e-11	-2.39e-11	-2.89e-11	-2.42e-11	-2.43e-11		0.023	-2.42e-11	-2.65e-11	-2.5e-11
	0.02305	-2.37e-11	-2.63e-11	-2.88e-11	-2.49e-11	-2.55e-11	-2.23e-11	-1.95e-11	-2.39e-11	-2.14e-11	-2.46e-11	-2.08e-11	-2.23e-11	-2.46e-11		0.02305	-2.68e-10	-2.88e-10	-2.55e-10	-2.45e-10	-2.95e-10	-2.9e-10	-2.79e-10	-2.91e-10	-3.07e-10	-2.97e-10	-3.21e-10	-3.21e-10	-3.3e-10		0.02305	-2.14e-11	-2.48e-11	-2.29e-11	-1.89e-11	-2.43e-11	-2.12e-11	-2.64e-11	-2.47e-11	-2.26e-11	-2.67e-11	-2.96e-11	-2.26e-11	-2.5e-11		0.02305	-2.14e-11	-2.48e-11	-2.29e-11
	0.0231	-2.46e-11	-2.68e-11	-2.83e-11	-2.3e-11	-2.47e-11	-2.37e-11	-2.11e-11	-2.08e-11	-2.32e-11	-2.37e-11	-2.31e-11	-2.17e-11	-2.42e-11		0.0231	-2.67e-10	-2.87e-10	-2.56e-10	-2.45e-10	-2.94e-10	-2.91e-10	-2.77e-10	-2.89e-10	-3.05e-10	-2.97e-10	-3.2e-10	-3.22e-10	-3.28e-10		0.0231	-2.22e-11	-2.42e-11	-2.17e-11	-2.37e-11	-2.14e-11	-2.09e-11	-2.67e-11	-2.04e-11	-2.61e-11	-2.84e-11	-2.95e-11	-2.23e-11	-2.51e-11		0.0231	-2.22e-11	-2.42e-11	-2.17e-11
	0.02315	-2.42e-11	-2.56e-11	-2.56e-11	-2.47e-11	-2.48e-11	-2.51e-11	-2.31e-11	-2.04e-11	-2.54e-11	-2.43e-11	-2.23e-11	-2.24e-11	-2.58e-11		0.02315	-2.67e-10	-2.86e-10	-2.56e-10	-2.46e-10	-2.91e-10	-2.87e-10	-2.78e-10	-2.89e-10	-3.03e-10	-2.96e-10	-3.17e-10	-3.22e-10	-3.28e-10		0.02315	-2.29e-11	-2.17e-11	-2.28e-11	-2.64e-11	-2.18e-11	-2.32e-11	-2.51e-11	-2.22e-11	-2.82e-11	-2.61e-11	-2.82e-11	-2.62e-11	-2.86e-11		0.02315	-2.29e-11	-2.17e-11	-2.28e-11
	0.0232	-2.32e-11	-2.56e-11	-2.32e-11	-2.8e-11	-2.53e-11	-2.45e-11	-2.51e-11	-2.3e-11	-2.7e-11	-2.48e-11	-2.05e-11	-2.29e-11	-2.75e-11		0.0232	-2.7e-10	-2.87e-10	-2.57e-10	-2.49e-10	-2.88e-10	-2.86e-10	-2.78e-10	-2.89e-10	-3.04e-10	-2.98e-10	-3.16e-10	-3.21e-10	-3.29e-10		0.0232	-2.39e-11	-2.12e-11	-2.25e-11	-2.39e-11	-2.26e-11	-2.51e-11	-2.47e-11	-2.61e-11	-3e-11	-2.43e-11	-2.75e-11	-2.78e-11	-2.92e-11		0.0232	-2.39e-11	-2.12e-11	-2.25e-11
	0.02325	-2.25e-11	-2.73e-11	-2.22e-11	-2.68e-11	-2.46e-11	-2.32e-11	-2.66e-11	-2.43e-11	-2.71e-11	-2.45e-11	-2.2e-11	-2.25e-11	-2.71e-11		0.02325	-2.74e-10	-2.87e-10	-2.58e-10	-2.49e-10	-2.89e-10	-2.87e-10	-2.78e-10	-2.88e-10	-3.04e-10	-2.99e-10	-3.15e-10	-3.2e-10	-3.28e-10		0.02325	-2.25e-11	-2.31e-11	-2.34e-11	-1.98e-11	-2.29e-11	-2.65e-11	-2.43e-11	-2.71e-11	-2.84e-11	-2.42e-11	-2.53e-11	-2.57e-11	-2.43e-11		0.02325	-2.25e-11	-2.31e-11	-2.34e-11
	0.0233	-2.29e-11	-2.83e-11	-2.37e-11	-2.43e-11	-2.43e-11	-2.22e-11	-2.7e-11	-2.49e-11	-2.46e-11	-2.42e-11	-2.59e-11	-2.19e-11	-2.56e-11		0.0233	-2.77e-10	-2.87e-10	-2.57e-10	-2.48e-10	-2.91e-10	-2.85e-10	-2.8e-10	-2.87e-10	-3.03e-10	-2.98e-10	-3.13e-10	-3.2e-10	-3.26e-10		0.0233	-2.31e-11	-2.42e-11	-2.53e-11	-1.98e-11	-2.18e-11	-2.53e-11	-2.29e-11	-2.75e-11	-2.51e-11	-2.29e-11	-2.64e-11	-2.53e-11	-2.06e-11		0.0233	-2.31e-11	-2.42e-11	-2.53e-11
	0.02335	-2.31e-11	-2.95e-11	-2.57e-11	-2.53e-11	-2.54e-11	-2.22e-11	-2.5e-11	-2.46e-11	-2.34e-11	-2.45e-11	-2.63e-11	-2.27e-11	-2.41e-11		0.02335	-2.79e-10	-2.87e-10	-2.54e-10	-2.48e-10	-2.9e-10	-2.82e-10	-2.8e-10	-2.87e-10	-3.04e-10	-2.96e-10	-3.14e-10	-3.2e-10	-3.26e-10		0.02335	-2.42e-11	-2.4e-11	-2.78e-11	-2.28e-11	-2.17e-11	-2.32e-11	-2.59e-11	-2.7e-11	-2.37e-11	-2.45e-11	-2.93e-11	-2.75e-11	-2.37e-11		0.02335	-2.42e-11	-2.4e-11	-2.78e-11
	0.0234	-2.32e-11	-3e-11	-2.86e-11	-2.67e-11	-2.63e-11	-2.14e-11	-2.23e-11	-2.39e-11	-2.41e-11	-2.45e-11	-2.26e-11	-2.37e-11	-2.21e-11		0.0234	-2.76e-10	-2.85e-10	-2.51e-10	-2.47e-10	-2.9e-10	-2.81e-10	-2.8e-10	-2.88e-10	-3.08e-10	-2.94e-10	-3.18e-10	-3.21e-10	-3.28e-10		0.0234	-2.42e-11	-2.31e-11	-2.82e-11	-2.34e-11	-2.5e-11	-2.18e-11	-2.95e-11	-2.53e-11	-2.37e-11	-2.87e-11	-3.25e-11	-2.81e-11	-2.87e-11		0.0234	-2.42e-11	-2.31e-11	-2.82e-11
	0.02345	-2.32e-11	-3.04e-11	-3.04e-11	-2.63e-11	-2.76e-11	-2.22e-11	-2.08e-11	-2.39e-11	-2.34e-11	-2.5e-11	-2.23e-11	-2.28e-11	-2.13e-11		0.02345	-2.76e-10	-2.84e-10	-2.51e-10	-2.49e-10	-2.88e-10	-2.82e-10	-2.79e-10	-2.9e-10	-3.08e-10	-2.97e-10	-3.19e-10	-3.21e-10	-3.32e-10		0.02345	-2.25e-11	-2.28e-11	-2.67e-11	-2.14e-11	-2.62e-11	-2.04e-11	-2.84e-11	-2.42e-11	-2.51e-11	-2.82e-11	-3.01e-11	-2.71e-11	-2.98e-11		0.02345	-2.25e-11	-2.28e-11	-2.67e-11
	0.0235	-2.25e-11	-2.74e-11	-2.85e-11	-2.69e-11	-2.81e-11	-2.56e-11	-2.05e-11	-2.47e-11	-2.21e-11	-2.4e-11	-2.43e-11	-2.24e-11	-2.36e-11		0.0235	-2.74e-10	-2.86e-10	-2.52e-10	-2.52e-10	-2.9e-10	-2.84e-10	-2.8e-10	-2.9e-10	-3.06e-10	-2.98e-10	-3.2e-10	-3.2e-10	-3.32e-10		0.0235	-1.98e-11	-2.31e-11	-2.37e-11	-2.04e-11	-2.5e-11	-2.11e-11	-2.7e-11	-2.39e-11	-2.84e-11	-2.45e-11	-2.7e-11	-2.78e-11	-2.82e-11		0.0235	-1.98e-11	-2.31e-11	-2.37e-11
	0.02355	-2.46e-11	-2.55e-11	-2.65e-11	-2.93e-11	-2.8e-11	-2.71e-11	-2.25e-11	-2.47e-11	-2.1e-11	-2.22e-11	-2.43e-11	-2.32e-11	-2.53e-11		0.02355	-2.7e-10	-2.9e-10	-2.55e-10	-2.53e-10	-2.91e-10	-2.88e-10	-2.84e-10	-2.91e-10	-3.04e-10	-2.95e-10	-3.19e-10	-3.18e-10	-3.33e-10		0.02355	-2.25e-11	-2.4e-11	-2.14e-11	-2.12e-11	-2.47e-11	-2.48e-11	-2.68e-11	-2.37e-11	-2.96e-11	-2.31e-11	-2.79e-11	-2.76e-11	-2.68e-11		0.02355	-2.25e-11	-2.4e-11	-2.14e-11
	0.0236	-2.79e-11	-2.65e-11	-2.61e-11	-2.99e-11	-2.79e-11	-2.73e-11	-2.53e-11	-2.33e-11	-2.16e-11	-2.29e-11	-2.31e-11	-2.59e-11	-2.56e-11		0.0236	-2.67e-10	-2.9e-10	-2.56e-10	-2.52e-10	-2.91e-10	-2.93e-10	-2.85e-10	-2.91e-10	-3.02e-10	-2.95e-10	-3.16e-10	-3.18e-10	-3.34e-10		0.0236	-2.48e-11	-2.37e-11	-1.98e-11	-2.18e-11	-2.26e-11	-2.51e-11	-2.37e-11	-2.39e-11	-2.48e-11	-2.7e-11	-2.95e-11	-2.67e-11	-2.48e-11		0.0236	-2.48e-11	-2.37e-11	-1.98e-11
	0.02365	-2.65e-11	-2.71e-11	-2.61e-11	-2.81e-11	-2.65e-11	-2.55e-11	-2.79e-11	-2.27e-11	-2.46e-11	-2.55e-11	-2.21e-11	-2.63e-11	-2.67e-11		0.02365	-2.67e-10	-2.88e-10	-2.55e-10	-2.53e-10	-2.87e-10	-2.96e-10	-2.81e-10	-2.92e-10	-3.02e-10	-2.98e-10	-3.13e-10	-3.18e-10	-3.34e-10		0.02365	-2.29e-11	-2.42e-11	-2.22e-11	-2.37e-11	-2.03e-11	-2.39e-11	-2.59e-11	-2.5e-11	-2.18e-11	-3.04e-11	-2.92e-11	-2.65e-11	-2.2e-11		0.02365	-2.29e-11	-2.42e-11	-2.22e-11
	0.0237	-2.48e-11	-2.71e-11	-2.76e-11	-2.6e-11	-2.63e-11	-2.27e-11	-2.77e-11	-2.37e-11	-2.53e-11	-2.67e-11	-2.2e-11	-2.61e-11	-2.71e-11		0.0237	-2.67e-10	-2.87e-10	-2.54e-10	-2.55e-10	-2.84e-10	-2.97e-10	-2.8e-10	-2.9e-10	-3.04e-10	-2.96e-10	-3.15e-10	-3.18e-10	-3.36e-10		0.0237	-2.18e-11	-2.57e-11	-2.47e-11	-2.31e-11	-1.89e-11	-2.62e-11	-2.67e-11	-2.67e-11	-2.23e-11	-2.81e-11	-3.14e-11	-2.73e-11	-2.43e-11		0.0237	-2.18e-11	-2.57e-11	-2.47e-11
	0.02375	-2.55e-11	-2.67e-11	-2.82e-11	-2.54e-11	-2.61e-11	-2.42e-11	-2.6e-11	-2.41e-11	-2.31e-11	-2.43e-11	-2.28e-11	-2.53e-11	-2.6e-11		0.02375	-2.69e-10	-2.89e-10	-2.51e-10	-2.56e-10	-2.83e-10	-2.92e-10	-2.83e-10	-2.89e-10	-3.06e-10	-2.89e-10	-3.17e-10	-3.16e-10	-3.35e-10		0.02375	-2.4e-11	-2.71e-11	-2.43e-11	-2.37e-11	-2.03e-11	-2.71e-11	-2.61e-11	-2.65e-11	-2.51e-11	-2.53e-11	-3.14e-11	-2.75e-11	-2.53e-11		0.02375	-2.4e-11	-2.71e-11	-2.43e-11
	0.0238	-2.68e-11	-2.65e-11	-2.66e-11	-2.54e-11	-2.63e-11	-2.54e-11	-2.53e-11	-2.37e-11	-2.12e-11	-2.19e-11	-2.33e-11	-2.27e-11	-2.51e-11		0.0238	-2.65e-10	-2.87e-10	-2.51e-10	-2.6e-10	-2.83e-10	-2.87e-10	-2.83e-10	-2.9e-10	-3.07e-10	-2.88e-10	-3.15e-10	-3.14e-10	-3.34e-10		0.0238	-2.5e-11	-2.57e-11	-2.31e-11	-2.62e-11	-2.37e-11	-2.53e-11	-2.57e-11	-2.57e-11	-2.75e-11	-2.51e-11	-2.86e-11	-2.57e-11	-2.45e-11		0.0238	-2.5e-11	-2.57e-11	-2.31e-11
	0.02385	-2.71e-11	-2.71e-11	-2.56e-11	-2.64e-11	-2.76e-11	-2.45e-11	-2.36e-11	-2.29e-11	-2.14e-11	-2.24e-11	-2.31e-11	-2.06e-11	-2.59e-11		0.02385	-2.64e-10	-2.85e-10	-2.55e-10	-2.63e-10	-2.84e-10	-2.87e-10	-2.82e-10	-2.92e-10	-3.06e-10	-2.9e-10	-3.12e-10	-3.14e-10	-3.36e-10		0.02385	-2.28e-11	-2.34e-11	-2.37e-11	-2.5e-11	-2.34e-11	-2.37e-11	-2.54e-11	-2.51e-11	-2.9e-11	-2.59e-11	-2.7e-11	-2.4e-11	-2.75e-11		0.02385	-2.28e-11	-2.34e-11	-2.37e-11
	0.0239	-2.59e-11	-2.86e-11	-2.58e-11	-2.69e-11	-2.8e-11	-2.28e-11	-2.18e-11	-2.17e-11	-2.34e-11	-2.28e-11	-2.37e-11	-2.12e-11	-2.65e-11		0.0239	-2.66e-10	-2.84e-10	-2.55e-10	-2.64e-10	-2.85e-10	-2.88e-10	-2.83e-10	-2.91e-10	-3.05e-10	-2.91e-10	-3.13e-10	-3.16e-10	-3.39e-10		0.0239	-1.95e-11	-2.39e-11	-2.47e-11	-2.43e-11	-2.18e-11	-2.31e-11	-2.47e-11	-2.65e-11	-2.95e-11	-2.5e-11	-2.71e-11	-2.65e-11	-2.93e-11		0.0239	-1.95e-11	-2.39e-11	-2.47e-11
	0.02395	-2.52e-11	-2.94e-11	-2.5e-11	-2.61e-11	-2.63e-11	-2.31e-11	-2.27e-11	-2.09e-11	-2.48e-11	-2.3e-11	-2.46e-11	-2.35e-11	-2.54e-11		0.02395	-2.68e-10	-2.84e-10	-2.56e-10	-2.65e-10	-2.88e-10	-2.88e-10	-2.86e-10	-2.89e-10	-3.01e-10	-2.93e-10	-3.17e-10	-3.15e-10	-3.41e-10		0.02395	-2.23e-11	-2.39e-11	-2.51e-11	-2.04e-11	-2.2e-11	-2.23e-11	-2.61e-11	-2.75e-11	-2.71e-11	-2.45e-11	-2.82e-11	-3.23e-11	-2.65e-11		0.02395	-2.23e-11	-2.39e-11	-2.51e-11
	0.024	-2.39e-11	-2.93e-11	-2.43e-11	-2.32e-11	-2.24e-11	-2.49e-11	-2.4e-11	-2.14e-11	-2.55e-11	-2.27e-11	-2.49e-11	-2.5e-11	-2.27e-11		0.024	-2.69e-10	-2.84e-10	-2.55e-10	-2.62e-10	-2.9e-10	-2.86e-10	-2.85e-10	-2.86e-10	-3.02e-10	-2.96e-10	-3.21e-10	-3.11e-10	-3.4e-10		0.024	-2.45e-11	-2.17e-11	-2.4e-11	-1.84e-11	-2.25e-11	-2.01e-11	-2.68e-11	-2.5e-11	-2.5e-11	-2.53e-11	-2.9e-11	-3.21e-11	-2.37e-11		0.024	-2.45e-11	-2.17e-11	-2.4e-11
	0.02405	-2.4e-11	-2.71e-11	-2.54e-11	-1.91e-11	-2.05e-11	-2.57e-11	-2.41e-11	-2.11e-11	-2.39e-11	-2.33e-11	-2.39e-11	-2.56e-11	-2.23e-11		0.02405	-2.68e-10	-2.83e-10	-2.51e-10	-2.57e-10	-2.9e-10	-2.85e-10	-2.83e-10	-2.86e-10	-3.04e-10	-2.98e-10	-3.21e-10	-3.1e-10	-3.38e-10		0.02405	-2.48e-11	-2.29e-11	-2.39e-11	-2.06e-11	-2.25e-11	-1.95e-11	-2.67e-11	-2.2e-11	-2.45e-11	-2.53e-11	-2.9e-11	-2.62e-11	-2.57e-11		0.02405	-2.48e-11	-2.29e-11	-2.39e-11
	0.0241	-2.53e-11	-2.26e-11	-2.76e-11	-1.84e-11	-2.2e-11	-2.52e-11	-2.43e-11	-2.22e-11	-2.32e-11	-2.42e-11	-2.24e-11	-2.41e-11	-2.33e-11		0.0241	-2.71e-10	-2.85e-10	-2.5e-10	-2.56e-10	-2.9e-10	-2.86e-10	-2.81e-10	-2.86e-10	-3.04e-10	-2.94e-10	-3.2e-10	-3.1e-10	-3.38e-10		0.0241	-2.39e-11	-2.57e-11	-2.57e-11	-2.37e-11	-2.43e-11	-2.32e-11	-2.56e-11	-2.22e-11	-2.5e-11	-2.53e-11	-2.9e-11	-2.23e-11	-2.92e-11		0.0241	-2.39e-11	-2.57e-11	-2.57e-11
	0.02415	-2.53e-11	-2.05e-11	-2.96e-11	-2.2e-11	-2.46e-11	-2.41e-11	-2.46e-11	-2.21e-11	-2.24e-11	-2.56e-11	-2.32e-11	-2.3e-11	-2.48e-11		0.02415	-2.72e-10	-2.88e-10	-2.52e-10	-2.58e-10	-2.91e-10	-2.86e-10	-2.8e-10	-2.86e-10	-3.05e-10	-2.92e-10	-3.21e-10	-3.1e-10	-3.38e-10		0.02415	-2.37e-11	-2.39e-11	-2.67e-11	-2.22e-11	-2.61e-11	-2.61e-11	-2.61e-11	-2.31e-11	-2.48e-11	-2.61e-11	-2.95e-11	-2.37e-11	-3.07e-11		0.02415	-2.37e-11	-2.39e-11	-2.67e-11
	0.0242	-2.5e-11	-2.43e-11	-3.05e-11	-2.48e-11	-2.66e-11	-2.3e-11	-2.33e-11	-1.98e-11	-2.17e-11	-2.61e-11	-2.41e-11	-2.3e-11	-2.71e-11		0.0242	-2.71e-10	-2.88e-10	-2.54e-10	-2.58e-10	-2.91e-10	-2.84e-10	-2.83e-10	-2.85e-10	-3.05e-10	-2.9e-10	-3.21e-10	-3.13e-10	-3.36e-10		0.0242	-2.28e-11	-2.06e-11	-2.64e-11	-2.06e-11	-2.45e-11	-2.4e-11	-2.56e-11	-2.36e-11	-2.53e-11	-2.62e-11	-3.04e-11	-2.54e-11	-3.12e-11		0.0242	-2.28e-11	-2.06e-11	-2.64e-11
	0.02425	-2.49e-11	-2.89e-11	-2.95e-11	-2.61e-11	-2.86e-11	-2.19e-11	-2.29e-11	-2.13e-11	-2.26e-11	-2.44e-11	-2.35e-11	-2.52e-11	-2.8e-11		0.02425	-2.68e-10	-2.83e-10	-2.56e-10	-2.59e-10	-2.92e-10	-2.85e-10	-2.83e-10	-2.84e-10	-3.04e-10	-2.91e-10	-3.22e-10	-3.16e-10	-3.35e-10		0.02425	-2.23e-11	-2.15e-11	-2.4e-11	-2.18e-11	-2.23e-11	-2.12e-11	-2.43e-11	-2.32e-11	-2.39e-11	-2.57e-11	-2.9e-11	-2.31e-11	-2.9e-11		0.02425	-2.23e-11	-2.15e-11	-2.4e-11
	0.0243	-2.38e-11	-2.88e-11	-2.88e-11	-2.66e-11	-2.98e-11	-2.21e-11	-2.31e-11	-2.27e-11	-2.33e-11	-2.2e-11	-2.25e-11	-2.42e-11	-2.59e-11		0.0243	-2.7e-10	-2.81e-10	-2.57e-10	-2.6e-10	-2.91e-10	-2.87e-10	-2.82e-10	-2.84e-10	-3.03e-10	-2.93e-10	-3.21e-10	-3.18e-10	-3.38e-10		0.0243	-2.26e-11	-2.68e-11	-2.31e-11	-2.42e-11	-2.22e-11	-2.34e-11	-2.79e-11	-2.37e-11	-2.2e-11	-2.54e-11	-2.73e-11	-2.34e-11	-2.42e-11		0.0243	-2.26e-11	-2.68e-11	-2.31e-11
	0.02435	-2.35e-11	-2.88e-11	-2.93e-11	-2.78e-11	-2.86e-11	-2.34e-11	-2.31e-11	-2.25e-11	-2.15e-11	-2.25e-11	-2.11e-11	-2.15e-11	-2.42e-11		0.02435	-2.76e-10	-2.81e-10	-2.57e-10	-2.58e-10	-2.92e-10	-2.92e-10	-2.81e-10	-2.84e-10	-3.05e-10	-2.92e-10	-3.21e-10	-3.14e-10	-3.39e-10		0.02435	-2.48e-11	-2.82e-11	-2.34e-11	-2.54e-11	-2.09e-11	-2.56e-11	-3.07e-11	-2.25e-11	-2.25e-11	-2.45e-11	-2.65e-11	-2.7e-11	-2.45e-11		0.02435	-2.48e-11	-2.82e-11	-2.34e-11
	0.0244	-2.32e-11	-2.91e-11	-3.03e-11	-2.72e-11	-2.66e-11	-2.44e-11	-2.35e-11	-2.29e-11	-2.09e-11	-2.51e-11	-2.02e-11	-2.03e-11	-2.32e-11		0.0244	-2.79e-10	-2.82e-10	-2.6e-10	-2.57e-10	-2.93e-10	-2.94e-10	-2.81e-10	-2.83e-10	-3.06e-10	-2.9e-10	-3.2e-10	-3.09e-10	-3.37e-10		0.0244	-2.32e-11	-2.54e-11	-2.57e-11	-2.23e-11	-2.01e-11	-2.4e-11	-2.86e-11	-2.5e-11	-2.59e-11	-2.5e-11	-2.57e-11	-3.09e-11	-2.64e-11		0.0244	-2.32e-11	-2.54e-11	-2.57e-11
	0.02445	-2.41e-11	-2.79e-11	-3.08e-11	-2.61e-11	-2.42e-11	-2.64e-11	-2.3e-11	-2.35e-11	-2.37e-11	-2.58e-11	-2.05e-11	-2.22e-11	-2.22e-11		0.02445	-2.8e-10	-2.81e-10	-2.58e-10	-2.58e-10	-2.9e-10	-2.94e-10	-2.82e-10	-2.82e-10	-3.07e-10	-2.89e-10	-3.18e-10	-3.08e-10	-3.38e-10		0.02445	-1.93e-11	-2.37e-11	-2.65e-11	-1.97e-11	-2.17e-11	-2e-11	-2.45e-11	-2.79e-11	-2.71e-11	-2.68e-11	-2.67e-11	-3.03e-11	-2.48e-11		0.02445	-1.93e-11	-2.37e-11	-2.65e-11
	0.0245	-2.39e-11	-2.44e-11	-2.94e-11	-2.53e-11	-2.28e-11	-2.53e-11	-2.28e-11	-2.42e-11	-2.55e-11	-2.59e-11	-2.28e-11	-2.17e-11	-2.27e-11		0.0245	-2.8e-10	-2.8e-10	-2.54e-10	-2.6e-10	-2.86e-10	-2.91e-10	-2.8e-10	-2.82e-10	-3.07e-10	-2.88e-10	-3.17e-10	-3.13e-10	-3.36e-10		0.0245	-1.98e-11	-2.42e-11	-2.62e-11	-2.17e-11	-2.37e-11	-2.17e-11	-2.62e-11	-2.67e-11	-2.65e-11	-2.73e-11	-2.92e-11	-2.68e-11	-2.28e-11		0.0245	-1.98e-11	-2.42e-11	-2.62e-11
	0.02455	-2.39e-11	-2.29e-11	-2.66e-11	-2.38e-11	-2.41e-11	-2.25e-11	-2.27e-11	-2.29e-11	-2.45e-11	-2.58e-11	-2.43e-11	-2e-11	-2.36e-11		0.02455	-2.83e-10	-2.79e-10	-2.53e-10	-2.6e-10	-2.86e-10	-2.89e-10	-2.75e-10	-2.8e-10	-3.04e-10	-2.87e-10	-3.19e-10	-3.15e-10	-3.35e-10		0.02455	-2.04e-11	-2.42e-11	-2.53e-11	-2.42e-11	-2.47e-11	-2.53e-11	-2.89e-11	-2.45e-11	-2.57e-11	-2.51e-11	-3.12e-11	-2.5e-11	-2.45e-11		0.02455	-2.04e-11	-2.42e-11	-2.53e-11
	0.0246	-2.37e-11	-2.39e-11	-2.48e-11	-2.44e-11	-2.56e-11	-2.14e-11	-2.21e-11	-2.05e-11	-2.34e-11	-2.74e-11	-2.42e-11	-2.08e-11	-2.41e-11		0.0246	-2.84e-10	-2.77e-10	-2.54e-10	-2.58e-10	-2.85e-10	-2.91e-10	-2.73e-10	-2.79e-10	-3.06e-10	-2.89e-10	-3.19e-10	-3.14e-10	-3.35e-10		0.0246	-2.14e-11	-2.34e-11	-2.2e-11	-2.43e-11	-2.42e-11	-2.65e-11	-2.56e-11	-2.32e-11	-2.67e-11	-2.4e-11	-3.01e-11	-2.64e-11	-2.59e-11		0.0246	-2.14e-11	-2.34e-11	-2.2e-11
	0.02465	-2.39e-11	-2.46e-11	-2.52e-11	-2.58e-11	-2.66e-11	-2.29e-11	-2.35e-11	-2.06e-11	-2.28e-11	-2.7e-11	-2.31e-11	-2.42e-11	-2.37e-11		0.02465	-2.86e-10	-2.75e-10	-2.56e-10	-2.56e-10	-2.85e-10	-2.92e-10	-2.77e-10	-2.78e-10	-3.07e-10	-2.91e-10	-3.17e-10	-3.13e-10	-3.37e-10		0.02465	-2.36e-11	-2.36e-11	-2.01e-11	-2.34e-11	-2.31e-11	-2.45e-11	-2.37e-11	-2.51e-11	-2.95e-11	-2.5e-11	-2.95e-11	-2.68e-11	-2.56e-11		0.02465	-2.36e-11	-2.36e-11	-2.01e-11
	0.0247	-2.54e-11	-2.6e-11	-2.57e-11	-2.59e-11	-2.6e-11	-2.54e-11	-2.34e-11	-2.3e-11	-2.41e-11	-2.42e-11	-2.3e-11	-2.66e-11	-2.47e-11		0.0247	-2.86e-10	-2.75e-10	-2.57e-10	-2.56e-10	-2.83e-10	-2.92e-10	-2.81e-10	-2.78e-10	-3.08e-10	-2.93e-10	-3.15e-10	-3.14e-10	-3.4e-10		0.0247	-2.56e-11	-2.47e-11	-2.26e-11	-2.28e-11	-2.28e-11	-2.22e-11	-2.54e-11	-2.75e-11	-2.86e-11	-2.5e-11	-3.06e-11	-2.51e-11	-2.56e-11		0.0247	-2.56e-11	-2.47e-11	-2.26e-11
	0.02475	-2.45e-11	-2.66e-11	-2.58e-11	-2.62e-11	-2.58e-11	-2.63e-11	-2.26e-11	-2.25e-11	-2.48e-11	-2.29e-11	-2.36e-11	-2.66e-11	-2.64e-11		0.02475	-2.87e-10	-2.76e-10	-2.56e-10	-2.57e-10	-2.78e-10	-2.95e-10	-2.83e-10	-2.79e-10	-3.07e-10	-2.95e-10	-3.15e-10	-3.13e-10	-3.41e-10		0.02475	-2.82e-11	-2.47e-11	-2.56e-11	-2.23e-11	-2.23e-11	-2.11e-11	-2.54e-11	-2.81e-11	-2.47e-11	-2.54e-11	-3.01e-11	-2.39e-11	-2.68e-11		0.02475	-2.82e-11	-2.47e-11	-2.56e-11
	0.0248	-2.43e-11	-2.79e-11	-2.64e-11	-2.71e-11	-2.72e-11	-2.59e-11	-2.39e-11	-2.08e-11	-2.54e-11	-2.41e-11	-2.14e-11	-2.38e-11	-2.74e-11		0.0248	-2.9e-10	-2.76e-10	-2.52e-10	-2.56e-10	-2.76e-10	-2.95e-10	-2.81e-10	-2.81e-10	-3.04e-10	-2.98e-10	-3.15e-10	-3.13e-10	-3.43e-10		0.0248	-2.79e-11	-2.47e-11	-2.43e-11	-2e-11	-2.11e-11	-1.92e-11	-2.57e-11	-2.61e-11	-2.43e-11	-2.64e-11	-2.96e-11	-2.48e-11	-2.81e-11		0.0248	-2.79e-11	-2.47e-11	-2.43e-11
	0.02485	-2.61e-11	-2.98e-11	-2.69e-11	-2.64e-11	-2.83e-11	-2.53e-11	-2.37e-11	-2.26e-11	-2.51e-11	-2.52e-11	-2.03e-11	-2.19e-11	-2.6e-11		0.02485	-2.91e-10	-2.8e-10	-2.51e-10	-2.56e-10	-2.77e-10	-2.93e-10	-2.78e-10	-2.8e-10	-3.04e-10	-3e-10	-3.13e-10	-3.15e-10	-3.43e-10		0.02485	-2.53e-11	-2.68e-11	-2.57e-11	-1.73e-11	-2.03e-11	-2.17e-11	-2.57e-11	-2.42e-11	-2.51e-11	-2.5e-11	-3.01e-11	-2.56e-11	-2.68e-11		0.02485	-2.53e-11	-2.68e-11	-2.57e-11
	0.0249	-2.67e-11	-2.88e-11	-2.63e-11	-2.56e-11	-2.88e-11	-2.41e-11	-2.17e-11	-2.69e-11	-2.55e-11	-2.56e-11	-2.18e-11	-2.41e-11	-2.44e-11		0.0249	-2.92e-10	-2.82e-10	-2.52e-10	-2.56e-10	-2.84e-10	-2.9e-10	-2.76e-10	-2.81e-10	-3.05e-10	-2.99e-10	-3.15e-10	-3.15e-10	-3.44e-10		0.0249	-2.29e-11	-2.82e-11	-2.82e-11	-1.95e-11	-2.22e-11	-2.36e-11	-2.64e-11	-2.29e-11	-2.53e-11	-2.4e-11	-2.95e-11	-2.59e-11	-2.82e-11		0.0249	-2.29e-11	-2.82e-11	-2.82e-11
	0.02495	-2.6e-11	-2.82e-11	-2.47e-11	-2.45e-11	-2.68e-11	-2.38e-11	-2.09e-11	-2.73e-11	-2.56e-11	-2.52e-11	-2.21e-11	-2.68e-11	-2.48e-11		0.02495	-2.9e-10	-2.84e-10	-2.51e-10	-2.56e-10	-2.89e-10	-2.89e-10	-2.77e-10	-2.84e-10	-3.04e-10	-2.96e-10	-3.17e-10	-3.15e-10	-3.46e-10		0.02495	-2.29e-11	-2.53e-11	-2.73e-11	-2.47e-11	-2.45e-11	-2.17e-11	-2.82e-11	-2.15e-11	-2.45e-11	-2.5e-11	-2.67e-11	-2.53e-11	-2.71e-11		0.02495	-2.29e-11	-2.53e-11	-2.73e-11
	0.025	-2.51e-11	-2.77e-11	-2.56e-11	-2.41e-11	-2.71e-11	-2.37e-11	-2.19e-11	-2.37e-11	-2.58e-11	-2.48e-11	-2.16e-11	-2.65e-11	-2.65e-11		0.025	-2.84e-10	-2.81e-10	-2.5e-10	-2.55e-10	-2.88e-10	-2.88e-10	-2.76e-10	-2.84e-10	-3.03e-10	-2.94e-10	-3.19e-10	-3.14e-10	-3.43e-10		0.025	-2.71e-11	-2.2e-11	-2.51e-11	-2.42e-11	-2.34e-11	-2e-11	-2.64e-11	-2.42e-11	-2.56e-11	-2.29e-11	-2.48e-11	-2.64e-11	-2.54e-11		0.025	-2.71e-11	-2.2e-11	-2.51e-11
	0.02505	-2.5e-11	-2.51e-11	-2.75e-11	-2.55e-11	-2.66e-11	-2.44e-11	-2.31e-11	-2.14e-11	-2.7e-11	-2.46e-11	-2.14e-11	-2.44e-11	-2.63e-11		0.02505	-2.83e-10	-2.79e-10	-2.49e-10	-2.57e-10	-2.88e-10	-2.87e-10	-2.79e-10	-2.82e-10	-3.01e-10	-2.92e-10	-3.19e-10	-3.17e-10	-3.41e-10		0.02505	-2.45e-11	-2.2e-11	-2.2e-11	-2.04e-11	-2.39e-11	-2.34e-11	-2.47e-11	-2.93e-11	-2.62e-11	-2.22e-11	-2.68e-11	-2.73e-11	-2.51e-11		0.02505	-2.45e-11	-2.2e-11	-2.2e-11
	0.0251	-2.64e-11	-2.39e-11	-2.66e-11	-2.56e-11	-2.44e-11	-2.43e-11	-2.35e-11	-2.26e-11	-2.63e-11	-2.29e-11	-2.23e-11	-2.31e-11	-2.54e-11		0.0251	-2.82e-10	-2.81e-10	-2.48e-10	-2.6e-10	-2.91e-10	-2.86e-10	-2.8e-10	-2.8e-10	-3e-10	-2.93e-10	-3.16e-10	-3.19e-10	-3.42e-10		0.0251	-1.93e-11	-2.4e-11	-2.31e-11	-2.15e-11	-2.39e-11	-2.45e-11	-2.54e-11	-3.01e-11	-2.71e-11	-2.23e-11	-2.89e-11	-2.75e-11	-2.4e-11		0.0251	-1.93e-11	-2.4e-11	-2.31e-11
	0.02515	-2.66e-11	-2.48e-11	-2.49e-11	-2.46e-11	-2.53e-11	-2.51e-11	-2.46e-11	-2.41e-11	-2.28e-11	-2.09e-11	-2.47e-11	-2.28e-11	-2.56e-11		0.02515	-2.82e-10	-2.8e-10	-2.51e-10	-2.58e-10	-2.89e-10	-2.86e-10	-2.8e-10	-2.8e-10	-3.02e-10	-2.96e-10	-3.15e-10	-3.19e-10	-3.4e-10		0.02515	-1.86e-11	-2.54e-11	-2.56e-11	-2.51e-11	-2.26e-11	-2.47e-11	-2.56e-11	-2.5e-11	-2.53e-11	-2.22e-11	-3.01e-11	-2.64e-11	-2.28e-11		0.02515	-1.86e-11	-2.54e-11	-2.56e-11
	0.0252	-2.42e-11	-2.64e-11	-2.64e-11	-2.58e-11	-2.57e-11	-2.51e-11	-2.59e-11	-2.46e-11	-2.2e-11	-2.27e-11	-2.58e-11	-2.24e-11	-2.64e-11		0.0252	-2.83e-10	-2.79e-10	-2.52e-10	-2.56e-10	-2.88e-10	-2.86e-10	-2.81e-10	-2.82e-10	-3.02e-10	-2.99e-10	-3.13e-10	-3.2e-10	-3.39e-10		0.0252	-2.11e-11	-2.65e-11	-2.82e-11	-2.48e-11	-2.29e-11	-2.5e-11	-2.45e-11	-2.22e-11	-2.29e-11	-2.32e-11	-2.81e-11	-2.54e-11	-2.26e-11		0.0252	-2.11e-11	-2.65e-11	-2.82e-11
	0.02525	-2.2e-11	-2.77e-11	-2.69e-11	-2.69e-11	-2.45e-11	-2.34e-11	-2.42e-11	-2.5e-11	-2.21e-11	-2.47e-11	-2.57e-11	-2.36e-11	-2.59e-11		0.02525	-2.82e-10	-2.8e-10	-2.51e-10	-2.58e-10	-2.91e-10	-2.86e-10	-2.81e-10	-2.81e-10	-3e-10	-2.96e-10	-3.14e-10	-3.18e-10	-3.38e-10		0.02525	-2.2e-11	-2.39e-11	-2.76e-11	-2.18e-11	-2.43e-11	-2.45e-11	-2.29e-11	-2.08e-11	-2.36e-11	-2.68e-11	-2.76e-11	-2.43e-11	-2.31e-11		0.02525	-2.2e-11	-2.39e-11	-2.76e-11
	0.0253	-2.29e-11	-2.75e-11	-2.54e-11	-2.64e-11	-2.51e-11	-2.24e-11	-2.21e-11	-2.54e-11	-2.11e-11	-2.64e-11	-2.36e-11	-2.71e-11	-2.49e-11		0.0253	-2.8e-10	-2.79e-10	-2.5e-10	-2.6e-10	-2.94e-10	-2.86e-10	-2.8e-10	-2.79e-10	-3e-10	-2.96e-10	-3.14e-10	-3.18e-10	-3.38e-10		0.0253	-2.45e-11	-2.06e-11	-2.53e-11	-2.39e-11	-2.29e-11	-2.25e-11	-2.48e-11	-2.22e-11	-2.45e-11	-2.71e-11	-2.96e-11	-2.54e-11	-2.61e-11		0.0253	-2.45e-11	-2.06e-11	-2.53e-11
	0.02535	-2.54e-11	-2.75e-11	-2.47e-11	-2.78e-11	-2.63e-11	-2.37e-11	-2.23e-11	-2.48e-11	-1.95e-11	-2.71e-11	-2.13e-11	-2.83e-11	-2.5e-11		0.02535	-2.79e-10	-2.76e-10	-2.49e-10	-2.58e-10	-2.92e-10	-2.82e-10	-2.78e-10	-2.79e-10	-3e-10	-2.97e-10	-3.12e-10	-3.19e-10	-3.37e-10		0.02535	-2.51e-11	-2.17e-11	-2.4e-11	-2.82e-11	-2.18e-11	-2.28e-11	-2.64e-11	-2.43e-11	-2.28e-11	-2.5e-11	-3.12e-11	-2.87e-11	-2.67e-11		0.02535	-2.51e-11	-2.17e-11	-2.4e-11
	0.0254	-2.79e-11	-2.75e-11	-2.5e-11	-3.04e-11	-2.7e-11	-2.59e-11	-2.47e-11	-2.32e-11	-2.03e-11	-2.6e-11	-2.1e-11	-2.67e-11	-2.39e-11		0.0254	-2.8e-10	-2.76e-10	-2.49e-10	-2.58e-10	-2.88e-10	-2.8e-10	-2.8e-10	-2.76e-10	-3.02e-10	-3.01e-10	-3.1e-10	-3.18e-10	-3.34e-10		0.0254	-2.2e-11	-2.45e-11	-2.4e-11	-2.4e-11	-2.4e-11	-2.31e-11	-2.62e-11	-2.48e-11	-2.29e-11	-2.4e-11	-3.03e-11	-3.04e-11	-2.71e-11		0.0254	-2.2e-11	-2.45e-11	-2.4e-11
	0.02545	-2.85e-11	-2.63e-11	-2.54e-11	-2.9e-11	-2.76e-11	-2.64e-11	-2.65e-11	-2.09e-11	-2.25e-11	-2.64e-11	-2.2e-11	-2.49e-11	-2.31e-11		0.02545	-2.82e-10	-2.75e-10	-2.48e-10	-2.59e-10	-2.88e-10	-2.8e-10	-2.81e-10	-2.75e-10	-3.03e-10	-3.03e-10	-3.16e-10	-3.18e-10	-3.33e-10		0.02545	-2.14e-11	-2.48e-11	-2.22e-11	-1.98e-11	-2.4e-11	-2.43e-11	-2.67e-11	-2.47e-11	-2.53e-11	-2.36e-11	-3.03e-11	-2.73e-11	-2.71e-11		0.02545	-2.14e-11	-2.48e-11	-2.22e-11
	0.0255	-2.73e-11	-2.42e-11	-2.39e-11	-2.74e-11	-2.74e-11	-2.64e-11	-2.6e-11	-2.18e-11	-2.47e-11	-2.55e-11	-2.36e-11	-2.35e-11	-2.37e-11		0.0255	-2.83e-10	-2.74e-10	-2.47e-10	-2.61e-10	-2.89e-10	-2.84e-10	-2.8e-10	-2.78e-10	-3e-10	-3e-10	-3.21e-10	-3.17e-10	-3.34e-10		0.0255	-2.2e-11	-2.53e-11	-1.95e-11	-1.9e-11	-2.26e-11	-2.5e-11	-2.79e-11	-2.64e-11	-2.71e-11	-2.5e-11	-3.06e-11	-2.45e-11	-2.79e-11		0.0255	-2.2e-11	-2.53e-11	-1.95e-11
	0.02555	-2.62e-11	-2.33e-11	-2.18e-11	-2.75e-11	-2.67e-11	-2.54e-11	-2.44e-11	-2.42e-11	-2.52e-11	-2.38e-11	-2.31e-11	-2.25e-11	-2.48e-11		0.02555	-2.83e-10	-2.76e-10	-2.47e-10	-2.64e-10	-2.89e-10	-2.88e-10	-2.8e-10	-2.82e-10	-3e-10	-2.97e-10	-3.21e-10	-3.2e-10	-3.36e-10		0.02555	-2.17e-11	-2.68e-11	-2.09e-11	-2.11e-11	-2.18e-11	-2.51e-11	-2.84e-11	-2.65e-11	-2.59e-11	-2.68e-11	-3.07e-11	-2.34e-11	-2.81e-11		0.02555	-2.17e-11	-2.68e-11	-2.09e-11
	0.0256	-2.43e-11	-2.4e-11	-2.05e-11	-2.64e-11	-2.7e-11	-2.31e-11	-2.4e-11	-2.35e-11	-2.43e-11	-2.26e-11	-2.35e-11	-2.49e-11	-2.49e-11		0.0256	-2.84e-10	-2.79e-10	-2.48e-10	-2.63e-10	-2.88e-10	-2.89e-10	-2.8e-10	-2.85e-10	-3.01e-10	-2.97e-10	-3.22e-10	-3.23e-10	-3.38e-10		0.0256	-2.01e-11	-2.65e-11	-2.48e-11	-2.34e-11	-2.34e-11	-2.65e-11	-2.76e-11	-2.29e-11	-2.5e-11	-2.61e-11	-3.04e-11	-2.29e-11	-2.67e-11		0.0256	-2.01e-11	-2.65e-11	-2.48e-11
	0.02565	-2.31e-11	-2.51e-11	-2.11e-11	-2.42e-11	-2.66e-11	-2.14e-11	-2.42e-11	-2.18e-11	-2.38e-11	-2.1e-11	-2.46e-11	-2.72e-11	-2.47e-11		0.02565	-2.86e-10	-2.83e-10	-2.51e-10	-2.6e-10	-2.87e-10	-2.89e-10	-2.79e-10	-2.84e-10	-3e-10	-2.96e-10	-3.22e-10	-3.21e-10	-3.36e-10		0.02565	-1.98e-11	-2.47e-11	-2.71e-11	-2.42e-11	-2.54e-11	-2.23e-11	-2.5e-11	-2.31e-11	-2.65e-11	-2.53e-11	-2.9e-11	-2.59e-11	-2.51e-11		0.02565	-1.98e-11	-2.47e-11	-2.71e-11
	0.0257	-2.44e-11	-2.64e-11	-2.3e-11	-2.31e-11	-2.5e-11	-2.17e-11	-2.38e-11	-2.22e-11	-2.3e-11	-2.11e-11	-2.54e-11	-2.65e-11	-2.42e-11		0.0257	-2.83e-10	-2.82e-10	-2.49e-10	-2.59e-10	-2.84e-10	-2.89e-10	-2.79e-10	-2.83e-10	-3e-10	-2.98e-10	-3.2e-10	-3.19e-10	-3.34e-10		0.0257	-2.4e-11	-2.47e-11	-2.73e-11	-2.29e-11	-2.42e-11	-1.81e-11	-2.37e-11	-2.47e-11	-2.71e-11	-2.68e-11	-2.84e-11	-2.84e-11	-2.32e-11		0.0257	-2.4e-11	-2.47e-11	-2.73e-11
	0.02575	-2.62e-11	-2.6e-11	-2.66e-11	-2.35e-11	-2.4e-11	-2.29e-11	-2.37e-11	-2.3e-11	-2.22e-11	-2.29e-11	-2.56e-11	-2.54e-11	-2.41e-11		0.02575	-2.81e-10	-2.81e-10	-2.45e-10	-2.59e-10	-2.81e-10	-2.89e-10	-2.79e-10	-2.81e-10	-3.01e-10	-2.99e-10	-3.16e-10	-3.18e-10	-3.33e-10		0.02575	-2.64e-11	-2.39e-11	-2.61e-11	-2.37e-11	-2.23e-11	-1.95e-11	-2.64e-11	-2.56e-11	-2.54e-11	-2.79e-11	-2.98e-11	-2.96e-11	-2.22e-11		0.02575	-2.64e-11	-2.39e-11	-2.61e-11
	0.0258	-2.57e-11	-2.51e-11	-2.83e-11	-2.41e-11	-2.47e-11	-2.54e-11	-2.37e-11	-2.33e-11	-2.22e-11	-2.47e-11	-2.56e-11	-2.35e-11	-2.28e-11		0.0258	-2.79e-10	-2.81e-10	-2.44e-10	-2.59e-10	-2.79e-10	-2.9e-10	-2.83e-10	-2.81e-10	-3.04e-10	-2.98e-10	-3.15e-10	-3.17e-10	-3.32e-10		0.0258	-2.43e-11	-2.26e-11	-2.47e-11	-2.43e-11	-2.34e-11	-2.15e-11	-3.01e-11	-2.68e-11	-2.34e-11	-2.78e-11	-2.95e-11	-3.03e-11	-2.57e-11		0.0258	-2.43e-11	-2.26e-11	-2.47e-11
	0.02585	-2.61e-11	-2.51e-11	-2.61e-11	-2.53e-11	-2.63e-11	-2.71e-11	-2.55e-11	-2.26e-11	-2.31e-11	-2.68e-11	-2.56e-11	-2.22e-11	-2.31e-11		0.02585	-2.77e-10	-2.83e-10	-2.47e-10	-2.58e-10	-2.8e-10	-2.9e-10	-2.85e-10	-2.85e-10	-3.05e-10	-2.97e-10	-3.16e-10	-3.17e-10	-3.32e-10		0.02585	-2.28e-11	-2.25e-11	-2.45e-11	-2.31e-11	-2.34e-11	-2.47e-11	-3e-11	-2.78e-11	-2.45e-11	-2.64e-11	-2.95e-11	-2.93e-11	-2.87e-11		0.02585	-2.28e-11	-2.25e-11	-2.45e-11
	0.0259	-2.67e-11	-2.65e-11	-2.47e-11	-2.56e-11	-2.74e-11	-2.6e-11	-2.71e-11	-2.38e-11	-2.3e-11	-2.82e-11	-2.55e-11	-2.28e-11	-2.54e-11		0.0259	-2.78e-10	-2.86e-10	-2.48e-10	-2.55e-10	-2.8e-10	-2.89e-10	-2.87e-10	-2.89e-10	-3.03e-10	-2.97e-10	-3.17e-10	-3.17e-10	-3.35e-10		0.0259	-2.15e-11	-2.29e-11	-2.4e-11	-2.18e-11	-2.26e-11	-2.65e-11	-2.75e-11	-2.65e-11	-2.54e-11	-2.31e-11	-2.92e-11	-2.68e-11	-2.86e-11		0.0259	-2.15e-11	-2.29e-11	-2.4e-11
	0.02595	-2.66e-11	-2.9e-11	-2.38e-11	-2.48e-11	-2.61e-11	-2.59e-11	-2.65e-11	-2.59e-11	-2.15e-11	-2.79e-11	-2.43e-11	-2.43e-11	-2.51e-11		0.02595	-2.79e-10	-2.89e-10	-2.49e-10	-2.53e-10	-2.78e-10	-2.87e-10	-2.87e-10	-2.88e-10	-3.04e-10	-2.97e-10	-3.18e-10	-3.2e-10	-3.34e-10		0.02595	-2.2e-11	-2.17e-11	-2.45e-11	-2.22e-11	-2.12e-11	-2.65e-11	-2.43e-11	-2.32e-11	-2.61e-11	-2.53e-11	-2.84e-11	-2.64e-11	-2.76e-11		0.02595	-2.2e-11	-2.17e-11	-2.45e-11
	0.026	-2.68e-11	-3.12e-11	-2.32e-11	-2.59e-11	-2.56e-11	-2.66e-11	-2.58e-11	-2.61e-11	-2.16e-11	-2.55e-11	-2.18e-11	-2.64e-11	-2.5e-11		0.026	-2.78e-10	-2.88e-10	-2.5e-10	-2.54e-10	-2.77e-10	-2.86e-10	-2.87e-10	-2.86e-10	-3.07e-10	-2.96e-10	-3.19e-10	-3.24e-10	-3.31e-10		0.026	-2.47e-11	-2.15e-11	-2.22e-11	-2.15e-11	-2.2e-11	-2.32e-11	-2.43e-11	-2.31e-11	-2.48e-11	-2.79e-11	-2.75e-11	-2.78e-11	-2.32e-11		0.026	-2.47e-11	-2.15e-11	-2.22e-11
	0.02605	-2.73e-11	-3.02e-11	-2.41e-11	-2.61e-11	-2.8e-11	-2.6e-11	-2.5e-11	-2.57e-11	-2.21e-11	-2.25e-11	-2.05e-11	-2.87e-11	-2.53e-11		0.02605	-2.8e-10	-2.86e-10	-2.5e-10	-2.57e-10	-2.79e-10	-2.87e-10	-2.87e-10	-2.84e-10	-3.09e-10	-3e-10	-3.18e-10	-3.22e-10	-3.33e-10		0.02605	-2.57e-11	-2.26e-11	-2.22e-11	-1.9e-11	-2.4e-11	-2e-11	-2.57e-11	-2.47e-11	-2.56e-11	-2.45e-11	-2.87e-11	-2.76e-11	-1.83e-11		0.02605	-2.57e-11	-2.26e-11	-2.22e-11
	0.0261	-2.61e-11	-2.73e-11	-2.53e-11	-2.22e-11	-2.98e-11	-2.39e-11	-2.4e-11	-2.52e-11	-2.39e-11	-2.09e-11	-2.13e-11	-2.89e-11	-2.56e-11		0.0261	-2.8e-10	-2.84e-10	-2.47e-10	-2.58e-10	-2.82e-10	-2.86e-10	-2.84e-10	-2.83e-10	-3.1e-10	-3.04e-10	-3.15e-10	-3.21e-10	-3.34e-10		0.0261	-2.71e-11	-2.43e-11	-2.57e-11	-1.97e-11	-2.42e-11	-1.97e-11	-2.7e-11	-2.61e-11	-2.7e-11	-1.93e-11	-3.09e-11	-2.59e-11	-2.18e-11		0.0261	-2.71e-11	-2.43e-11	-2.57e-11
	0.02615	-2.45e-11	-2.76e-11	-2.67e-11	-2.03e-11	-2.84e-11	-2.29e-11	-2.4e-11	-2.39e-11	-2.49e-11	-2.3e-11	-2.25e-11	-2.47e-11	-2.68e-11		0.02615	-2.8e-10	-2.83e-10	-2.45e-10	-2.6e-10	-2.86e-10	-2.86e-10	-2.85e-10	-2.86e-10	-3.1e-10	-3.04e-10	-3.15e-10	-3.2e-10	-3.32e-10		0.02615	-2.51e-11	-2.31e-11	-2.78e-11	-2.36e-11	-2.18e-11	-2.26e-11	-2.68e-11	-2.45e-11	-2.79e-11	-2.04e-11	-3.06e-11	-2.48e-11	-2.54e-11		0.02615	-2.51e-11	-2.31e-11	-2.78e-11
	0.0262	-2.39e-11	-2.87e-11	-2.72e-11	-2.3e-11	-2.42e-11	-2.19e-11	-2.41e-11	-2.22e-11	-2.47e-11	-2.43e-11	-2.3e-11	-2.11e-11	-2.81e-11		0.0262	-2.79e-10	-2.82e-10	-2.46e-10	-2.61e-10	-2.85e-10	-2.84e-10	-2.84e-10	-2.86e-10	-3.1e-10	-2.99e-10	-3.17e-10	-3.2e-10	-3.32e-10		0.0262	-1.98e-11	-2.29e-11	-2.68e-11	-2.65e-11	-2.04e-11	-2.37e-11	-2.71e-11	-2.42e-11	-2.62e-11	-2.57e-11	-2.86e-11	-2.37e-11	-2.73e-11		0.0262	-1.98e-11	-2.29e-11	-2.68e-11
	0.02625	-2.38e-11	-2.94e-11	-2.56e-11	-2.37e-11	-2.24e-11	-2.37e-11	-2.38e-11	-2.28e-11	-2.44e-11	-2.32e-11	-2.38e-11	-2.1e-11	-2.71e-11		0.02625	-2.78e-10	-2.81e-10	-2.46e-10	-2.59e-10	-2.84e-10	-2.85e-10	-2.84e-10	-2.86e-10	-3.06e-10	-2.95e-10	-3.18e-10	-3.21e-10	-3.32e-10		0.02625	-2e-11	-2.45e-11	-2.48e-11	-2.48e-11	-2.01e-11	-2.28e-11	-2.53e-11	-2.43e-11	-2.43e-11	-2.76e-11	-2.43e-11	-2.57e-11	-2.67e-11		0.02625	-2e-11	-2.45e-11	-2.48e-11
	0.0263	-2.59e-11	-2.89e-11	-2.23e-11	-2.42e-11	-2.34e-11	-2.55e-11	-2.31e-11	-2.44e-11	-2.37e-11	-2.26e-11	-2.49e-11	-2.2e-11	-2.54e-11		0.0263	-2.78e-10	-2.83e-10	-2.46e-10	-2.57e-10	-2.86e-10	-2.87e-10	-2.82e-10	-2.85e-10	-3.03e-10	-2.93e-10	-3.18e-10	-3.22e-10	-3.3e-10		0.0263	-2.54e-11	-2.43e-11	-2.39e-11	-2.25e-11	-2.18e-11	-2.29e-11	-2.43e-11	-2.47e-11	-2.5e-11	-2.7e-11	-2.5e-11	-2.61e-11	-2.5e-11		0.0263	-2.54e-11	-2.43e-11	-2.39e-11
	0.02635	-2.6e-11	-2.92e-11	-2.04e-11	-2.63e-11	-2.48e-11	-2.48e-11	-2.23e-11	-2.39e-11	-2.31e-11	-2.38e-11	-2.46e-11	-2.36e-11	-2.56e-11		0.02635	-2.79e-10	-2.84e-10	-2.47e-10	-2.58e-10	-2.88e-10	-2.88e-10	-2.8e-10	-2.85e-10	-3.02e-10	-2.95e-10	-3.16e-10	-3.22e-10	-3.29e-10		0.02635	-2.86e-11	-2.32e-11	-2.43e-11	-2.26e-11	-2.23e-11	-2.42e-11	-2.28e-11	-2.78e-11	-2.53e-11	-2.62e-11	-2.79e-11	-2.54e-11	-2.47e-11		0.02635	-2.86e-11	-2.32e-11	-2.43e-11
	0.0264	-2.49e-11	-2.97e-11	-1.96e-11	-2.59e-11	-2.69e-11	-2.2e-11	-2.14e-11	-2.25e-11	-2.41e-11	-2.49e-11	-2.56e-11	-2.46e-11	-2.51e-11		0.0264	-2.81e-10	-2.81e-10	-2.48e-10	-2.6e-10	-2.87e-10	-2.89e-10	-2.8e-10	-2.83e-10	-3.01e-10	-2.95e-10	-3.16e-10	-3.2e-10	-3.3e-10		0.0264	-2.45e-11	-2.22e-11	-2.43e-11	-2.36e-11	-2.28e-11	-2.79e-11	-2.03e-11	-2.7e-11	-2.37e-11	-2.54e-11	-2.76e-11	-2.78e-11	-2.73e-11		0.0264	-2.45e-11	-2.22e-11	-2.43e-11
	0.02645	-2.33e-11	-2.78e-11	-2.12e-11	-2.48e-11	-2.62e-11	-1.96e-11	-2.19e-11	-2.09e-11	-2.66e-11	-2.45e-11	-2.59e-11	-2.59e-11	-2.5e-11		0.02645	-2.82e-10	-2.82e-10	-2.47e-10	-2.6e-10	-2.85e-10	-2.92e-10	-2.82e-10	-2.81e-10	-3e-10	-2.92e-10	-3.18e-10	-3.2e-10	-3.31e-10		0.02645	-2e-11	-2.29e-11	-2.2e-11	-2.26e-11	-2.51e-11	-2.78e-11	-2.15e-11	-2.73e-11	-2.57e-11	-2.75e-11	-2.67e-11	-2.67e-11	-2.84e-11		0.02645	-2e-11	-2.29e-11	-2.2e-11
	0.0265	-2.27e-11	-2.6e-11	-2.39e-11	-2.43e-11	-2.56e-11	-1.98e-11	-2.33e-11	-1.98e-11	-2.8e-11	-2.51e-11	-2.5e-11	-2.63e-11	-2.58e-11		0.0265	-2.81e-10	-2.83e-10	-2.45e-10	-2.6e-10	-2.82e-10	-2.94e-10	-2.84e-10	-2.8e-10	-3.01e-10	-2.93e-10	-3.17e-10	-3.19e-10	-3.28e-10		0.0265	-1.95e-11	-2.45e-11	-2.18e-11	-2.18e-11	-2.64e-11	-2.45e-11	-2.42e-11	-2.67e-11	-2.75e-11	-2.82e-11	-2.87e-11	-2.37e-11	-2.82e-11		0.0265	-1.95e-11	-2.45e-11	-2.18e-11
	0.02655	-2.42e-11	-2.59e-11	-2.48e-11	-2.67e-11	-2.44e-11	-2.14e-11	-2.29e-11	-1.96e-11	-2.46e-11	-2.66e-11	-2.3e-11	-2.4e-11	-2.67e-11		0.02655	-2.82e-10	-2.85e-10	-2.46e-10	-2.58e-10	-2.82e-10	-2.96e-10	-2.84e-10	-2.79e-10	-3.03e-10	-2.92e-10	-3.12e-10	-3.18e-10	-3.26e-10		0.02655	-2.17e-11	-2.59e-11	-2.51e-11	-2.32e-11	-2.78e-11	-2.03e-11	-2.62e-11	-2.26e-11	-2.73e-11	-2.7e-11	-3.07e-11	-2.29e-11	-2.81e-11		0.02655	-2.17e-11	-2.59e-11	-2.51e-11
	0.0266	-2.53e-11	-2.75e-11	-2.38e-11	-2.53e-11	-2.43e-11	-2.27e-11	-2.22e-11	-2.23e-11	-1.99e-11	-2.73e-11	-2.21e-11	-2.32e-11	-2.76e-11		0.0266	-2.82e-10	-2.85e-10	-2.51e-10	-2.56e-10	-2.86e-10	-2.96e-10	-2.8e-10	-2.79e-10	-3.05e-10	-2.93e-10	-3.07e-10	-3.17e-10	-3.26e-10		0.0266	-2.17e-11	-2.43e-11	-2.79e-11	-2.54e-11	-2.71e-11	-2.04e-11	-2.36e-11	-2.12e-11	-2.86e-11	-2.56e-11	-3.01e-11	-2.31e-11	-2.62e-11		0.0266	-2.17e-11	-2.43e-11	-2.79e-11
	0.02665	-2.66e-11	-2.82e-11	-2.28e-11	-2.14e-11	-2.67e-11	-2.41e-11	-2.41e-11	-2.68e-11	-1.95e-11	-2.62e-11	-2.33e-11	-2.25e-11	-2.6e-11		0.02665	-2.81e-10	-2.87e-10	-2.54e-10	-2.56e-10	-2.85e-10	-2.97e-10	-2.76e-10	-2.79e-10	-3.07e-10	-2.95e-10	-3.05e-10	-3.17e-10	-3.31e-10		0.02665	-1.9e-11	-2.43e-11	-2.68e-11	-2.76e-11	-2.47e-11	-2.39e-11	-1.87e-11	-2.26e-11	-2.92e-11	-2.53e-11	-2.78e-11	-2.48e-11	-2.59e-11		0.02665	-1.9e-11	-2.43e-11	-2.68e-11
	0.0267	-2.71e-11	-2.71e-11	-2.36e-11	-2.21e-11	-2.84e-11	-2.5e-11	-2.64e-11	-2.83e-11	-2.24e-11	-2.59e-11	-2.38e-11	-2.43e-11	-2.37e-11		0.0267	-2.76e-10	-2.9e-10	-2.54e-10	-2.59e-10	-2.86e-10	-2.97e-10	-2.78e-10	-2.83e-10	-3.07e-10	-2.93e-10	-3.05e-10	-3.17e-10	-3.34e-10		0.0267	-2e-11	-2.51e-11	-2.62e-11	-2.54e-11	-2.23e-11	-2.48e-11	-2.2e-11	-2.29e-11	-2.7e-11	-2.47e-11	-2.61e-11	-2.84e-11	-2.82e-11		0.0267	-2e-11	-2.51e-11	-2.62e-11
	0.02675	-2.72e-11	-2.66e-11	-2.52e-11	-2.53e-11	-2.62e-11	-2.51e-11	-2.54e-11	-2.62e-11	-2.47e-11	-2.35e-11	-2.3e-11	-2.86e-11	-2.39e-11		0.02675	-2.74e-10	-2.93e-10	-2.54e-10	-2.6e-10	-2.86e-10	-2.97e-10	-2.83e-10	-2.86e-10	-3.05e-10	-2.91e-10	-3.05e-10	-3.15e-10	-3.36e-10		0.02675	-2.37e-11	-2.31e-11	-2.87e-11	-2.11e-11	-2.15e-11	-2.14e-11	-2.9e-11	-2.26e-11	-2.43e-11	-2.42e-11	-2.61e-11	-2.92e-11	-2.76e-11		0.02675	-2.37e-11	-2.31e-11	-2.87e-11
	0.0268	-2.67e-11	-2.75e-11	-2.47e-11	-2.58e-11	-2.41e-11	-2.53e-11	-2.35e-11	-2.44e-11	-2.48e-11	-2.23e-11	-2.2e-11	-3.11e-11	-2.5e-11		0.0268	-2.75e-10	-2.93e-10	-2.58e-10	-2.59e-10	-2.83e-10	-2.99e-10	-2.86e-10	-2.86e-10	-3.03e-10	-2.9e-10	-3.08e-10	-3.14e-10	-3.37e-10		0.0268	-2.54e-11	-2e-11	-3e-11	-1.92e-11	-2.23e-11	-2.18e-11	-2.98e-11	-2.67e-11	-2.45e-11	-2.51e-11	-2.75e-11	-2.82e-11	-2.59e-11		0.0268	-2.54e-11	-2e-11	-3e-11
	0.02685	-2.53e-11	-2.66e-11	-2.27e-11	-2.51e-11	-2.64e-11	-2.65e-11	-2.37e-11	-2.37e-11	-2.59e-11	-2.56e-11	-2.37e-11	-2.95e-11	-2.41e-11		0.02685	-2.77e-10	-2.92e-10	-2.57e-10	-2.57e-10	-2.83e-10	-3e-10	-2.86e-10	-2.84e-10	-3.02e-10	-2.91e-10	-3.1e-10	-3.14e-10	-3.35e-10		0.02685	-2.43e-11	-2.03e-11	-2.89e-11	-1.97e-11	-2.17e-11	-2.47e-11	-2.42e-11	-2.73e-11	-2.68e-11	-2.75e-11	-2.78e-11	-2.81e-11	-2.5e-11		0.02685	-2.43e-11	-2.03e-11	-2.89e-11
	0.0269	-2.36e-11	-2.58e-11	-2.31e-11	-2.48e-11	-2.79e-11	-2.69e-11	-2.47e-11	-2.44e-11	-2.66e-11	-2.72e-11	-2.57e-11	-2.69e-11	-2.28e-11		0.0269	-2.76e-10	-2.91e-10	-2.54e-10	-2.54e-10	-2.84e-10	-2.96e-10	-2.84e-10	-2.82e-10	-2.99e-10	-2.91e-10	-3.1e-10	-3.14e-10	-3.33e-10		0.0269	-2.5e-11	-2.39e-11	-2.75e-11	-2.06e-11	-1.93e-11	-2.48e-11	-1.97e-11	-2.39e-11	-2.71e-11	-2.62e-11	-2.78e-11	-2.57e-11	-2.53e-11		0.0269	-2.5e-11	-2.39e-11	-2.75e-11
	0.02695	-2.42e-11	-2.57e-11	-2.22e-11	-2.43e-11	-2.78e-11	-2.46e-11	-2.48e-11	-2.48e-11	-2.41e-11	-2.88e-11	-2.53e-11	-2.47e-11	-2.34e-11		0.02695	-2.75e-10	-2.9e-10	-2.52e-10	-2.55e-10	-2.83e-10	-2.96e-10	-2.82e-10	-2.8e-10	-2.95e-10	-2.91e-10	-3.13e-10	-3.15e-10	-3.33e-10		0.02695	-2.5e-11	-2.53e-11	-2.54e-11	-2.15e-11	-1.79e-11	-2.34e-11	-2.06e-11	-2.18e-11	-2.48e-11	-2.47e-11	-2.59e-11	-2.56e-11	-2.65e-11		0.02695	-2.5e-11	-2.53e-11	-2.54e-11
	0.027	-2.51e-11	-2.64e-11	-2.35e-11	-2.39e-11	-2.65e-11	-2.26e-11	-2.5e-11	-2.32e-11	-2.13e-11	-2.97e-11	-2.54e-11	-2.51e-11	-2.37e-11		0.027	-2.74e-10	-2.89e-10	-2.55e-10	-2.59e-10	-2.83e-10	-2.99e-10	-2.8e-10	-2.77e-10	-2.92e-10	-2.91e-10	-3.13e-10	-3.15e-10	-3.33e-10		0.027	-2.4e-11	-2.4e-11	-2.5e-11	-2.29e-11	-1.98e-11	-2.42e-11	-2.39e-11	-2.37e-11	-2.5e-11	-2.4e-11	-2.57e-11	-2.81e-11	-2.59e-11		0.027	-2.4e-11	-2.4e-11	-2.5e-11
	0.02705	-2.66e-11	-2.66e-11	-2.53e-11	-2.38e-11	-2.61e-11	-2.35e-11	-2.36e-11	-2.16e-11	-2.05e-11	-2.66e-11	-2.57e-11	-2.53e-11	-2.26e-11		0.02705	-2.75e-10	-2.89e-10	-2.58e-10	-2.61e-10	-2.83e-10	-3e-10	-2.82e-10	-2.77e-10	-2.91e-10	-2.9e-10	-3.15e-10	-3.17e-10	-3.33e-10		0.02705	-2.5e-11	-2.25e-11	-2.11e-11	-2.17e-11	-2.29e-11	-2.71e-11	-2.42e-11	-2.65e-11	-2.56e-11	-2.45e-11	-2.96e-11	-3e-11	-2.39e-11		0.02705	-2.5e-11	-2.25e-11	-2.11e-11
	0.0271	-2.82e-11	-2.63e-11	-2.46e-11	-2.41e-11	-2.64e-11	-2.31e-11	-2.23e-11	-2.16e-11	-1.97e-11	-2.33e-11	-2.43e-11	-2.42e-11	-2.35e-11		0.0271	-2.78e-10	-2.88e-10	-2.61e-10	-2.61e-10	-2.83e-10	-2.98e-10	-2.84e-10	-2.79e-10	-2.94e-10	-2.9e-10	-3.17e-10	-3.16e-10	-3.33e-10		0.0271	-2.64e-11	-2.43e-11	-2.06e-11	-2.15e-11	-2.57e-11	-2.75e-11	-2.29e-11	-2.7e-11	-2.79e-11	-2.51e-11	-3.34e-11	-2.87e-11	-2.28e-11		0.0271	-2.64e-11	-2.43e-11	-2.06e-11
	0.02715	-2.72e-11	-2.53e-11	-2.44e-11	-2.43e-11	-2.73e-11	-2.22e-11	-2.33e-11	-2.21e-11	-2.01e-11	-2.15e-11	-2.13e-11	-2.43e-11	-2.42e-11		0.02715	-2.8e-10	-2.89e-10	-2.62e-10	-2.61e-10	-2.85e-10	-2.95e-10	-2.87e-10	-2.8e-10	-2.96e-10	-2.91e-10	-3.17e-10	-3.15e-10	-3.31e-10		0.02715	-2.42e-11	-2.43e-11	-2.57e-11	-2.47e-11	-2.61e-11	-2.22e-11	-2.22e-11	-2.59e-11	-2.92e-11	-2.53e-11	-3.4e-11	-2.54e-11	-2.65e-11		0.02715	-2.42e-11	-2.43e-11	-2.57e-11
	0.0272	-2.67e-11	-2.39e-11	-2.61e-11	-2.55e-11	-2.93e-11	-2.29e-11	-2.53e-11	-2.32e-11	-2.17e-11	-2.18e-11	-1.9e-11	-2.64e-11	-2.48e-11		0.0272	-2.81e-10	-2.87e-10	-2.59e-10	-2.65e-10	-2.86e-10	-2.95e-10	-2.87e-10	-2.81e-10	-2.92e-10	-2.89e-10	-3.13e-10	-3.12e-10	-3.26e-10		0.0272	-2.36e-11	-2.48e-11	-2.67e-11	-2.53e-11	-2.37e-11	-2e-11	-2.54e-11	-2.47e-11	-2.98e-11	-2.47e-11	-3.15e-11	-2.31e-11	-2.89e-11		0.0272	-2.36e-11	-2.48e-11	-2.67e-11
	0.02725	-2.69e-11	-2.56e-11	-2.8e-11	-2.56e-11	-3.01e-11	-2.33e-11	-2.54e-11	-2.42e-11	-2.38e-11	-2.36e-11	-1.89e-11	-2.8e-11	-2.5e-11		0.02725	-2.8e-10	-2.9e-10	-2.57e-10	-2.69e-10	-2.88e-10	-2.93e-10	-2.85e-10	-2.83e-10	-2.88e-10	-2.88e-10	-3.09e-10	-3.11e-10	-3.25e-10		0.02725	-2.54e-11	-2.47e-11	-2.22e-11	-2.34e-11	-2.37e-11	-2.23e-11	-2.7e-11	-2.43e-11	-2.95e-11	-2.37e-11	-2.78e-11	-2.4e-11	-2.7e-11		0.02725	-2.54e-11	-2.47e-11	-2.22e-11
	0.0273	-2.63e-11	-2.75e-11	-2.65e-11	-2.49e-11	-2.86e-11	-2.38e-11	-2.36e-11	-2.39e-11	-2.63e-11	-2.6e-11	-2.01e-11	-2.7e-11	-2.38e-11		0.0273	-2.78e-10	-2.91e-10	-2.6e-10	-2.66e-10	-2.87e-10	-2.91e-10	-2.87e-10	-2.84e-10	-2.9e-10	-2.88e-10	-3.1e-10	-3.1e-10	-3.28e-10		0.0273	-2.59e-11	-2.4e-11	-2.28e-11	-2.18e-11	-2.32e-11	-2.54e-11	-2.56e-11	-2.51e-11	-2.75e-11	-2.68e-11	-2.59e-11	-2.59e-11	-2.54e-11		0.0273	-2.59e-11	-2.4e-11	-2.28e-11
	0.02735	-2.58e-11	-2.6e-11	-2.46e-11	-2.46e-11	-2.83e-11	-2.36e-11	-2.3e-11	-2.2e-11	-2.67e-11	-2.71e-11	-2.03e-11	-2.45e-11	-2.39e-11		0.02735	-2.77e-10	-2.91e-10	-2.63e-10	-2.62e-10	-2.89e-10	-2.91e-10	-2.88e-10	-2.81e-10	-2.94e-10	-2.85e-10	-3.12e-10	-3.09e-10	-3.28e-10		0.02735	-2.5e-11	-2.48e-11	-2.67e-11	-2e-11	-2.34e-11	-2.54e-11	-2.45e-11	-2.51e-11	-2.4e-11	-2.93e-11	-2.93e-11	-2.71e-11	-2.47e-11		0.02735	-2.5e-11	-2.48e-11	-2.67e-11
	0.0274	-2.6e-11	-2.43e-11	-2.53e-11	-2.47e-11	-2.86e-11	-2.43e-11	-2.41e-11	-2e-11	-2.55e-11	-2.56e-11	-2.09e-11	-2.3e-11	-2.5e-11		0.0274	-2.77e-10	-2.91e-10	-2.64e-10	-2.6e-10	-2.91e-10	-2.91e-10	-2.85e-10	-2.81e-10	-2.96e-10	-2.81e-10	-3.14e-10	-3.12e-10	-3.27e-10		0.0274	-2.39e-11	-2.37e-11	-2.57e-11	-2.11e-11	-2.23e-11	-2.17e-11	-2.61e-11	-2.67e-11	-2.22e-11	-2.79e-11	-3.09e-11	-2.59e-11	-2.51e-11		0.0274	-2.39e-11	-2.37e-11	-2.57e-11
	0.02745	-2.43e-11	-2.48e-11	-2.54e-11	-2.53e-11	-2.77e-11	-2.47e-11	-2.54e-11	-2.09e-11	-2.5e-11	-2.3e-11	-2.24e-11	-2.13e-11	-2.43e-11		0.02745	-2.8e-10	-2.92e-10	-2.68e-10	-2.59e-10	-2.91e-10	-2.88e-10	-2.81e-10	-2.81e-10	-2.95e-10	-2.83e-10	-3.14e-10	-3.16e-10	-3.26e-10		0.02745	-2.4e-11	-2.25e-11	-2.18e-11	-2.47e-11	-2.25e-11	-1.97e-11	-2.71e-11	-2.62e-11	-2.37e-11	-2.62e-11	-3.04e-11	-2.43e-11	-2.7e-11		0.02745	-2.4e-11	-2.25e-11	-2.18e-11
	0.0275	-2.25e-11	-2.7e-11	-2.46e-11	-2.51e-11	-2.55e-11	-2.44e-11	-2.5e-11	-2.28e-11	-2.48e-11	-2.29e-11	-2.37e-11	-2.1e-11	-2.32e-11		0.0275	-2.8e-10	-2.91e-10	-2.71e-10	-2.6e-10	-2.91e-10	-2.87e-10	-2.8e-10	-2.82e-10	-2.91e-10	-2.85e-10	-3.11e-10	-3.18e-10	-3.27e-10		0.0275	-2.47e-11	-2.18e-11	-2.2e-11	-2.4e-11	-2.25e-11	-2e-11	-2.39e-11	-2.28e-11	-2.7e-11	-2.53e-11	-3.06e-11	-2.68e-11	-2.75e-11		0.0275	-2.47e-11	-2.18e-11	-2.2e-11
	0.02755	-2.23e-11	-2.6e-11	-2.47e-11	-2.56e-11	-2.3e-11	-2.32e-11	-2.29e-11	-2.48e-11	-2.43e-11	-2.43e-11	-2.27e-11	-2.25e-11	-2.23e-11		0.02755	-2.8e-10	-2.89e-10	-2.7e-10	-2.62e-10	-2.93e-10	-2.89e-10	-2.79e-10	-2.82e-10	-2.93e-10	-2.84e-10	-3.1e-10	-3.16e-10	-3.29e-10		0.02755	-2.36e-11	-2.2e-11	-2.45e-11	-2.29e-11	-2.12e-11	-2.06e-11	-2.31e-11	-2.28e-11	-2.82e-11	-2.57e-11	-3.04e-11	-2.84e-11	-2.45e-11		0.02755	-2.36e-11	-2.2e-11	-2.45e-11
	0.0276	-2.38e-11	-2.46e-11	-2.53e-11	-2.74e-11	-2.32e-11	-2.29e-11	-2.36e-11	-2.63e-11	-2.48e-11	-2.47e-11	-2.24e-11	-2.38e-11	-2.44e-11		0.0276	-2.78e-10	-2.91e-10	-2.66e-10	-2.61e-10	-2.92e-10	-2.93e-10	-2.79e-10	-2.8e-10	-2.96e-10	-2.83e-10	-3.11e-10	-3.17e-10	-3.29e-10		0.0276	-2.18e-11	-2.37e-11	-2.65e-11	-2.28e-11	-2.15e-11	-2.11e-11	-2.4e-11	-2.34e-11	-2.75e-11	-2.37e-11	-2.9e-11	-2.73e-11	-2.37e-11		0.0276	-2.18e-11	-2.37e-11	-2.65e-11
	0.02765	-2.48e-11	-2.51e-11	-2.49e-11	-2.71e-11	-2.52e-11	-2.21e-11	-2.51e-11	-2.75e-11	-2.58e-11	-2.46e-11	-2.36e-11	-2.51e-11	-2.75e-11		0.02765	-2.76e-10	-2.91e-10	-2.65e-10	-2.6e-10	-2.91e-10	-2.93e-10	-2.82e-10	-2.82e-10	-2.97e-10	-2.85e-10	-3.11e-10	-3.2e-10	-3.29e-10		0.02765	-2.03e-11	-2.45e-11	-2.73e-11	-2.22e-11	-2.34e-11	-2.4e-11	-2.39e-11	-2.5e-11	-2.62e-11	-2.59e-11	-3.12e-11	-2.79e-11	-2.65e-11		0.02765	-2.03e-11	-2.45e-11	-2.73e-11
	0.0277	-2.35e-11	-2.55e-11	-2.43e-11	-2.51e-11	-2.75e-11	-2.12e-11	-2.42e-11	-2.62e-11	-2.55e-11	-2.4e-11	-2.37e-11	-2.56e-11	-2.75e-11		0.0277	-2.78e-10	-2.88e-10	-2.64e-10	-2.58e-10	-2.91e-10	-2.91e-10	-2.85e-10	-2.86e-10	-2.97e-10	-2.87e-10	-3.11e-10	-3.2e-10	-3.28e-10		0.0277	-2.18e-11	-2.45e-11	-2.65e-11	-2.14e-11	-2.42e-11	-2.62e-11	-2.47e-11	-2.47e-11	-2.5e-11	-3.03e-11	-3.04e-11	-3.12e-11	-2.92e-11		0.0277	-2.18e-11	-2.45e-11	-2.65e-11
	0.02775	-2.2e-11	-2.4e-11	-2.34e-11	-2.45e-11	-2.97e-11	-2.04e-11	-2.23e-11	-2.41e-11	-2.48e-11	-2.31e-11	-2.17e-11	-2.4e-11	-2.84e-11		0.02775	-2.78e-10	-2.89e-10	-2.62e-10	-2.56e-10	-2.94e-10	-2.91e-10	-2.89e-10	-2.91e-10	-2.97e-10	-2.87e-10	-3.13e-10	-3.18e-10	-3.29e-10		0.02775	-2.37e-11	-2.57e-11	-2.5e-11	-2.11e-11	-2.31e-11	-2.39e-11	-2.71e-11	-2.45e-11	-2.51e-11	-3.06e-11	-2.73e-11	-3.04e-11	-2.79e-11		0.02775	-2.37e-11	-2.57e-11	-2.5e-11
	0.0278	-2.12e-11	-2.43e-11	-2.14e-11	-2.46e-11	-2.88e-11	-1.95e-11	-2.24e-11	-2.53e-11	-2.44e-11	-2.22e-11	-2.03e-11	-2.21e-11	-2.99e-11		0.0278	-2.76e-10	-2.91e-10	-2.62e-10	-2.56e-10	-2.95e-10	-2.93e-10	-2.89e-10	-2.88e-10	-2.99e-10	-2.88e-10	-3.14e-10	-3.15e-10	-3.31e-10		0.0278	-2.31e-11	-2.48e-11	-2.36e-11	-2.06e-11	-2.31e-11	-1.9e-11	-2.93e-11	-2.51e-11	-2.51e-11	-2.82e-11	-2.57e-11	-2.59e-11	-2.86e-11		0.0278	-2.31e-11	-2.48e-11	-2.36e-11
	0.02785	-2.12e-11	-2.63e-11	-2.16e-11	-2.37e-11	-2.64e-11	-1.93e-11	-2.36e-11	-2.78e-11	-2.36e-11	-2.27e-11	-2.09e-11	-2.17e-11	-3e-11		0.02785	-2.75e-10	-2.93e-10	-2.62e-10	-2.57e-10	-2.96e-10	-2.91e-10	-2.87e-10	-2.84e-10	-3e-10	-2.9e-10	-3.13e-10	-3.15e-10	-3.3e-10		0.02785	-2.34e-11	-2.31e-11	-2.28e-11	-2.14e-11	-2.25e-11	-2.03e-11	-2.84e-11	-2.59e-11	-2.54e-11	-2.86e-11	-2.82e-11	-2.43e-11	-2.89e-11		0.02785	-2.34e-11	-2.31e-11	-2.28e-11
	0.0279	-2.26e-11	-2.68e-11	-2.43e-11	-2.09e-11	-2.42e-11	-1.91e-11	-2.26e-11	-2.89e-11	-2.39e-11	-2.3e-11	-2.25e-11	-2.27e-11	-2.78e-11		0.0279	-2.71e-10	-2.95e-10	-2.59e-10	-2.59e-10	-2.98e-10	-2.89e-10	-2.86e-10	-2.85e-10	-3.02e-10	-2.93e-10	-3.13e-10	-3.16e-10	-3.29e-10		0.0279	-2.37e-11	-2.42e-11	-2.22e-11	-2.29e-11	-2.23e-11	-2.47e-11	-2.5e-11	-2.64e-11	-2.53e-11	-2.53e-11	-3.07e-11	-2.84e-11	-2.68e-11		0.0279	-2.37e-11	-2.42e-11	-2.22e-11
	0.02795	-2.34e-11	-2.66e-11	-2.48e-11	-2.2e-11	-2.3e-11	-1.79e-11	-2.24e-11	-2.74e-11	-2.51e-11	-2.22e-11	-2.21e-11	-2.18e-11	-2.51e-11		0.02795	-2.7e-10	-2.99e-10	-2.61e-10	-2.57e-10	-2.97e-10	-2.9e-10	-2.88e-10	-2.85e-10	-3.03e-10	-2.91e-10	-3.13e-10	-3.17e-10	-3.28e-10		0.02795	-2.31e-11	-2.61e-11	-2.5e-11	-2.47e-11	-2.42e-11	-2.86e-11	-1.97e-11	-2.51e-11	-2.78e-11	-2.04e-11	-3.18e-11	-3.03e-11	-2.61e-11		0.02795	-2.31e-11	-2.61e-11	-2.5e-11
	0.028	-2.45e-11	-2.65e-11	-2.36e-11	-2.45e-11	-2.32e-11	-2.12e-11	-2.44e-11	-2.53e-11	-2.56e-11	-2.17e-11	-2.22e-11	-2.2e-11	-2.39e-11		0.028	-2.71e-10	-2.98e-10	-2.62e-10	-2.54e-10	-2.95e-10	-2.91e-10	-2.9e-10	-2.83e-10	-3.02e-10	-2.9e-10	-3.12e-10	-3.16e-10	-3.28e-10		0.028	-2.17e-11	-2.7e-11	-2.73e-11	-2.51e-11	-2.4e-11	-2.62e-11	-2.03e-11	-2.32e-11	-2.84e-11	-2.11e-11	-3.06e-11	-2.84e-11	-2.73e-11		0.028	-2.17e-11	-2.7e-11	-2.73e-11
	0.02805	-2.56e-11	-2.59e-11	-2.45e-11	-2.44e-11	-2.47e-11	-2.55e-11	-2.65e-11	-2.48e-11	-2.53e-11	-2.36e-11	-2.29e-11	-2.44e-11	-2.43e-11		0.02805	-2.71e-10	-2.94e-10	-2.61e-10	-2.53e-10	-2.92e-10	-2.92e-10	-2.88e-10	-2.81e-10	-3.02e-10	-2.92e-10	-3.13e-10	-3.14e-10	-3.3e-10		0.02805	-1.97e-11	-2.56e-11	-2.67e-11	-2.4e-11	-2.26e-11	-2.37e-11	-2.37e-11	-2.25e-11	-2.32e-11	-2.43e-11	-3.04e-11	-2.68e-11	-2.78e-11		0.02805	-1.97e-11	-2.56e-11	-2.67e-11
	0.0281	-2.49e-11	-2.6e-11	-2.69e-11	-2.39e-11	-2.67e-11	-2.6e-11	-2.65e-11	-2.52e-11	-2.34e-11	-2.54e-11	-2.37e-11	-2.51e-11	-2.53e-11		0.0281	-2.68e-10	-2.93e-10	-2.56e-10	-2.55e-10	-2.88e-10	-2.93e-10	-2.86e-10	-2.83e-10	-3.01e-10	-2.95e-10	-3.14e-10	-3.12e-10	-3.31e-10		0.0281	-1.95e-11	-2.45e-11	-2.53e-11	-2.23e-11	-2.48e-11	-2.28e-11	-2.57e-11	-2.28e-11	-2.12e-11	-2.68e-11	-3.32e-11	-2.7e-11	-2.86e-11		0.0281	-1.95e-11	-2.45e-11	-2.53e-11
	0.02815	-2.47e-11	-2.67e-11	-2.67e-11	-2.51e-11	-2.8e-11	-2.53e-11	-2.61e-11	-2.44e-11	-2.4e-11	-2.43e-11	-2.39e-11	-2.44e-11	-2.55e-11		0.02815	-2.65e-10	-2.95e-10	-2.54e-10	-2.58e-10	-2.86e-10	-2.95e-10	-2.87e-10	-2.82e-10	-2.99e-10	-2.95e-10	-3.12e-10	-3.15e-10	-3.33e-10		0.02815	-2.17e-11	-2.47e-11	-2.32e-11	-2.12e-11	-2.5e-11	-2.15e-11	-2.54e-11	-2.37e-11	-2.32e-11	-2.68e-11	-3.29e-11	-2.65e-11	-2.79e-11		0.02815	-2.17e-11	-2.47e-11	-2.32e-11
	0.0282	-2.54e-11	-2.63e-11	-2.63e-11	-2.58e-11	-2.82e-11	-2.37e-11	-2.55e-11	-2.33e-11	-2.48e-11	-2.39e-11	-2.43e-11	-2.56e-11	-2.63e-11		0.0282	-2.65e-10	-2.98e-10	-2.55e-10	-2.61e-10	-2.86e-10	-2.96e-10	-2.89e-10	-2.8e-10	-2.98e-10	-2.96e-10	-3.14e-10	-3.19e-10	-3.31e-10		0.0282	-2.26e-11	-2.75e-11	-2.26e-11	-2.03e-11	-2.22e-11	-2.23e-11	-2.62e-11	-2.4e-11	-2.48e-11	-2.7e-11	-2.84e-11	-2.61e-11	-2.67e-11		0.0282	-2.26e-11	-2.75e-11	-2.26e-11
	0.02825	-2.64e-11	-2.54e-11	-2.72e-11	-2.66e-11	-2.79e-11	-2.18e-11	-2.73e-11	-2.38e-11	-2.41e-11	-2.5e-11	-2.43e-11	-2.73e-11	-2.7e-11		0.02825	-2.7e-10	-2.98e-10	-2.54e-10	-2.6e-10	-2.87e-10	-2.96e-10	-2.9e-10	-2.77e-10	-2.99e-10	-2.95e-10	-3.17e-10	-3.19e-10	-3.29e-10		0.02825	-2.26e-11	-2.93e-11	-2.29e-11	-2e-11	-2.18e-11	-2.67e-11	-2.51e-11	-2.57e-11	-2.5e-11	-2.57e-11	-2.62e-11	-2.54e-11	-2.67e-11		0.02825	-2.26e-11	-2.93e-11	-2.29e-11
	0.0283	-2.56e-11	-2.65e-11	-2.66e-11	-2.46e-11	-2.84e-11	-2.18e-11	-2.88e-11	-2.51e-11	-2.27e-11	-2.43e-11	-2.26e-11	-2.68e-11	-2.61e-11		0.0283	-2.72e-10	-2.96e-10	-2.51e-10	-2.58e-10	-2.87e-10	-2.95e-10	-2.92e-10	-2.79e-10	-2.98e-10	-2.9e-10	-3.19e-10	-3.22e-10	-3.27e-10		0.0283	-2.43e-11	-2.65e-11	-2.53e-11	-2.12e-11	-2.11e-11	-2.82e-11	-2.42e-11	-2.47e-11	-2.43e-11	-2.4e-11	-2.65e-11	-2.48e-11	-2.76e-11		0.0283	-2.43e-11	-2.65e-11	-2.53e-11
	0.02835	-2.47e-11	-2.76e-11	-2.43e-11	-2.26e-11	-2.72e-11	-2.28e-11	-2.8e-11	-2.66e-11	-2.35e-11	-2.34e-11	-2.04e-11	-2.4e-11	-2.43e-11		0.02835	-2.74e-10	-2.95e-10	-2.51e-10	-2.57e-10	-2.85e-10	-2.96e-10	-2.95e-10	-2.84e-10	-3e-10	-2.88e-10	-3.18e-10	-3.24e-10	-3.29e-10		0.02835	-2.71e-11	-2.29e-11	-2.76e-11	-2.25e-11	-2.17e-11	-2.54e-11	-2.34e-11	-2.34e-11	-2.47e-11	-2.56e-11	-3.06e-11	-2.48e-11	-2.84e-11		0.02835	-2.71e-11	-2.29e-11	-2.76e-11
	0.0284	-2.61e-11	-2.86e-11	-2.39e-11	-2.27e-11	-2.6e-11	-2.41e-11	-2.72e-11	-2.61e-11	-2.43e-11	-2.36e-11	-1.84e-11	-2.17e-11	-2.42e-11		0.0284	-2.74e-10	-2.96e-10	-2.52e-10	-2.59e-10	-2.83e-10	-2.96e-10	-2.96e-10	-2.87e-10	-2.99e-10	-2.9e-10	-3.17e-10	-3.25e-10	-3.32e-10		0.0284	-2.57e-11	-2.15e-11	-2.76e-11	-2.11e-11	-2.34e-11	-2.12e-11	-2.25e-11	-2.34e-11	-2.54e-11	-2.98e-11	-3.28e-11	-2.5e-11	-3.03e-11		0.0284	-2.57e-11	-2.15e-11	-2.76e-11
	0.02845	-2.66e-11	-2.9e-11	-2.46e-11	-2.35e-11	-2.6e-11	-2.41e-11	-2.67e-11	-2.36e-11	-2.3e-11	-2.43e-11	-1.96e-11	-2.18e-11	-2.48e-11		0.02845	-2.71e-10	-2.96e-10	-2.52e-10	-2.61e-10	-2.86e-10	-2.96e-10	-2.97e-10	-2.87e-10	-2.96e-10	-2.9e-10	-3.15e-10	-3.22e-10	-3.31e-10		0.02845	-2.37e-11	-2.08e-11	-2.43e-11	-2e-11	-2.47e-11	-2.06e-11	-2.37e-11	-2.34e-11	-2.82e-11	-2.9e-11	-3.2e-11	-2.45e-11	-3.07e-11		0.02845	-2.37e-11	-2.08e-11	-2.43e-11
	0.0285	-2.55e-11	-2.73e-11	-2.44e-11	-2.37e-11	-2.56e-11	-2.39e-11	-2.64e-11	-2.16e-11	-2.25e-11	-2.59e-11	-2.32e-11	-2.31e-11	-2.51e-11		0.0285	-2.7e-10	-2.91e-10	-2.49e-10	-2.62e-10	-2.88e-10	-2.95e-10	-2.98e-10	-2.86e-10	-2.94e-10	-2.89e-10	-3.14e-10	-3.19e-10	-3.31e-10		0.0285	-2.18e-11	-2.23e-11	-2.23e-11	-2.12e-11	-2.43e-11	-2.08e-11	-2.54e-11	-2.47e-11	-2.75e-11	-2.65e-11	-2.96e-11	-2.4e-11	-2.68e-11		0.0285	-2.18e-11	-2.23e-11	-2.23e-11
	0.02855	-2.48e-11	-2.53e-11	-2.54e-11	-2.31e-11	-2.61e-11	-2.48e-11	-2.53e-11	-2.03e-11	-2.23e-11	-2.67e-11	-2.36e-11	-2.23e-11	-2.52e-11		0.02855	-2.71e-10	-2.9e-10	-2.46e-10	-2.64e-10	-2.89e-10	-2.96e-10	-2.95e-10	-2.85e-10	-2.96e-10	-2.9e-10	-3.11e-10	-3.17e-10	-3.31e-10		0.02855	-2.29e-11	-2.17e-11	-2.31e-11	-2.39e-11	-2.36e-11	-2.18e-11	-2.59e-11	-2.57e-11	-2.39e-11	-2.45e-11	-2.73e-11	-2.56e-11	-2.26e-11		0.02855	-2.29e-11	-2.17e-11	-2.31e-11
	0.0286	-2.57e-11	-2.51e-11	-2.8e-11	-2.39e-11	-2.76e-11	-2.75e-11	-2.34e-11	-2.04e-11	-2.14e-11	-2.51e-11	-2.27e-11	-2.13e-11	-2.51e-11		0.0286	-2.73e-10	-2.89e-10	-2.48e-10	-2.65e-10	-2.89e-10	-2.96e-10	-2.93e-10	-2.82e-10	-2.98e-10	-2.93e-10	-3.12e-10	-3.19e-10	-3.31e-10		0.0286	-2.43e-11	-2.12e-11	-2.31e-11	-2.64e-11	-2.36e-11	-2.25e-11	-2.67e-11	-2.57e-11	-2.43e-11	-2.29e-11	-2.64e-11	-2.62e-11	-2.34e-11		0.0286	-2.43e-11	-2.12e-11	-2.31e-11
	0.02865	-2.71e-11	-2.53e-11	-2.61e-11	-2.53e-11	-2.9e-11	-2.87e-11	-2.29e-11	-2.22e-11	-2.05e-11	-2.49e-11	-2.41e-11	-2.22e-11	-2.44e-11		0.02865	-2.76e-10	-2.9e-10	-2.51e-10	-2.63e-10	-2.86e-10	-2.96e-10	-2.94e-10	-2.81e-10	-2.96e-10	-2.95e-10	-3.15e-10	-3.21e-10	-3.31e-10		0.02865	-2.2e-11	-2.39e-11	-2.4e-11	-2.48e-11	-2.51e-11	-2.31e-11	-2.76e-11	-2.5e-11	-2.59e-11	-2.26e-11	-2.7e-11	-2.53e-11	-2.79e-11		0.02865	-2.2e-11	-2.39e-11	-2.4e-11
	0.0287	-2.69e-11	-2.49e-11	-2.38e-11	-2.59e-11	-2.76e-11	-2.8e-11	-2.38e-11	-2.28e-11	-2.03e-11	-2.53e-11	-2.65e-11	-2.33e-11	-2.4e-11		0.0287	-2.77e-10	-2.88e-10	-2.51e-10	-2.62e-10	-2.86e-10	-2.95e-10	-2.94e-10	-2.8e-10	-2.98e-10	-2.96e-10	-3.16e-10	-3.23e-10	-3.29e-10		0.0287	-1.92e-11	-2.56e-11	-2.47e-11	-2.17e-11	-2.47e-11	-2.34e-11	-2.75e-11	-2.43e-11	-2.4e-11	-2.68e-11	-2.78e-11	-2.71e-11	-2.82e-11		0.0287	-1.92e-11	-2.56e-11	-2.47e-11
	0.02875	-2.59e-11	-2.4e-11	-2.39e-11	-2.5e-11	-2.57e-11	-2.63e-11	-2.5e-11	-2.21e-11	-2.12e-11	-2.59e-11	-2.65e-11	-2.33e-11	-2.23e-11		0.02875	-2.76e-10	-2.85e-10	-2.53e-10	-2.63e-10	-2.87e-10	-2.94e-10	-2.96e-10	-2.8e-10	-3.02e-10	-2.94e-10	-3.16e-10	-3.23e-10	-3.28e-10		0.02875	-2.32e-11	-2.34e-11	-2.4e-11	-2.23e-11	-2.2e-11	-2.34e-11	-2.51e-11	-2.18e-11	-2.4e-11	-3.03e-11	-2.87e-11	-2.81e-11	-2.43e-11		0.02875	-2.32e-11	-2.34e-11	-2.4e-11
	0.0288	-2.66e-11	-2.5e-11	-2.53e-11	-2.54e-11	-2.55e-11	-2.45e-11	-2.52e-11	-2.1e-11	-2.27e-11	-2.56e-11	-2.36e-11	-2.28e-11	-2.07e-11		0.0288	-2.76e-10	-2.85e-10	-2.54e-10	-2.61e-10	-2.87e-10	-2.94e-10	-2.98e-10	-2.78e-10	-3.04e-10	-2.91e-10	-3.17e-10	-3.2e-10	-3.3e-10		0.0288	-2.73e-11	-2.08e-11	-2.51e-11	-2.4e-11	-2.06e-11	-2.31e-11	-2.17e-11	-2.04e-11	-2.56e-11	-2.7e-11	-2.98e-11	-2.92e-11	-2.4e-11		0.0288	-2.73e-11	-2.08e-11	-2.51e-11
	0.02885	-2.72e-11	-2.62e-11	-2.71e-11	-2.52e-11	-2.66e-11	-2.35e-11	-2.41e-11	-2.1e-11	-2.4e-11	-2.51e-11	-2e-11	-2.32e-11	-2.18e-11		0.02885	-2.74e-10	-2.84e-10	-2.52e-10	-2.63e-10	-2.88e-10	-2.96e-10	-2.96e-10	-2.79e-10	-3.02e-10	-2.9e-10	-3.2e-10	-3.19e-10	-3.31e-10		0.02885	-2.5e-11	-2.28e-11	-2.67e-11	-2.22e-11	-2.17e-11	-2.28e-11	-2.17e-11	-2.23e-11	-2.65e-11	-2.18e-11	-3.04e-11	-2.61e-11	-2.62e-11		0.02885	-2.5e-11	-2.28e-11	-2.67e-11
	0.0289	-2.63e-11	-2.58e-11	-2.76e-11	-2.38e-11	-2.62e-11	-2.29e-11	-2.27e-11	-2.16e-11	-2.4e-11	-2.36e-11	-1.92e-11	-2.31e-11	-2.5e-11		0.0289	-2.73e-10	-2.85e-10	-2.5e-10	-2.63e-10	-2.88e-10	-2.99e-10	-2.93e-10	-2.82e-10	-2.98e-10	-2.91e-10	-3.21e-10	-3.19e-10	-3.3e-10		0.0289	-2.18e-11	-2.53e-11	-2.82e-11	-2e-11	-2.4e-11	-2.23e-11	-2.45e-11	-2.32e-11	-2.57e-11	-2.28e-11	-2.93e-11	-2.28e-11	-2.51e-11		0.0289	-2.18e-11	-2.53e-11	-2.82e-11
	0.02895	-2.43e-11	-2.6e-11	-2.61e-11	-2.37e-11	-2.62e-11	-2.15e-11	-2.41e-11	-2.29e-11	-2.36e-11	-2.19e-11	-2.3e-11	-2.38e-11	-2.67e-11		0.02895	-2.72e-10	-2.88e-10	-2.49e-10	-2.65e-10	-2.87e-10	-3.01e-10	-2.91e-10	-2.84e-10	-2.96e-10	-2.89e-10	-3.18e-10	-3.2e-10	-3.29e-10		0.02895	-2.06e-11	-2.62e-11	-2.78e-11	-2.18e-11	-2.64e-11	-2.34e-11	-2.84e-11	-2.62e-11	-2.53e-11	-2.43e-11	-2.96e-11	-2.39e-11	-2.54e-11		0.02895	-2.06e-11	-2.62e-11	-2.78e-11
	0.029	-2.25e-11	-2.55e-11	-2.66e-11	-2.39e-11	-2.71e-11	-2.22e-11	-2.56e-11	-2.36e-11	-2.2e-11	-2.17e-11	-2.59e-11	-2.48e-11	-2.47e-11		0.029	-2.73e-10	-2.89e-10	-2.48e-10	-2.65e-10	-2.89e-10	-3e-10	-2.94e-10	-2.85e-10	-2.95e-10	-2.88e-10	-3.16e-10	-3.19e-10	-3.27e-10		0.029	-2.25e-11	-2.7e-11	-2.56e-11	-2.28e-11	-2.42e-11	-2.7e-11	-3e-11	-2.84e-11	-2.47e-11	-2.48e-11	-3.09e-11	-2.31e-11	-2.75e-11		0.029	-2.25e-11	-2.7e-11	-2.56e-11
	0.02905	-2.25e-11	-2.43e-11	-2.74e-11	-2.4e-11	-2.61e-11	-2.29e-11	-2.67e-11	-2.43e-11	-2.2e-11	-2.23e-11	-2.5e-11	-2.52e-11	-2.26e-11		0.02905	-2.73e-10	-2.86e-10	-2.47e-10	-2.65e-10	-2.88e-10	-2.97e-10	-2.95e-10	-2.83e-10	-2.95e-10	-2.86e-10	-3.18e-10	-3.19e-10	-3.25e-10		0.02905	-2.5e-11	-2.54e-11	-2.39e-11	-2.28e-11	-2.11e-11	-2.67e-11	-2.56e-11	-2.51e-11	-2.42e-11	-2.64e-11	-2.84e-11	-2.45e-11	-2.68e-11		0.02905	-2.5e-11	-2.54e-11	-2.39e-11
	0.0291	-2.37e-11	-2.53e-11	-2.46e-11	-2.44e-11	-2.44e-11	-2.42e-11	-2.51e-11	-2.33e-11	-2.22e-11	-2.33e-11	-2.22e-11	-2.39e-11	-2.28e-11		0.0291	-2.71e-10	-2.84e-10	-2.46e-10	-2.67e-10	-2.86e-10	-2.95e-10	-2.94e-10	-2.82e-10	-2.97e-10	-2.85e-10	-3.2e-10	-3.16e-10	-3.24e-10		0.0291	-2.71e-11	-2.15e-11	-2.37e-11	-2.28e-11	-2.23e-11	-2.32e-11	-2.26e-11	-2.22e-11	-2.42e-11	-2.75e-11	-2.51e-11	-2.48e-11	-2.62e-11		0.0291	-2.71e-11	-2.15e-11	-2.37e-11
	0.02915	-2.52e-11	-2.76e-11	-2.28e-11	-2.54e-11	-2.45e-11	-2.48e-11	-2.32e-11	-2.19e-11	-2.17e-11	-2.4e-11	-2.04e-11	-2.26e-11	-2.54e-11		0.02915	-2.67e-10	-2.81e-10	-2.45e-10	-2.65e-10	-2.85e-10	-2.94e-10	-2.95e-10	-2.81e-10	-2.96e-10	-2.88e-10	-3.18e-10	-3.15e-10	-3.23e-10		0.02915	-2.54e-11	-2.31e-11	-2.36e-11	-2.09e-11	-2.37e-11	-2.18e-11	-2.28e-11	-2.17e-11	-2.34e-11	-2.92e-11	-2.56e-11	-2.32e-11	-2.59e-11		0.02915	-2.54e-11	-2.31e-11	-2.36e-11
	0.0292	-2.65e-11	-2.71e-11	-2.27e-11	-2.69e-11	-2.52e-11	-2.49e-11	-2.39e-11	-2.14e-11	-2.08e-11	-2.23e-11	-2.01e-11	-2.24e-11	-2.65e-11		0.0292	-2.67e-10	-2.8e-10	-2.45e-10	-2.6e-10	-2.88e-10	-2.95e-10	-2.96e-10	-2.83e-10	-2.99e-10	-2.89e-10	-3.15e-10	-3.15e-10	-3.25e-10		0.0292	-2.4e-11	-2.22e-11	-2.26e-11	-2.08e-11	-2.32e-11	-2.17e-11	-2.22e-11	-2.45e-11	-2.4e-11	-2.9e-11	-2.96e-11	-2.15e-11	-2.65e-11		0.0292	-2.4e-11	-2.22e-11	-2.26e-11
	0.02925	-2.55e-11	-2.67e-11	-2.31e-11	-2.66e-11	-2.48e-11	-2.32e-11	-2.35e-11	-2.12e-11	-2.13e-11	-2.19e-11	-2.06e-11	-2.38e-11	-2.58e-11		0.02925	-2.68e-10	-2.83e-10	-2.47e-10	-2.56e-10	-2.9e-10	-2.98e-10	-2.94e-10	-2.84e-10	-3.04e-10	-2.88e-10	-3.15e-10	-3.15e-10	-3.29e-10		0.02925	-2.48e-11	-2.37e-11	-2.34e-11	-2.09e-11	-2.12e-11	-2.09e-11	-2.48e-11	-2.45e-11	-2.65e-11	-2.62e-11	-2.95e-11	-2.32e-11	-2.78e-11		0.02925	-2.48e-11	-2.37e-11	-2.34e-11
	0.0293	-2.27e-11	-2.79e-11	-2.25e-11	-2.37e-11	-2.29e-11	-2.29e-11	-2.21e-11	-2.17e-11	-2.24e-11	-2.22e-11	-2.17e-11	-2.46e-11	-2.44e-11		0.0293	-2.69e-10	-2.86e-10	-2.47e-10	-2.59e-10	-2.89e-10	-3.01e-10	-2.9e-10	-2.85e-10	-3.04e-10	-2.9e-10	-3.18e-10	-3.17e-10	-3.31e-10		0.0293	-2.45e-11	-2.67e-11	-2.45e-11	-2.11e-11	-2.03e-11	-2.11e-11	-3.03e-11	-2.34e-11	-2.84e-11	-2.29e-11	-2.87e-11	-2.7e-11	-2.47e-11		0.0293	-2.45e-11	-2.67e-11	-2.45e-11
	0.02935	-2.36e-11	-2.91e-11	-2.14e-11	-2.09e-11	-2.29e-11	-2.19e-11	-2.2e-11	-2.25e-11	-2.32e-11	-2.15e-11	-2.3e-11	-2.38e-11	-2.4e-11		0.02935	-2.69e-10	-2.86e-10	-2.47e-10	-2.59e-10	-2.85e-10	-3.03e-10	-2.88e-10	-2.85e-10	-3.03e-10	-2.88e-10	-3.17e-10	-3.16e-10	-3.3e-10		0.02935	-2.53e-11	-2.48e-11	-2.7e-11	-2.08e-11	-2.09e-11	-2.42e-11	-3.2e-11	-2.36e-11	-2.75e-11	-2.18e-11	-2.98e-11	-2.86e-11	-2.37e-11		0.02935	-2.53e-11	-2.48e-11	-2.7e-11
	0.0294	-2.61e-11	-2.87e-11	-2.26e-11	-2.15e-11	-2.49e-11	-2.08e-11	-2.28e-11	-2.16e-11	-2.44e-11	-1.98e-11	-2.15e-11	-2.03e-11	-2.4e-11		0.0294	-2.7e-10	-2.85e-10	-2.47e-10	-2.56e-10	-2.84e-10	-3.03e-10	-2.88e-10	-2.83e-10	-3.05e-10	-2.84e-10	-3.15e-10	-3.15e-10	-3.25e-10		0.0294	-2.37e-11	-2.45e-11	-2.57e-11	-2.06e-11	-2.31e-11	-2.42e-11	-3.15e-11	-2.37e-11	-2.51e-11	-2.48e-11	-3.09e-11	-2.67e-11	-2.64e-11		0.0294	-2.37e-11	-2.45e-11	-2.57e-11
	0.02945	-2.68e-11	-2.71e-11	-2.54e-11	-2.23e-11	-2.71e-11	-2.17e-11	-2.41e-11	-2.09e-11	-2.61e-11	-2.13e-11	-2.18e-11	-1.97e-11	-2.5e-11		0.02945	-2.68e-10	-2.85e-10	-2.48e-10	-2.56e-10	-2.85e-10	-3.04e-10	-2.87e-10	-2.87e-10	-3.06e-10	-2.81e-10	-3.14e-10	-3.18e-10	-3.25e-10		0.02945	-2.17e-11	-2.31e-11	-2.42e-11	-2.23e-11	-2.22e-11	-2.29e-11	-2.96e-11	-2.29e-11	-2.37e-11	-2.57e-11	-3.26e-11	-2.4e-11	-3.07e-11		0.02945	-2.17e-11	-2.31e-11	-2.42e-11
	0.0295	-2.57e-11	-2.57e-11	-2.54e-11	-2.23e-11	-2.87e-11	-2.44e-11	-2.42e-11	-2.11e-11	-2.47e-11	-2.5e-11	-2.24e-11	-2.16e-11	-2.56e-11		0.0295	-2.67e-10	-2.87e-10	-2.49e-10	-2.59e-10	-2.85e-10	-3.03e-10	-2.88e-10	-2.9e-10	-3.05e-10	-2.81e-10	-3.15e-10	-3.19e-10	-3.23e-10		0.0295	-2.22e-11	-2.15e-11	-2.31e-11	-2.14e-11	-2.17e-11	-2.15e-11	-2.75e-11	-2.47e-11	-2.4e-11	-2.48e-11	-3.2e-11	-2.34e-11	-3.17e-11		0.0295	-2.22e-11	-2.15e-11	-2.31e-11
	0.02955	-2.22e-11	-2.42e-11	-2.47e-11	-2.22e-11	-2.81e-11	-2.6e-11	-2.22e-11	-2e-11	-2.23e-11	-2.59e-11	-2.3e-11	-2.4e-11	-2.61e-11		0.02955	-2.67e-10	-2.89e-10	-2.46e-10	-2.63e-10	-2.86e-10	-3.03e-10	-2.89e-10	-2.9e-10	-3.03e-10	-2.84e-10	-3.13e-10	-3.15e-10	-3.24e-10		0.02955	-2.43e-11	-2.45e-11	-2.22e-11	-2.09e-11	-2.23e-11	-2.11e-11	-2.67e-11	-2.78e-11	-2.43e-11	-2.45e-11	-3.18e-11	-2.39e-11	-2.78e-11		0.02955	-2.43e-11	-2.45e-11	-2.22e-11
	0.0296	-1.81e-11	-2.34e-11	-2.69e-11	-2.36e-11	-2.61e-11	-2.54e-11	-2.14e-11	-2.08e-11	-2.25e-11	-2.54e-11	-2.36e-11	-2.42e-11	-2.5e-11		0.0296	-2.7e-10	-2.91e-10	-2.46e-10	-2.63e-10	-2.85e-10	-3.03e-10	-2.9e-10	-2.9e-10	-3e-10	-2.84e-10	-3.13e-10	-3.15e-10	-3.25e-10		0.0296	-2.39e-11	-2.47e-11	-2.37e-11	-2.22e-11	-2.42e-11	-2.04e-11	-2.47e-11	-2.86e-11	-2.73e-11	-2.68e-11	-3.18e-11	-2.51e-11	-2.34e-11		0.0296	-2.39e-11	-2.47e-11	-2.37e-11
	0.02965	-1.84e-11	-2.46e-11	-2.98e-11	-2.53e-11	-2.52e-11	-2.48e-11	-2.24e-11	-2.32e-11	-2.23e-11	-2.55e-11	-2.3e-11	-2.37e-11	-2.18e-11		0.02965	-2.75e-10	-2.9e-10	-2.47e-10	-2.64e-10	-2.83e-10	-3.04e-10	-2.89e-10	-2.91e-10	-2.98e-10	-2.81e-10	-3.12e-10	-3.18e-10	-3.27e-10		0.02965	-2.25e-11	-2.48e-11	-2.53e-11	-2.23e-11	-2.61e-11	-2.25e-11	-2.36e-11	-2.73e-11	-2.75e-11	-3e-11	-3e-11	-2.65e-11	-2.26e-11		0.02965	-2.25e-11	-2.48e-11	-2.53e-11
	0.0297	-2.37e-11	-2.66e-11	-2.94e-11	-2.53e-11	-2.62e-11	-2.43e-11	-2.36e-11	-2.52e-11	-2.3e-11	-2.68e-11	-2.04e-11	-2.38e-11	-2.19e-11		0.0297	-2.8e-10	-2.85e-10	-2.47e-10	-2.66e-10	-2.82e-10	-3.03e-10	-2.9e-10	-2.94e-10	-2.98e-10	-2.79e-10	-3.12e-10	-3.19e-10	-3.31e-10		0.0297	-2.04e-11	-2.45e-11	-2.59e-11	-2.2e-11	-2.48e-11	-2.37e-11	-2.37e-11	-2.42e-11	-2.59e-11	-2.95e-11	-2.92e-11	-2.78e-11	-2.62e-11		0.0297	-2.04e-11	-2.45e-11	-2.59e-11
	0.02975	-2.72e-11	-2.57e-11	-2.68e-11	-2.26e-11	-2.91e-11	-2.18e-11	-2.35e-11	-2.62e-11	-2.34e-11	-2.59e-11	-1.97e-11	-2.39e-11	-2.32e-11		0.02975	-2.77e-10	-2.85e-10	-2.5e-10	-2.67e-10	-2.82e-10	-3e-10	-2.93e-10	-2.92e-10	-2.99e-10	-2.78e-10	-3.15e-10	-3.2e-10	-3.29e-10		0.02975	-2.08e-11	-2.29e-11	-2.56e-11	-2.39e-11	-2.48e-11	-2.59e-11	-2.61e-11	-2.37e-11	-2.64e-11	-2.67e-11	-2.84e-11	-2.62e-11	-2.95e-11		0.02975	-2.08e-11	-2.29e-11	-2.56e-11
	0.0298	-2.76e-11	-2.54e-11	-2.48e-11	-2.08e-11	-3.06e-11	-1.95e-11	-2.35e-11	-2.6e-11	-2.39e-11	-2.33e-11	-2.01e-11	-2.26e-11	-2.36e-11		0.0298	-2.73e-10	-2.88e-10	-2.51e-10	-2.67e-10	-2.82e-10	-2.99e-10	-2.95e-10	-2.9e-10	-3.01e-10	-2.81e-10	-3.16e-10	-3.2e-10	-3.27e-10		0.0298	-2.47e-11	-2.18e-11	-2.25e-11	-2.36e-11	-2.32e-11	-2.93e-11	-2.59e-11	-2.51e-11	-2.59e-11	-2.57e-11	-2.84e-11	-2.65e-11	-2.87e-11		0.0298	-2.47e-11	-2.18e-11	-2.25e-11
	0.02985	-2.68e-11	-2.57e-11	-2.47e-11	-2.13e-11	-3.01e-11	-2.06e-11	-2.3e-11	-2.6e-11	-2.43e-11	-2.28e-11	-2.13e-11	-2.22e-11	-2.39e-11		0.02985	-2.7e-10	-2.9e-10	-2.52e-10	-2.65e-10	-2.8e-10	-2.99e-10	-2.95e-10	-2.89e-10	-3.03e-10	-2.85e-10	-3.15e-10	-3.2e-10	-3.3e-10		0.02985	-2.56e-11	-2.2e-11	-2.11e-11	-2.54e-11	-2.14e-11	-2.76e-11	-2.59e-11	-2.48e-11	-2.04e-11	-2.5e-11	-2.93e-11	-2.92e-11	-2.67e-11		0.02985	-2.56e-11	-2.2e-11	-2.11e-11
	0.0299	-2.56e-11	-2.71e-11	-2.61e-11	-2.18e-11	-2.88e-11	-2.35e-11	-2.23e-11	-2.56e-11	-2.21e-11	-2.42e-11	-2.18e-11	-2.18e-11	-2.6e-11		0.0299	-2.71e-10	-2.89e-10	-2.5e-10	-2.66e-10	-2.79e-10	-3e-10	-2.95e-10	-2.88e-10	-3.02e-10	-2.86e-10	-3.16e-10	-3.22e-10	-3.33e-10		0.0299	-2.34e-11	-2.45e-11	-2.14e-11	-2.54e-11	-2.14e-11	-2.28e-11	-2.76e-11	-2.32e-11	-1.76e-11	-2.47e-11	-2.73e-11	-2.84e-11	-2.4e-11		0.0299	-2.34e-11	-2.45e-11	-2.14e-11
	0.02995	-2.54e-11	-2.76e-11	-2.68e-11	-2.22e-11	-2.65e-11	-2.51e-11	-2.38e-11	-2.37e-11	-2.06e-11	-2.55e-11	-2.3e-11	-2.26e-11	-2.58e-11		0.02995	-2.72e-10	-2.87e-10	-2.48e-10	-2.66e-10	-2.74e-10	-3.01e-10	-2.95e-10	-2.87e-10	-3.02e-10	-2.86e-10	-3.16e-10	-3.23e-10	-3.34e-10		0.02995	-2.25e-11	-2.67e-11	-2.25e-11	-2.45e-11	-2.31e-11	-2.09e-11	-2.68e-11	-2.48e-11	-2.31e-11	-2.64e-11	-2.82e-11	-2.5e-11	-2.36e-11		0.02995	-2.25e-11	-2.67e-11	-2.25e-11
	0.03	-2.56e-11	-2.63e-11	-2.51e-11	-2.19e-11	-2.53e-11	-2.43e-11	-2.54e-11	-2.15e-11	-2.14e-11	-2.44e-11	-2.53e-11	-2.39e-11	-2.38e-11		0.03	-2.73e-10	-2.88e-10	-2.47e-10	-2.67e-10	-2.74e-10	-3e-10	-2.96e-10	-2.88e-10	-3.02e-10	-2.87e-10	-3.11e-10	-3.23e-10	-3.32e-10		0.03	-2.25e-11	-2.7e-11	-2.56e-11	-2.42e-11	-2.65e-11	-2.09e-11	-2.64e-11	-2.57e-11	-2.87e-11	-2.65e-11	-2.79e-11	-2.26e-11	-2.57e-11		0.03	-2.25e-11	-2.7e-11	-2.56e-11
	0.03005	-2.76e-11	-2.54e-11	-2.33e-11	-2.12e-11	-2.46e-11	-2.43e-11	-2.49e-11	-2.21e-11	-2.36e-11	-2.32e-11	-2.54e-11	-2.54e-11	-2.28e-11		0.03005	-2.72e-10	-2.87e-10	-2.48e-10	-2.66e-10	-2.76e-10	-3e-10	-2.95e-10	-2.89e-10	-3.01e-10	-2.89e-10	-3.11e-10	-3.22e-10	-3.29e-10		0.03005	-2.32e-11	-2.4e-11	-2.65e-11	-2.15e-11	-2.75e-11	-2.14e-11	-2.36e-11	-2.36e-11	-2.76e-11	-2.57e-11	-2.68e-11	-2.34e-11	-2.78e-11		0.03005	-2.32e-11	-2.4e-11	-2.65e-11
	0.0301	-2.92e-11	-2.48e-11	-2.4e-11	-2.13e-11	-2.4e-11	-2.24e-11	-2.36e-11	-2.4e-11	-2.37e-11	-2.45e-11	-2.51e-11	-2.53e-11	-2.24e-11		0.0301	-2.71e-10	-2.84e-10	-2.45e-10	-2.65e-10	-2.8e-10	-2.99e-10	-2.92e-10	-2.87e-10	-3.02e-10	-2.88e-10	-3.12e-10	-3.21e-10	-3.28e-10		0.0301	-2.26e-11	-1.98e-11	-2.5e-11	-2.15e-11	-2.56e-11	-2.17e-11	-2.37e-11	-2.34e-11	-2.37e-11	-2.56e-11	-2.81e-11	-2.45e-11	-2.78e-11		0.0301	-2.26e-11	-1.98e-11	-2.5e-11
	0.03015	-2.79e-11	-2.36e-11	-2.39e-11	-2.25e-11	-2.67e-11	-1.98e-11	-2.17e-11	-2.43e-11	-2.19e-11	-2.48e-11	-2.39e-11	-2.37e-11	-2.23e-11		0.03015	-2.73e-10	-2.82e-10	-2.43e-10	-2.65e-10	-2.81e-10	-2.97e-10	-2.94e-10	-2.84e-10	-3.01e-10	-2.89e-10	-3.12e-10	-3.21e-10	-3.3e-10		0.03015	-2.04e-11	-2.18e-11	-2.62e-11	-2.23e-11	-2.28e-11	-2e-11	-2.61e-11	-2.45e-11	-2.43e-11	-2.54e-11	-3e-11	-2.34e-11	-2.47e-11		0.03015	-2.04e-11	-2.18e-11	-2.62e-11
	0.0302	-2.45e-11	-2.21e-11	-2.47e-11	-2.49e-11	-2.93e-11	-2.15e-11	-2.19e-11	-2.52e-11	-2.15e-11	-2.47e-11	-2.29e-11	-2.35e-11	-2.27e-11		0.0302	-2.74e-10	-2.83e-10	-2.44e-10	-2.64e-10	-2.79e-10	-2.94e-10	-2.95e-10	-2.84e-10	-3.02e-10	-2.9e-10	-3.09e-10	-3.23e-10	-3.29e-10		0.0302	-1.81e-11	-2.57e-11	-2.89e-11	-2.18e-11	-2.2e-11	-2.04e-11	-2.71e-11	-2.43e-11	-2.7e-11	-2.56e-11	-2.81e-11	-2.31e-11	-2.43e-11		0.0302	-1.81e-11	-2.57e-11	-2.89e-11
	0.03025	-2.21e-11	-2.25e-11	-2.61e-11	-2.58e-11	-2.87e-11	-2.37e-11	-2.32e-11	-2.66e-11	-2.22e-11	-2.43e-11	-2.32e-11	-2.37e-11	-2.31e-11		0.03025	-2.74e-10	-2.85e-10	-2.44e-10	-2.63e-10	-2.79e-10	-2.93e-10	-2.92e-10	-2.83e-10	-3.06e-10	-2.9e-10	-3.08e-10	-3.25e-10	-3.28e-10		0.03025	-2.09e-11	-2.71e-11	-2.79e-11	-2.29e-11	-2.37e-11	-2.25e-11	-2.73e-11	-2.4e-11	-2.61e-11	-2.57e-11	-2.59e-11	-2.54e-11	-2.43e-11		0.03025	-2.09e-11	-2.71e-11	-2.79e-11
	0.0303	-2.1e-11	-2.42e-11	-2.73e-11	-2.27e-11	-2.63e-11	-2.44e-11	-2.4e-11	-2.51e-11	-2.21e-11	-2.35e-11	-2.3e-11	-2.28e-11	-2.46e-11		0.0303	-2.75e-10	-2.86e-10	-2.43e-10	-2.65e-10	-2.8e-10	-2.91e-10	-2.91e-10	-2.85e-10	-3.04e-10	-2.9e-10	-3.09e-10	-3.25e-10	-3.29e-10		0.0303	-2.48e-11	-2.59e-11	-2.43e-11	-2.48e-11	-2.26e-11	-2.42e-11	-2.73e-11	-2.31e-11	-2.4e-11	-2.62e-11	-2.61e-11	-2.78e-11	-2.57e-11		0.0303	-2.48e-11	-2.59e-11	-2.43e-11
	0.03035	-2.33e-11	-2.38e-11	-2.76e-11	-2.21e-11	-2.55e-11	-2.25e-11	-2.49e-11	-2.4e-11	-2.1e-11	-2.19e-11	-2.24e-11	-2.08e-11	-2.41e-11		0.03035	-2.76e-10	-2.88e-10	-2.44e-10	-2.63e-10	-2.8e-10	-2.9e-10	-2.91e-10	-2.86e-10	-3.04e-10	-2.9e-10	-3.11e-10	-3.23e-10	-3.32e-10		0.03035	-2.73e-11	-2.28e-11	-2.25e-11	-2.43e-11	-2.14e-11	-2.57e-11	-2.64e-11	-2.4e-11	-2.29e-11	-2.59e-11	-2.87e-11	-2.86e-11	-2.79e-11		0.03035	-2.73e-11	-2.28e-11	-2.25e-11
	0.0304	-2.75e-11	-2.35e-11	-2.55e-11	-2.62e-11	-2.66e-11	-2.05e-11	-2.5e-11	-2.58e-11	-2.03e-11	-2.24e-11	-2.02e-11	-1.99e-11	-2e-11		0.0304	-2.78e-10	-2.88e-10	-2.42e-10	-2.6e-10	-2.79e-10	-2.9e-10	-2.9e-10	-2.83e-10	-3.05e-10	-2.88e-10	-3.09e-10	-3.24e-10	-3.33e-10		0.0304	-2.65e-11	-2.09e-11	-2.26e-11	-2.06e-11	-2.06e-11	-2.29e-11	-2.34e-11	-2.47e-11	-2.34e-11	-2.43e-11	-3.12e-11	-2.86e-11	-2.76e-11		0.0304	-2.65e-11	-2.09e-11	-2.26e-11
	0.03045	-2.85e-11	-2.47e-11	-2.33e-11	-2.93e-11	-2.68e-11	-2.13e-11	-2.4e-11	-2.56e-11	-2.13e-11	-2.46e-11	-1.82e-11	-2.23e-11	-2.11e-11		0.03045	-2.79e-10	-2.89e-10	-2.42e-10	-2.59e-10	-2.8e-10	-2.92e-10	-2.88e-10	-2.8e-10	-3.06e-10	-2.86e-10	-3.05e-10	-3.26e-10	-3.31e-10		0.03045	-2.34e-11	-2.25e-11	-2.22e-11	-1.95e-11	-2.08e-11	-2.03e-11	-2.12e-11	-2.62e-11	-2.65e-11	-2.32e-11	-2.92e-11	-2.54e-11	-2.5e-11		0.03045	-2.34e-11	-2.25e-11	-2.22e-11
	0.0305	-2.8e-11	-2.53e-11	-2.35e-11	-2.76e-11	-2.58e-11	-2.51e-11	-2.38e-11	-2.1e-11	-2.26e-11	-2.72e-11	-1.93e-11	-2.51e-11	-2.44e-11		0.0305	-2.77e-10	-2.91e-10	-2.43e-10	-2.59e-10	-2.82e-10	-2.92e-10	-2.89e-10	-2.78e-10	-3.06e-10	-2.87e-10	-3.04e-10	-3.26e-10	-3.28e-10		0.0305	-2.2e-11	-2.62e-11	-2.18e-11	-2e-11	-2.34e-11	-2.28e-11	-2.25e-11	-2.71e-11	-2.78e-11	-2.28e-11	-2.89e-11	-2.29e-11	-2.34e-11		0.0305	-2.2e-11	-2.62e-11	-2.18e-11
	0.03055	-2.78e-11	-2.61e-11	-2.49e-11	-2.61e-11	-2.53e-11	-2.48e-11	-2.59e-11	-1.97e-11	-2.52e-11	-2.7e-11	-2.33e-11	-2.59e-11	-2.64e-11		0.03055	-2.76e-10	-2.9e-10	-2.44e-10	-2.6e-10	-2.82e-10	-2.93e-10	-2.92e-10	-2.79e-10	-3.07e-10	-2.87e-10	-3.05e-10	-3.27e-10	-3.27e-10		0.03055	-2.22e-11	-2.57e-11	-2.22e-11	-2.11e-11	-2.62e-11	-2.59e-11	-2.51e-11	-2.78e-11	-2.76e-11	-2.15e-11	-3.17e-11	-2.5e-11	-2.64e-11		0.03055	-2.22e-11	-2.57e-11	-2.22e-11
	0.0306	-2.76e-11	-2.7e-11	-2.65e-11	-2.71e-11	-2.48e-11	-2.17e-11	-2.65e-11	-1.96e-11	-2.72e-11	-2.51e-11	-2.52e-11	-2.6e-11	-2.69e-11		0.0306	-2.75e-10	-2.86e-10	-2.45e-10	-2.62e-10	-2.79e-10	-2.92e-10	-2.92e-10	-2.76e-10	-3.07e-10	-2.89e-10	-3.05e-10	-3.3e-10	-3.27e-10		0.0306	-2.47e-11	-2.28e-11	-2.18e-11	-2.29e-11	-2.75e-11	-2.76e-11	-2.5e-11	-2.61e-11	-2.65e-11	-2.2e-11	-3.1e-11	-2.73e-11	-2.93e-11		0.0306	-2.47e-11	-2.28e-11	-2.18e-11
	0.03065	-2.66e-11	-2.67e-11	-2.79e-11	-2.73e-11	-2.61e-11	-2.03e-11	-2.55e-11	-2.13e-11	-2.67e-11	-2.51e-11	-2.6e-11	-2.59e-11	-2.37e-11		0.03065	-2.72e-10	-2.86e-10	-2.47e-10	-2.59e-10	-2.78e-10	-2.91e-10	-2.92e-10	-2.76e-10	-3.05e-10	-2.88e-10	-3.05e-10	-3.3e-10	-3.26e-10		0.03065	-2.4e-11	-2.26e-11	-2.17e-11	-2.25e-11	-2.47e-11	-2.68e-11	-2.75e-11	-2.42e-11	-2.5e-11	-2.51e-11	-3.09e-11	-2.76e-11	-2.98e-11		0.03065	-2.4e-11	-2.26e-11	-2.17e-11
	0.0307	-2.46e-11	-2.55e-11	-2.66e-11	-2.56e-11	-2.47e-11	-2.17e-11	-2.44e-11	-2.31e-11	-2.49e-11	-2.45e-11	-2.35e-11	-2.66e-11	-2.15e-11		0.0307	-2.71e-10	-2.9e-10	-2.47e-10	-2.56e-10	-2.78e-10	-2.91e-10	-2.92e-10	-2.77e-10	-3.04e-10	-2.86e-10	-3.05e-10	-3.3e-10	-3.24e-10		0.0307	-2.25e-11	-2.67e-11	-2.26e-11	-2.17e-11	-2.11e-11	-2.31e-11	-3.01e-11	-2.31e-11	-2.64e-11	-2.57e-11	-2.95e-11	-2.76e-11	-2.9e-11		0.0307	-2.25e-11	-2.67e-11	-2.26e-11
	0.03075	-2.3e-11	-2.55e-11	-2.51e-11	-2.42e-11	-2.31e-11	-2.24e-11	-2.32e-11	-2.27e-11	-2.32e-11	-2.38e-11	-2.21e-11	-2.62e-11	-2.4e-11		0.03075	-2.75e-10	-2.92e-10	-2.47e-10	-2.57e-10	-2.78e-10	-2.92e-10	-2.9e-10	-2.79e-10	-3.03e-10	-2.86e-10	-3.06e-10	-3.28e-10	-3.23e-10		0.03075	-2.28e-11	-2.78e-11	-2.57e-11	-2.25e-11	-1.87e-11	-2.04e-11	-2.87e-11	-2.28e-11	-3.03e-11	-2.78e-11	-2.59e-11	-2.78e-11	-2.96e-11		0.03075	-2.28e-11	-2.78e-11	-2.57e-11
	0.0308	-2.34e-11	-2.58e-11	-2.73e-11	-2.47e-11	-2.47e-11	-2.24e-11	-2.36e-11	-2.18e-11	-2.3e-11	-2.38e-11	-2.25e-11	-2.71e-11	-2.63e-11		0.0308	-2.8e-10	-2.94e-10	-2.48e-10	-2.59e-10	-2.79e-10	-2.97e-10	-2.93e-10	-2.79e-10	-3.01e-10	-2.87e-10	-3.1e-10	-3.25e-10	-3.23e-10		0.0308	-2.29e-11	-2.73e-11	-2.82e-11	-2.26e-11	-1.83e-11	-2.25e-11	-2.53e-11	-2.34e-11	-2.79e-11	-2.79e-11	-2.53e-11	-2.59e-11	-2.9e-11		0.0308	-2.29e-11	-2.73e-11	-2.82e-11
	0.03085	-2.4e-11	-2.61e-11	-3.05e-11	-2.59e-11	-2.61e-11	-2.42e-11	-2.27e-11	-2.28e-11	-2.36e-11	-2.37e-11	-2.38e-11	-2.75e-11	-2.63e-11		0.03085	-2.84e-10	-2.95e-10	-2.47e-10	-2.61e-10	-2.79e-10	-3.01e-10	-2.96e-10	-2.78e-10	-3.01e-10	-2.9e-10	-3.13e-10	-3.22e-10	-3.25e-10		0.03085	-2.14e-11	-2.67e-11	-2.67e-11	-2.34e-11	-2.12e-11	-2.61e-11	-2.42e-11	-2.48e-11	-2.48e-11	-2.79e-11	-2.75e-11	-2.39e-11	-2.51e-11		0.03085	-2.14e-11	-2.67e-11	-2.67e-11
	0.0309	-2.32e-11	-2.76e-11	-3.08e-11	-2.54e-11	-2.61e-11	-2.5e-11	-2.25e-11	-2.45e-11	-2.17e-11	-2.41e-11	-2.37e-11	-2.61e-11	-2.6e-11		0.0309	-2.83e-10	-2.93e-10	-2.44e-10	-2.64e-10	-2.8e-10	-3e-10	-2.97e-10	-2.77e-10	-3.03e-10	-2.91e-10	-3.17e-10	-3.2e-10	-3.26e-10		0.0309	-2.12e-11	-2.42e-11	-2.43e-11	-2.39e-11	-2.45e-11	-2.64e-11	-2.42e-11	-2.57e-11	-2.5e-11	-2.75e-11	-2.96e-11	-2.5e-11	-2.26e-11		0.0309	-2.12e-11	-2.42e-11	-2.43e-11
	0.03095	-2.21e-11	-2.73e-11	-2.85e-11	-2.4e-11	-2.53e-11	-2.49e-11	-2.43e-11	-2.54e-11	-1.98e-11	-2.57e-11	-2.19e-11	-2.46e-11	-2.59e-11		0.03095	-2.82e-10	-2.88e-10	-2.42e-10	-2.64e-10	-2.82e-10	-2.96e-10	-2.96e-10	-2.8e-10	-3.06e-10	-2.91e-10	-3.19e-10	-3.22e-10	-3.25e-10		0.03095	-2.39e-11	-2.29e-11	-2.47e-11	-2.37e-11	-2.68e-11	-2.39e-11	-2.39e-11	-2.65e-11	-2.59e-11	-2.68e-11	-2.87e-11	-2.73e-11	-2.53e-11		0.03095	-2.39e-11	-2.29e-11	-2.47e-11
	0.031	-2.07e-11	-2.63e-11	-2.7e-11	-2.41e-11	-2.56e-11	-2.46e-11	-2.45e-11	-2.37e-11	-1.89e-11	-2.56e-11	-2.03e-11	-2.31e-11	-2.58e-11		0.031	-2.8e-10	-2.86e-10	-2.41e-10	-2.65e-10	-2.83e-10	-2.94e-10	-2.94e-10	-2.83e-10	-3.07e-10	-2.91e-10	-3.22e-10	-3.22e-10	-3.22e-10		0.031	-2.45e-11	-2.25e-11	-2.62e-11	-2.18e-11	-2.53e-11	-2.28e-11	-2.51e-11	-2.54e-11	-2.59e-11	-2.67e-11	-2.59e-11	-2.84e-11	-2.78e-11		0.031	-2.45e-11	-2.25e-11	-2.62e-11
	0.03105	-2.11e-11	-2.66e-11	-2.74e-11	-2.47e-11	-2.81e-11	-2.48e-11	-2.28e-11	-2.37e-11	-2e-11	-2.47e-11	-2.21e-11	-2.44e-11	-2.48e-11		0.03105	-2.76e-10	-2.86e-10	-2.41e-10	-2.68e-10	-2.83e-10	-2.94e-10	-2.91e-10	-2.82e-10	-3.05e-10	-2.93e-10	-3.23e-10	-3.21e-10	-3.21e-10		0.03105	-2.34e-11	-2.25e-11	-2.5e-11	-2e-11	-2.25e-11	-2.25e-11	-2.47e-11	-2.5e-11	-2.5e-11	-2.78e-11	-2.53e-11	-2.87e-11	-2.56e-11		0.03105	-2.34e-11	-2.25e-11	-2.5e-11
	0.0311	-2.34e-11	-2.52e-11	-2.8e-11	-2.6e-11	-3.01e-11	-2.5e-11	-2.33e-11	-2.42e-11	-2.43e-11	-2.56e-11	-2.39e-11	-2.55e-11	-2.3e-11		0.0311	-2.76e-10	-2.86e-10	-2.42e-10	-2.67e-10	-2.81e-10	-2.94e-10	-2.88e-10	-2.81e-10	-3.04e-10	-2.91e-10	-3.23e-10	-3.2e-10	-3.25e-10		0.0311	-2.37e-11	-2.39e-11	-2.47e-11	-1.98e-11	-2.34e-11	-2.17e-11	-2.39e-11	-2.45e-11	-2.4e-11	-2.65e-11	-2.59e-11	-2.53e-11	-2.45e-11		0.0311	-2.37e-11	-2.39e-11	-2.47e-11
	0.03115	-2.52e-11	-2.51e-11	-2.64e-11	-2.77e-11	-2.98e-11	-2.38e-11	-2.44e-11	-2.46e-11	-2.67e-11	-2.58e-11	-2.42e-11	-2.45e-11	-2.23e-11		0.03115	-2.78e-10	-2.84e-10	-2.43e-10	-2.66e-10	-2.78e-10	-2.92e-10	-2.9e-10	-2.84e-10	-3.03e-10	-2.9e-10	-3.2e-10	-3.24e-10	-3.28e-10		0.03115	-2.57e-11	-2.4e-11	-2.43e-11	-1.95e-11	-2.56e-11	-2.51e-11	-2.56e-11	-2.47e-11	-2.53e-11	-2.45e-11	-2.9e-11	-2.26e-11	-2.5e-11		0.03115	-2.57e-11	-2.4e-11	-2.43e-11
	0.0312	-2.56e-11	-2.54e-11	-2.4e-11	-2.8e-11	-2.76e-11	-2.08e-11	-2.38e-11	-2.37e-11	-2.43e-11	-2.58e-11	-2.38e-11	-2.29e-11	-2.03e-11		0.0312	-2.83e-10	-2.84e-10	-2.46e-10	-2.66e-10	-2.82e-10	-2.89e-10	-2.91e-10	-2.85e-10	-3.01e-10	-2.91e-10	-3.18e-10	-3.28e-10	-3.28e-10		0.0312	-2.59e-11	-2.14e-11	-2.5e-11	-2.18e-11	-2.4e-11	-2.73e-11	-2.7e-11	-2.5e-11	-2.61e-11	-2.43e-11	-3.03e-11	-2.39e-11	-2.65e-11		0.0312	-2.59e-11	-2.14e-11	-2.5e-11
	0.03125	-2.49e-11	-2.51e-11	-2.34e-11	-2.6e-11	-2.52e-11	-2.07e-11	-2.28e-11	-2.32e-11	-2.33e-11	-2.49e-11	-2.44e-11	-2.2e-11	-2.06e-11		0.03125	-2.86e-10	-2.84e-10	-2.48e-10	-2.66e-10	-2.86e-10	-2.87e-10	-2.9e-10	-2.83e-10	-3.01e-10	-2.92e-10	-3.18e-10	-3.25e-10	-3.28e-10		0.03125	-2.4e-11	-2.25e-11	-2.48e-11	-2.22e-11	-2.32e-11	-2.42e-11	-2.76e-11	-2.42e-11	-2.73e-11	-2.39e-11	-2.95e-11	-2.53e-11	-2.84e-11		0.03125	-2.4e-11	-2.25e-11	-2.48e-11
	0.0313	-2.56e-11	-2.67e-11	-2.44e-11	-2.65e-11	-2.3e-11	-2.13e-11	-2.27e-11	-2.46e-11	-2.35e-11	-2.43e-11	-2.5e-11	-2.3e-11	-2.35e-11		0.0313	-2.85e-10	-2.85e-10	-2.46e-10	-2.65e-10	-2.85e-10	-2.89e-10	-2.88e-10	-2.85e-10	-3e-10	-2.91e-10	-3.21e-10	-3.18e-10	-3.27e-10		0.0313	-2.51e-11	-2.59e-11	-2.31e-11	-2.25e-11	-2.42e-11	-2.22e-11	-2.79e-11	-2.37e-11	-2.51e-11	-2.39e-11	-2.82e-11	-2.68e-11	-2.96e-11		0.0313	-2.51e-11	-2.59e-11	-2.31e-11
	0.03135	-2.56e-11	-2.7e-11	-2.48e-11	-3.05e-11	-2.08e-11	-2.13e-11	-2.27e-11	-2.66e-11	-2.39e-11	-2.49e-11	-2.5e-11	-2.54e-11	-2.53e-11		0.03135	-2.83e-10	-2.84e-10	-2.44e-10	-2.64e-10	-2.84e-10	-2.92e-10	-2.87e-10	-2.86e-10	-3e-10	-2.9e-10	-3.21e-10	-3.17e-10	-3.24e-10		0.03135	-2.45e-11	-2.65e-11	-2.11e-11	-2.36e-11	-2.2e-11	-2.23e-11	-2.59e-11	-2.26e-11	-2.56e-11	-2.45e-11	-2.68e-11	-2.64e-11	-2.61e-11		0.03135	-2.45e-11	-2.65e-11	-2.11e-11
	0.0314	-2.43e-11	-2.6e-11	-2.49e-11	-3.12e-11	-2.17e-11	-2.1e-11	-2.37e-11	-2.68e-11	-2.45e-11	-2.54e-11	-2.33e-11	-2.61e-11	-2.49e-11		0.0314	-2.81e-10	-2.86e-10	-2.48e-10	-2.63e-10	-2.83e-10	-2.95e-10	-2.86e-10	-2.82e-10	-3e-10	-2.91e-10	-3.19e-10	-3.19e-10	-3.24e-10		0.0314	-2.15e-11	-2.37e-11	-2.2e-11	-2.14e-11	-1.95e-11	-1.93e-11	-2.75e-11	-2.29e-11	-2.71e-11	-2.54e-11	-2.81e-11	-2.34e-11	-2.26e-11		0.0314	-2.15e-11	-2.37e-11	-2.2e-11
	0.03145	-2.24e-11	-2.49e-11	-2.58e-11	-3e-11	-2.39e-11	-2.35e-11	-2.35e-11	-2.73e-11	-2.37e-11	-2.55e-11	-2.28e-11	-2.64e-11	-2.45e-11		0.03145	-2.79e-10	-2.88e-10	-2.51e-10	-2.63e-10	-2.83e-10	-2.96e-10	-2.85e-10	-2.79e-10	-3.01e-10	-2.92e-10	-3.15e-10	-3.2e-10	-3.26e-10		0.03145	-2.2e-11	-2.12e-11	-2.34e-11	-2.03e-11	-1.93e-11	-2e-11	-2.68e-11	-2.4e-11	-2.59e-11	-2.67e-11	-3.09e-11	-2.57e-11	-2.4e-11		0.03145	-2.2e-11	-2.12e-11	-2.34e-11
	0.0315	-2.11e-11	-2.3e-11	-2.51e-11	-2.85e-11	-2.5e-11	-2.55e-11	-2.4e-11	-2.72e-11	-2.32e-11	-2.46e-11	-2.36e-11	-2.6e-11	-2.41e-11		0.0315	-2.78e-10	-2.87e-10	-2.51e-10	-2.64e-10	-2.85e-10	-2.96e-10	-2.84e-10	-2.8e-10	-3.01e-10	-2.91e-10	-3.14e-10	-3.21e-10	-3.29e-10		0.0315	-2.25e-11	-2.04e-11	-2.54e-11	-2.08e-11	-2.08e-11	-2.32e-11	-2.45e-11	-2.53e-11	-2.81e-11	-2.31e-11	-3e-11	-2.64e-11	-2.42e-11		0.0315	-2.25e-11	-2.04e-11	-2.54e-11
	0.03155	-2.12e-11	-2.22e-11	-2.31e-11	-2.76e-11	-2.42e-11	-2.31e-11	-2.46e-11	-2.59e-11	-2.37e-11	-2.31e-11	-2.28e-11	-2.5e-11	-2.37e-11		0.03155	-2.77e-10	-2.85e-10	-2.51e-10	-2.66e-10	-2.86e-10	-2.96e-10	-2.86e-10	-2.81e-10	-3.01e-10	-2.91e-10	-3.12e-10	-3.22e-10	-3.3e-10		0.03155	-2.47e-11	-2.29e-11	-2.67e-11	-2.32e-11	-2.08e-11	-2.4e-11	-2.29e-11	-2.61e-11	-2.92e-11	-2.03e-11	-3.01e-11	-2.31e-11	-2.57e-11		0.03155	-2.47e-11	-2.29e-11	-2.67e-11
	0.0316	-2.51e-11	-2.45e-11	-2.17e-11	-2.64e-11	-2.34e-11	-2.08e-11	-2.37e-11	-2.38e-11	-2.22e-11	-2.36e-11	-2.18e-11	-2.49e-11	-2.28e-11		0.0316	-2.77e-10	-2.86e-10	-2.51e-10	-2.67e-10	-2.86e-10	-2.93e-10	-2.89e-10	-2.8e-10	-3.02e-10	-2.91e-10	-3.14e-10	-3.22e-10	-3.3e-10		0.0316	-2.53e-11	-2.48e-11	-2.5e-11	-2.43e-11	-2.23e-11	-2.32e-11	-2.47e-11	-2.54e-11	-2.47e-11	-2.34e-11	-3.1e-11	-2.4e-11	-2.67e-11		0.0316	-2.53e-11	-2.48e-11	-2.5e-11
	0.03165	-2.97e-11	-2.62e-11	-2.34e-11	-2.61e-11	-2.31e-11	-2.13e-11	-2.37e-11	-2.25e-11	-2.21e-11	-2.44e-11	-2.37e-11	-2.56e-11	-2.23e-11		0.03165	-2.77e-10	-2.87e-10	-2.54e-10	-2.67e-10	-2.86e-10	-2.91e-10	-2.87e-10	-2.8e-10	-3e-10	-2.91e-10	-3.14e-10	-3.24e-10	-3.28e-10		0.03165	-2.36e-11	-2.18e-11	-2.73e-11	-2.39e-11	-2.59e-11	-2.25e-11	-2.64e-11	-2.42e-11	-2.4e-11	-2.62e-11	-3.07e-11	-2.78e-11	-2.78e-11		0.03165	-2.36e-11	-2.18e-11	-2.73e-11
	0.0317	-3.1e-11	-2.63e-11	-2.58e-11	-2.76e-11	-2.69e-11	-2.16e-11	-2.42e-11	-2.33e-11	-2.22e-11	-2.51e-11	-2.38e-11	-2.59e-11	-2.32e-11		0.0317	-2.77e-10	-2.85e-10	-2.57e-10	-2.66e-10	-2.86e-10	-2.92e-10	-2.87e-10	-2.81e-10	-2.98e-10	-2.9e-10	-3.11e-10	-3.27e-10	-3.29e-10		0.0317	-2.09e-11	-1.93e-11	-3.1e-11	-2.31e-11	-2.64e-11	-2.34e-11	-2.79e-11	-2.26e-11	-2.45e-11	-2.61e-11	-3e-11	-2.92e-11	-2.7e-11		0.0317	-2.09e-11	-1.93e-11	-3.1e-11
	0.03175	-2.89e-11	-2.49e-11	-2.42e-11	-3e-11	-2.85e-11	-2.13e-11	-2.33e-11	-2.33e-11	-2.21e-11	-2.43e-11	-2.21e-11	-2.36e-11	-2.31e-11		0.03175	-2.77e-10	-2.85e-10	-2.56e-10	-2.65e-10	-2.86e-10	-2.94e-10	-2.85e-10	-2.83e-10	-2.99e-10	-2.91e-10	-3.09e-10	-3.27e-10	-3.31e-10		0.03175	-2.22e-11	-2.09e-11	-2.62e-11	-2.2e-11	-2.45e-11	-2.32e-11	-2.76e-11	-2.32e-11	-2.62e-11	-2.48e-11	-2.98e-11	-2.62e-11	-2.65e-11		0.03175	-2.22e-11	-2.09e-11	-2.62e-11
	0.0318	-2.59e-11	-2.57e-11	-2.19e-11	-2.98e-11	-2.56e-11	-2.33e-11	-2.26e-11	-2.21e-11	-2.34e-11	-2.43e-11	-2.15e-11	-2.35e-11	-2.32e-11		0.0318	-2.75e-10	-2.84e-10	-2.51e-10	-2.64e-10	-2.86e-10	-2.95e-10	-2.89e-10	-2.83e-10	-3.01e-10	-2.92e-10	-3.09e-10	-3.26e-10	-3.31e-10		0.0318	-2.45e-11	-2.43e-11	-1.95e-11	-2.18e-11	-2.42e-11	-2.23e-11	-2.65e-11	-2.47e-11	-2.81e-11	-2.53e-11	-3.09e-11	-2.5e-11	-2.68e-11		0.0318	-2.45e-11	-2.43e-11	-1.95e-11
	0.03185	-2.27e-11	-2.71e-11	-2.21e-11	-2.81e-11	-2.38e-11	-2.61e-11	-2.34e-11	-2.18e-11	-2.46e-11	-2.47e-11	-2.33e-11	-2.51e-11	-2.49e-11		0.03185	-2.76e-10	-2.84e-10	-2.48e-10	-2.68e-10	-2.83e-10	-2.97e-10	-2.94e-10	-2.79e-10	-3.01e-10	-2.92e-10	-3.11e-10	-3.25e-10	-3.33e-10		0.03185	-2.45e-11	-2.43e-11	-2.18e-11	-2.28e-11	-2.26e-11	-2.32e-11	-2.53e-11	-2.45e-11	-2.86e-11	-2.51e-11	-3e-11	-2.54e-11	-2.65e-11		0.03185	-2.45e-11	-2.43e-11	-2.18e-11
	0.0319	-2.39e-11	-2.68e-11	-2.47e-11	-2.69e-11	-2.51e-11	-2.51e-11	-2.5e-11	-2.17e-11	-2.45e-11	-2.54e-11	-2.37e-11	-2.46e-11	-2.56e-11		0.0319	-2.77e-10	-2.84e-10	-2.48e-10	-2.73e-10	-2.79e-10	-2.98e-10	-2.97e-10	-2.79e-10	-3.02e-10	-2.93e-10	-3.13e-10	-3.22e-10	-3.36e-10		0.0319	-2.37e-11	-2.17e-11	-2.51e-11	-2.17e-11	-1.86e-11	-2.43e-11	-2.62e-11	-2.42e-11	-2.68e-11	-2.23e-11	-2.82e-11	-2.7e-11	-2.47e-11		0.0319	-2.37e-11	-2.17e-11	-2.51e-11
	0.03195	-2.57e-11	-2.63e-11	-2.64e-11	-2.6e-11	-2.71e-11	-2.2e-11	-2.46e-11	-2.19e-11	-2.66e-11	-2.4e-11	-2.33e-11	-2.28e-11	-2.53e-11		0.03195	-2.79e-10	-2.86e-10	-2.48e-10	-2.75e-10	-2.78e-10	-2.98e-10	-2.93e-10	-2.8e-10	-3.03e-10	-2.97e-10	-3.13e-10	-3.2e-10	-3.36e-10		0.03195	-2.31e-11	-2.31e-11	-2.51e-11	-1.98e-11	-2e-11	-2.48e-11	-2.65e-11	-2.43e-11	-2.48e-11	-2.09e-11	-2.95e-11	-2.71e-11	-2.54e-11		0.03195	-2.31e-11	-2.31e-11	-2.51e-11
	0.032	-2.65e-11	-2.51e-11	-2.72e-11	-2.5e-11	-2.65e-11	-1.99e-11	-2.37e-11	-2.24e-11	-2.84e-11	-2.25e-11	-2.42e-11	-2.43e-11	-2.47e-11		0.032	-2.79e-10	-2.88e-10	-2.49e-10	-2.74e-10	-2.79e-10	-2.97e-10	-2.87e-10	-2.79e-10	-3.01e-10	-2.99e-10	-3.15e-10	-3.19e-10	-3.35e-10		0.032	-2.26e-11	-2.31e-11	-2.53e-11	-1.89e-11	-2.5e-11	-2.29e-11	-2.45e-11	-2.47e-11	-2.48e-11	-2.37e-11	-3e-11	-2.75e-11	-2.68e-11		0.032	-2.26e-11	-2.31e-11	-2.53e-11
	0.03205	-2.67e-11	-2.3e-11	-2.66e-11	-2.44e-11	-2.61e-11	-2.12e-11	-2.34e-11	-2.33e-11	-2.75e-11	-2.26e-11	-2.58e-11	-2.81e-11	-2.54e-11		0.03205	-2.77e-10	-2.86e-10	-2.48e-10	-2.74e-10	-2.81e-10	-2.95e-10	-2.86e-10	-2.78e-10	-3e-10	-3e-10	-3.12e-10	-3.17e-10	-3.35e-10		0.03205	-2.2e-11	-2.14e-11	-2.79e-11	-2.04e-11	-2.67e-11	-2.22e-11	-2.25e-11	-2.57e-11	-2.59e-11	-2.76e-11	-2.76e-11	-2.73e-11	-2.61e-11		0.03205	-2.2e-11	-2.14e-11	-2.79e-11
	0.0321	-2.66e-11	-2.21e-11	-2.61e-11	-2.37e-11	-2.72e-11	-2.36e-11	-2.22e-11	-2.3e-11	-2.54e-11	-2.28e-11	-2.56e-11	-2.64e-11	-2.58e-11		0.0321	-2.74e-10	-2.86e-10	-2.45e-10	-2.72e-10	-2.83e-10	-2.94e-10	-2.9e-10	-2.77e-10	-2.99e-10	-3e-10	-3.12e-10	-3.17e-10	-3.35e-10		0.0321	-2.39e-11	-2.34e-11	-2.65e-11	-2.26e-11	-2.36e-11	-2.23e-11	-2.37e-11	-2.47e-11	-2.5e-11	-3.04e-11	-2.68e-11	-2.51e-11	-2.7e-11		0.0321	-2.39e-11	-2.34e-11	-2.65e-11
	0.03215	-2.55e-11	-2.33e-11	-2.49e-11	-2.37e-11	-2.76e-11	-2.63e-11	-2.3e-11	-2.22e-11	-2.32e-11	-2.41e-11	-2.47e-11	-2.39e-11	-2.57e-11		0.03215	-2.72e-10	-2.88e-10	-2.43e-10	-2.69e-10	-2.81e-10	-2.93e-10	-2.94e-10	-2.77e-10	-2.97e-10	-2.99e-10	-3.14e-10	-3.2e-10	-3.34e-10		0.03215	-2.54e-11	-2.56e-11	-2.37e-11	-2.42e-11	-2.17e-11	-2.25e-11	-2.53e-11	-2.47e-11	-2.68e-11	-2.73e-11	-2.53e-11	-2.22e-11	-2.67e-11		0.03215	-2.54e-11	-2.56e-11	-2.37e-11
	0.0322	-2.5e-11	-2.6e-11	-2.32e-11	-2.46e-11	-2.68e-11	-2.73e-11	-2.49e-11	-2.2e-11	-2.2e-11	-2.5e-11	-2.53e-11	-2.41e-11	-2.38e-11		0.0322	-2.73e-10	-2.9e-10	-2.43e-10	-2.64e-10	-2.78e-10	-2.92e-10	-2.91e-10	-2.79e-10	-2.96e-10	-2.96e-10	-3.12e-10	-3.21e-10	-3.33e-10		0.0322	-2.43e-11	-2.47e-11	-2.48e-11	-2.42e-11	-2.31e-11	-2.26e-11	-2.56e-11	-2.5e-11	-2.86e-11	-2.36e-11	-2.51e-11	-2.14e-11	-2.47e-11		0.0322	-2.43e-11	-2.47e-11	-2.48e-11
	0.03225	-2.46e-11	-2.67e-11	-2.4e-11	-2.51e-11	-2.5e-11	-2.63e-11	-2.78e-11	-2.22e-11	-2.18e-11	-2.56e-11	-2.56e-11	-2.31e-11	-2.26e-11		0.03225	-2.75e-10	-2.88e-10	-2.44e-10	-2.61e-10	-2.76e-10	-2.93e-10	-2.86e-10	-2.79e-10	-2.98e-10	-2.95e-10	-3.11e-10	-3.19e-10	-3.34e-10		0.03225	-2.04e-11	-2.47e-11	-2.73e-11	-2.22e-11	-2.54e-11	-2.09e-11	-2.56e-11	-2.51e-11	-2.64e-11	-2.31e-11	-2.67e-11	-2.39e-11	-2.57e-11		0.03225	-2.04e-11	-2.47e-11	-2.73e-11
	0.0323	-2.31e-11	-2.68e-11	-2.65e-11	-2.5e-11	-2.17e-11	-2.47e-11	-2.79e-11	-2.28e-11	-2.18e-11	-2.73e-11	-2.38e-11	-2.23e-11	-2.34e-11		0.0323	-2.76e-10	-2.87e-10	-2.47e-10	-2.62e-10	-2.75e-10	-2.95e-10	-2.85e-10	-2.79e-10	-3e-10	-2.95e-10	-3.11e-10	-3.16e-10	-3.36e-10		0.0323	-1.95e-11	-2.45e-11	-2.84e-11	-2.08e-11	-2.56e-11	-2.03e-11	-2.48e-11	-2.68e-11	-2.79e-11	-2.62e-11	-2.81e-11	-2.57e-11	-2.7e-11		0.0323	-1.95e-11	-2.45e-11	-2.84e-11
	0.03235	-2.24e-11	-2.65e-11	-2.54e-11	-2.41e-11	-2.23e-11	-2.42e-11	-2.58e-11	-2.42e-11	-2.1e-11	-2.69e-11	-2.3e-11	-2.3e-11	-2.38e-11		0.03235	-2.76e-10	-2.86e-10	-2.49e-10	-2.63e-10	-2.75e-10	-2.95e-10	-2.88e-10	-2.79e-10	-3e-10	-2.96e-10	-3.12e-10	-3.17e-10	-3.38e-10		0.03235	-2.26e-11	-2.26e-11	-2.51e-11	-2.06e-11	-2.32e-11	-2.28e-11	-2.39e-11	-2.68e-11	-2.73e-11	-2.78e-11	-2.78e-11	-2.57e-11	-2.57e-11		0.03235	-2.26e-11	-2.26e-11	-2.51e-11
	0.0324	-2.31e-11	-2.5e-11	-2.53e-11	-2.41e-11	-2.6e-11	-2.6e-11	-2.56e-11	-2.64e-11	-2.12e-11	-2.56e-11	-2.27e-11	-2.44e-11	-2.29e-11		0.0324	-2.76e-10	-2.84e-10	-2.48e-10	-2.63e-10	-2.76e-10	-2.96e-10	-2.91e-10	-2.78e-10	-3e-10	-2.97e-10	-3.13e-10	-3.19e-10	-3.38e-10		0.0324	-2.57e-11	-2.18e-11	-2.15e-11	-2.03e-11	-2.12e-11	-2.56e-11	-2.29e-11	-2.43e-11	-2.54e-11	-2.78e-11	-2.82e-11	-2.67e-11	-2.45e-11		0.0324	-2.57e-11	-2.18e-11	-2.15e-11
	0.03245	-2.46e-11	-2.47e-11	-2.81e-11	-2.47e-11	-2.88e-11	-2.64e-11	-2.5e-11	-2.81e-11	-2.25e-11	-2.37e-11	-2.32e-11	-2.37e-11	-2.21e-11		0.03245	-2.73e-10	-2.84e-10	-2.48e-10	-2.63e-10	-2.8e-10	-2.96e-10	-2.91e-10	-2.78e-10	-3.04e-10	-2.95e-10	-3.14e-10	-3.16e-10	-3.38e-10		0.03245	-2.54e-11	-2.25e-11	-2.14e-11	-2.28e-11	-2.18e-11	-2.59e-11	-2.23e-11	-2.26e-11	-2.67e-11	-2.54e-11	-2.96e-11	-2.56e-11	-2.42e-11		0.03245	-2.54e-11	-2.25e-11	-2.14e-11
	0.0325	-2.61e-11	-2.46e-11	-2.87e-11	-2.32e-11	-2.92e-11	-2.3e-11	-2.22e-11	-2.69e-11	-2.4e-11	-2.24e-11	-2.4e-11	-2.55e-11	-2.16e-11		0.0325	-2.74e-10	-2.86e-10	-2.47e-10	-2.67e-10	-2.84e-10	-2.95e-10	-2.94e-10	-2.8e-10	-3.06e-10	-2.93e-10	-3.15e-10	-3.15e-10	-3.39e-10		0.0325	-2.37e-11	-2.28e-11	-2.2e-11	-2.56e-11	-2.14e-11	-2.22e-11	-2.45e-11	-2.39e-11	-2.76e-11	-2.18e-11	-3.17e-11	-2.36e-11	-2.56e-11		0.0325	-2.37e-11	-2.28e-11	-2.2e-11
	0.03255	-2.74e-11	-2.4e-11	-2.73e-11	-2.3e-11	-2.85e-11	-2.07e-11	-2.22e-11	-2.61e-11	-2.58e-11	-2.42e-11	-2.48e-11	-2.83e-11	-2.34e-11		0.03255	-2.77e-10	-2.86e-10	-2.47e-10	-2.69e-10	-2.84e-10	-2.96e-10	-2.95e-10	-2.81e-10	-3.05e-10	-2.94e-10	-3.15e-10	-3.17e-10	-3.39e-10		0.03255	-2.09e-11	-2.48e-11	-2.39e-11	-2.29e-11	-2.11e-11	-2.04e-11	-2.73e-11	-2.37e-11	-2.42e-11	-2.09e-11	-3.09e-11	-2.4e-11	-2.71e-11		0.03255	-2.09e-11	-2.48e-11	-2.39e-11
	0.0326	-2.78e-11	-2.33e-11	-2.66e-11	-2.62e-11	-2.86e-11	-2.08e-11	-2.51e-11	-2.51e-11	-2.65e-11	-2.43e-11	-2.46e-11	-2.59e-11	-2.44e-11		0.0326	-2.79e-10	-2.83e-10	-2.46e-10	-2.7e-10	-2.81e-10	-2.97e-10	-2.92e-10	-2.8e-10	-3.03e-10	-2.96e-10	-3.18e-10	-3.18e-10	-3.39e-10		0.0326	-1.98e-11	-2.45e-11	-2.56e-11	-2.15e-11	-2.28e-11	-2.17e-11	-2.65e-11	-2.39e-11	-2.28e-11	-2.25e-11	-2.92e-11	-2.56e-11	-2.67e-11		0.0326	-1.98e-11	-2.45e-11	-2.56e-11
	0.03265	-2.76e-11	-2.28e-11	-2.44e-11	-2.61e-11	-2.84e-11	-2.44e-11	-2.63e-11	-2.28e-11	-2.53e-11	-2.32e-11	-2.4e-11	-2.28e-11	-2.28e-11		0.03265	-2.78e-10	-2.81e-10	-2.45e-10	-2.67e-10	-2.82e-10	-2.95e-10	-2.91e-10	-2.8e-10	-3.04e-10	-2.95e-10	-3.19e-10	-3.18e-10	-3.38e-10		0.03265	-2.25e-11	-2.45e-11	-2.68e-11	-2.06e-11	-2.64e-11	-2.47e-11	-2.42e-11	-2.23e-11	-2.57e-11	-2.57e-11	-2.9e-11	-2.73e-11	-2.59e-11		0.03265	-2.25e-11	-2.45e-11	-2.68e-11
	0.0327	-2.69e-11	-2.38e-11	-2.48e-11	-2.37e-11	-2.67e-11	-2.63e-11	-2.41e-11	-2.19e-11	-2.28e-11	-2.28e-11	-2.35e-11	-2.09e-11	-2.28e-11		0.0327	-2.78e-10	-2.8e-10	-2.46e-10	-2.65e-10	-2.83e-10	-2.93e-10	-2.91e-10	-2.8e-10	-3.05e-10	-2.94e-10	-3.21e-10	-3.19e-10	-3.39e-10		0.0327	-2.48e-11	-2.7e-11	-2.73e-11	-2.25e-11	-2.54e-11	-2.51e-11	-2.43e-11	-2.12e-11	-2.68e-11	-2.92e-11	-2.93e-11	-2.86e-11	-2.54e-11		0.0327	-2.48e-11	-2.7e-11	-2.73e-11
	0.03275	-2.61e-11	-2.44e-11	-2.52e-11	-2.39e-11	-2.6e-11	-2.48e-11	-2.31e-11	-2.19e-11	-2.23e-11	-2.31e-11	-2.18e-11	-2.2e-11	-2.34e-11		0.03275	-2.77e-10	-2.81e-10	-2.49e-10	-2.63e-10	-2.8e-10	-2.92e-10	-2.91e-10	-2.81e-10	-3.06e-10	-2.91e-10	-3.24e-10	-3.2e-10	-3.39e-10		0.03275	-2.17e-11	-2.7e-11	-2.71e-11	-2.28e-11	-2.15e-11	-2.43e-11	-2.64e-11	-2.11e-11	-2.67e-11	-2.75e-11	-2.93e-11	-2.87e-11	-2.7e-11		0.03275	-2.17e-11	-2.7e-11	-2.71e-11
	0.0328	-2.55e-11	-2.56e-11	-2.36e-11	-2.66e-11	-2.48e-11	-2.42e-11	-2.26e-11	-2.15e-11	-2.34e-11	-2.47e-11	-2.18e-11	-2.4e-11	-2.45e-11		0.0328	-2.8e-10	-2.83e-10	-2.49e-10	-2.6e-10	-2.76e-10	-2.91e-10	-2.91e-10	-2.81e-10	-3.09e-10	-2.9e-10	-3.24e-10	-3.22e-10	-3.36e-10		0.0328	-2.12e-11	-2.37e-11	-2.45e-11	-2.34e-11	-2.12e-11	-2.34e-11	-2.43e-11	-2.29e-11	-2.53e-11	-2.45e-11	-3.15e-11	-2.64e-11	-2.9e-11		0.0328	-2.12e-11	-2.37e-11	-2.45e-11
	0.03285	-2.5e-11	-2.83e-11	-2.29e-11	-2.81e-11	-2.36e-11	-2.39e-11	-2.23e-11	-2.14e-11	-2.42e-11	-2.54e-11	-2.24e-11	-2.35e-11	-2.54e-11		0.03285	-2.83e-10	-2.85e-10	-2.48e-10	-2.59e-10	-2.76e-10	-2.91e-10	-2.89e-10	-2.81e-10	-3.13e-10	-2.89e-10	-3.22e-10	-3.22e-10	-3.35e-10		0.03285	-2.31e-11	-2.26e-11	-2.25e-11	-2.34e-11	-2.12e-11	-2.23e-11	-2.28e-11	-2.62e-11	-2.36e-11	-2.31e-11	-3.17e-11	-2.23e-11	-3.07e-11		0.03285	-2.31e-11	-2.26e-11	-2.25e-11
	0.0329	-2.56e-11	-2.75e-11	-2.3e-11	-2.69e-11	-2.47e-11	-2.39e-11	-2.15e-11	-2.27e-11	-2.34e-11	-2.61e-11	-2.08e-11	-2.35e-11	-2.32e-11		0.0329	-2.84e-10	-2.85e-10	-2.5e-10	-2.58e-10	-2.78e-10	-2.91e-10	-2.86e-10	-2.8e-10	-3.12e-10	-2.88e-10	-3.21e-10	-3.21e-10	-3.35e-10		0.0329	-2.34e-11	-2.43e-11	-2.32e-11	-2.18e-11	-2.22e-11	-2.29e-11	-2.56e-11	-2.81e-11	-2.37e-11	-2.34e-11	-2.9e-11	-2.26e-11	-2.92e-11		0.0329	-2.34e-11	-2.43e-11	-2.32e-11
	0.03295	-2.64e-11	-2.6e-11	-2.31e-11	-2.37e-11	-2.7e-11	-2.46e-11	-2.21e-11	-2.25e-11	-2.3e-11	-2.64e-11	-1.97e-11	-2.48e-11	-2.28e-11		0.03295	-2.83e-10	-2.86e-10	-2.52e-10	-2.6e-10	-2.77e-10	-2.91e-10	-2.87e-10	-2.78e-10	-3.1e-10	-2.88e-10	-3.21e-10	-3.22e-10	-3.34e-10		0.03295	-2.23e-11	-2.53e-11	-2.54e-11	-2.09e-11	-2.34e-11	-2.32e-11	-2.93e-11	-2.78e-11	-2.78e-11	-2.48e-11	-2.84e-11	-2.64e-11	-2.5e-11		0.03295	-2.23e-11	-2.53e-11	-2.54e-11
	0.033	-2.66e-11	-2.6e-11	-2.22e-11	-2.12e-11	-2.67e-11	-2.53e-11	-2.54e-11	-2.33e-11	-2.12e-11	-2.55e-11	-1.95e-11	-2.41e-11	-2.4e-11		0.033	-2.86e-10	-2.86e-10	-2.52e-10	-2.62e-10	-2.79e-10	-2.91e-10	-2.92e-10	-2.78e-10	-3.1e-10	-2.91e-10	-3.21e-10	-3.24e-10	-3.3e-10		0.033	-2.18e-11	-2.43e-11	-2.57e-11	-2.12e-11	-2.39e-11	-2.26e-11	-2.92e-11	-2.62e-11	-2.81e-11	-2.65e-11	-3.09e-11	-2.81e-11	-2.31e-11		0.033	-2.18e-11	-2.43e-11	-2.57e-11
	0.03305	-2.65e-11	-2.72e-11	-2.21e-11	-2.13e-11	-2.68e-11	-2.46e-11	-2.85e-11	-2.32e-11	-1.94e-11	-2.29e-11	-2.03e-11	-2.34e-11	-2.5e-11		0.03305	-2.85e-10	-2.89e-10	-2.51e-10	-2.66e-10	-2.81e-10	-2.92e-10	-2.92e-10	-2.77e-10	-3.1e-10	-2.95e-10	-3.2e-10	-3.26e-10	-3.29e-10		0.03305	-2.28e-11	-2.34e-11	-2.43e-11	-2.2e-11	-2.43e-11	-2.22e-11	-2.56e-11	-2.34e-11	-2.68e-11	-2.39e-11	-2.95e-11	-2.67e-11	-2.22e-11		0.03305	-2.28e-11	-2.34e-11	-2.43e-11
	0.0331	-2.58e-11	-2.83e-11	-2.39e-11	-2.26e-11	-2.86e-11	-2.5e-11	-2.54e-11	-2.16e-11	-1.96e-11	-2.27e-11	-2.16e-11	-2.39e-11	-2.68e-11		0.0331	-2.85e-10	-2.88e-10	-2.5e-10	-2.71e-10	-2.81e-10	-2.94e-10	-2.9e-10	-2.75e-10	-3.07e-10	-2.96e-10	-3.21e-10	-3.25e-10	-3.28e-10		0.0331	-2.45e-11	-2.29e-11	-2.34e-11	-2.15e-11	-2.22e-11	-2.47e-11	-2.45e-11	-2.51e-11	-2.59e-11	-2.29e-11	-2.71e-11	-2.76e-11	-2.4e-11		0.0331	-2.45e-11	-2.29e-11	-2.34e-11
	0.03315	-2.57e-11	-2.74e-11	-2.64e-11	-2.48e-11	-2.91e-11	-2.42e-11	-2.24e-11	-2.17e-11	-2.13e-11	-2.53e-11	-2.19e-11	-2.34e-11	-2.82e-11		0.03315	-2.84e-10	-2.88e-10	-2.5e-10	-2.68e-10	-2.81e-10	-2.95e-10	-2.9e-10	-2.75e-10	-3.04e-10	-2.93e-10	-3.23e-10	-3.21e-10	-3.31e-10		0.03315	-2.4e-11	-2.25e-11	-2.43e-11	-2.28e-11	-2.12e-11	-2.54e-11	-2.5e-11	-2.56e-11	-2.45e-11	-2.5e-11	-2.71e-11	-2.71e-11	-2.81e-11		0.03315	-2.4e-11	-2.25e-11	-2.43e-11
	0.0332	-2.48e-11	-2.43e-11	-2.81e-11	-2.49e-11	-2.69e-11	-2.31e-11	-2.34e-11	-2.24e-11	-2.39e-11	-2.73e-11	-2.35e-11	-2.33e-11	-2.76e-11		0.0332	-2.81e-10	-2.89e-10	-2.47e-10	-2.64e-10	-2.81e-10	-2.91e-10	-2.9e-10	-2.76e-10	-3.04e-10	-2.9e-10	-3.22e-10	-3.2e-10	-3.33e-10		0.0332	-2.28e-11	-2.28e-11	-2.54e-11	-2.26e-11	-2.2e-11	-2.57e-11	-2.54e-11	-2.5e-11	-2.59e-11	-2.5e-11	-2.54e-11	-2.48e-11	-2.9e-11		0.0332	-2.28e-11	-2.28e-11	-2.54e-11
	0.03325	-2.35e-11	-2.25e-11	-2.66e-11	-2.63e-11	-2.5e-11	-2.46e-11	-2.45e-11	-2.28e-11	-2.54e-11	-2.71e-11	-2.38e-11	-2.48e-11	-2.56e-11		0.03325	-2.79e-10	-2.88e-10	-2.48e-10	-2.62e-10	-2.81e-10	-2.91e-10	-2.9e-10	-2.76e-10	-3.04e-10	-2.89e-10	-3.23e-10	-3.24e-10	-3.34e-10		0.03325	-2.4e-11	-2.53e-11	-2.47e-11	-2.08e-11	-2.25e-11	-2.37e-11	-2.54e-11	-2.53e-11	-2.75e-11	-2.59e-11	-2.53e-11	-2.23e-11	-2.87e-11		0.03325	-2.4e-11	-2.53e-11	-2.47e-11
	0.0333	-2.35e-11	-2.36e-11	-2.29e-11	-2.79e-11	-2.55e-11	-2.53e-11	-2.41e-11	-2.2e-11	-2.51e-11	-2.7e-11	-2.31e-11	-2.43e-11	-2.43e-11		0.0333	-2.79e-10	-2.86e-10	-2.49e-10	-2.65e-10	-2.79e-10	-2.95e-10	-2.88e-10	-2.75e-10	-3.04e-10	-2.9e-10	-3.22e-10	-3.26e-10	-3.33e-10		0.0333	-2.54e-11	-2.78e-11	-2.53e-11	-2.22e-11	-2.22e-11	-1.95e-11	-2.64e-11	-2.5e-11	-2.73e-11	-2.54e-11	-2.87e-11	-2.18e-11	-2.84e-11		0.0333	-2.54e-11	-2.78e-11	-2.53e-11
	0.03335	-2.46e-11	-2.55e-11	-2.15e-11	-2.68e-11	-2.65e-11	-2.44e-11	-2.43e-11	-2.14e-11	-2.49e-11	-2.72e-11	-2.26e-11	-2.43e-11	-2.44e-11		0.03335	-2.79e-10	-2.84e-10	-2.47e-10	-2.67e-10	-2.81e-10	-2.99e-10	-2.89e-10	-2.73e-10	-3.04e-10	-2.9e-10	-3.23e-10	-3.24e-10	-3.3e-10		0.03335	-2.4e-11	-2.45e-11	-2.67e-11	-2.43e-11	-2.32e-11	-2.08e-11	-2.7e-11	-2.61e-11	-2.57e-11	-2.57e-11	-3.39e-11	-2.53e-11	-2.53e-11		0.03335	-2.4e-11	-2.45e-11	-2.67e-11
	0.0334	-2.54e-11	-2.58e-11	-2.35e-11	-2.62e-11	-2.7e-11	-2.42e-11	-2.5e-11	-2.49e-11	-2.55e-11	-2.5e-11	-2.33e-11	-2.43e-11	-2.4e-11		0.0334	-2.77e-10	-2.84e-10	-2.44e-10	-2.68e-10	-2.85e-10	-3e-10	-2.89e-10	-2.75e-10	-3.08e-10	-2.91e-10	-3.23e-10	-3.24e-10	-3.27e-10		0.0334	-2.23e-11	-2.01e-11	-2.73e-11	-2.39e-11	-2.45e-11	-2.45e-11	-2.73e-11	-2.56e-11	-2.47e-11	-2.51e-11	-3.32e-11	-2.62e-11	-2.18e-11		0.0334	-2.23e-11	-2.01e-11	-2.73e-11
	0.03345	-2.54e-11	-2.63e-11	-2.53e-11	-2.69e-11	-2.62e-11	-2.45e-11	-2.64e-11	-2.72e-11	-2.51e-11	-2.32e-11	-2.47e-11	-2.38e-11	-2.45e-11		0.03345	-2.78e-10	-2.84e-10	-2.44e-10	-2.7e-10	-2.88e-10	-2.99e-10	-2.89e-10	-2.79e-10	-3.13e-10	-2.93e-10	-3.24e-10	-3.23e-10	-3.29e-10		0.03345	-2.29e-11	-2.2e-11	-2.54e-11	-2.32e-11	-2.59e-11	-2.43e-11	-2.71e-11	-2.54e-11	-2.39e-11	-2.42e-11	-2.73e-11	-2.67e-11	-2.42e-11		0.03345	-2.29e-11	-2.2e-11	-2.54e-11
	0.0335	-2.38e-11	-2.72e-11	-2.5e-11	-2.55e-11	-2.56e-11	-2.48e-11	-2.6e-11	-2.61e-11	-2.4e-11	-2.2e-11	-2.42e-11	-2.55e-11	-2.55e-11		0.0335	-2.79e-10	-2.81e-10	-2.44e-10	-2.73e-10	-2.88e-10	-3e-10	-2.89e-10	-2.81e-10	-3.15e-10	-2.92e-10	-3.25e-10	-3.24e-10	-3.3e-10		0.0335	-2.25e-11	-2.51e-11	-2.57e-11	-2.34e-11	-2.54e-11	-2.2e-11	-2.67e-11	-2.7e-11	-2.47e-11	-2.45e-11	-2.65e-11	-2.92e-11	-2.79e-11		0.0335	-2.25e-11	-2.51e-11	-2.57e-11
	0.03355	-2.32e-11	-2.71e-11	-2.33e-11	-2.61e-11	-2.62e-11	-2.53e-11	-2.36e-11	-2.53e-11	-2.27e-11	-2.01e-11	-2.37e-11	-2.81e-11	-2.64e-11		0.03355	-2.81e-10	-2.79e-10	-2.45e-10	-2.74e-10	-2.87e-10	-2.97e-10	-2.87e-10	-2.8e-10	-3.15e-10	-2.9e-10	-3.26e-10	-3.24e-10	-3.3e-10		0.03355	-1.83e-11	-2.43e-11	-2.5e-11	-2.25e-11	-2.43e-11	-2.22e-11	-2.4e-11	-2.71e-11	-2.64e-11	-2.65e-11	-2.95e-11	-2.78e-11	-2.9e-11		0.03355	-1.83e-11	-2.43e-11	-2.5e-11
	0.0336	-2.58e-11	-2.72e-11	-2.34e-11	-2.64e-11	-2.53e-11	-2.69e-11	-2.37e-11	-2.39e-11	-2.16e-11	-2e-11	-2.44e-11	-2.6e-11	-2.7e-11		0.0336	-2.85e-10	-2.81e-10	-2.47e-10	-2.72e-10	-2.86e-10	-2.98e-10	-2.87e-10	-2.8e-10	-3.14e-10	-2.91e-10	-3.25e-10	-3.23e-10	-3.29e-10		0.0336	-1.84e-11	-2.31e-11	-2.31e-11	-2.06e-11	-2.43e-11	-2.37e-11	-2.36e-11	-2.47e-11	-2.68e-11	-2.82e-11	-3.06e-11	-2.54e-11	-2.59e-11		0.0336	-1.84e-11	-2.31e-11	-2.31e-11
	0.03365	-2.75e-11	-2.67e-11	-2.53e-11	-2.42e-11	-2.59e-11	-2.68e-11	-2.44e-11	-2.35e-11	-2.21e-11	-2.29e-11	-2.55e-11	-2.36e-11	-2.66e-11		0.03365	-2.85e-10	-2.83e-10	-2.49e-10	-2.71e-10	-2.84e-10	-3e-10	-2.86e-10	-2.8e-10	-3.14e-10	-2.91e-10	-3.2e-10	-3.2e-10	-3.28e-10		0.03365	-2.37e-11	-2.42e-11	-2.26e-11	-2.09e-11	-2.34e-11	-2.34e-11	-2.26e-11	-2.25e-11	-2.89e-11	-2.87e-11	-3.09e-11	-2.5e-11	-2.29e-11		0.03365	-2.37e-11	-2.42e-11	-2.26e-11
	0.0337	-2.64e-11	-2.61e-11	-2.63e-11	-2.36e-11	-2.69e-11	-2.42e-11	-2.35e-11	-2.42e-11	-2.35e-11	-2.58e-11	-2.49e-11	-2.32e-11	-2.37e-11		0.0337	-2.85e-10	-2.84e-10	-2.47e-10	-2.72e-10	-2.82e-10	-3e-10	-2.84e-10	-2.77e-10	-3.12e-10	-2.92e-10	-3.18e-10	-3.18e-10	-3.29e-10		0.0337	-2.37e-11	-2.42e-11	-2.5e-11	-2.09e-11	-2.12e-11	-2.37e-11	-2.14e-11	-2.26e-11	-2.73e-11	-2.62e-11	-2.96e-11	-2.68e-11	-2.57e-11		0.0337	-2.37e-11	-2.42e-11	-2.5e-11
	0.03375	-2.42e-11	-2.55e-11	-2.79e-11	-2.58e-11	-2.64e-11	-2.26e-11	-2.27e-11	-2.31e-11	-2.5e-11	-2.66e-11	-2.26e-11	-2.29e-11	-2.15e-11		0.03375	-2.85e-10	-2.81e-10	-2.48e-10	-2.75e-10	-2.84e-10	-2.98e-10	-2.86e-10	-2.72e-10	-3.13e-10	-2.91e-10	-3.19e-10	-3.19e-10	-3.31e-10		0.03375	-2.29e-11	-2.34e-11	-2.53e-11	-2.28e-11	-2.12e-11	-2.23e-11	-2.14e-11	-2.39e-11	-2.45e-11	-2.34e-11	-2.87e-11	-2.81e-11	-2.68e-11		0.03375	-2.29e-11	-2.34e-11	-2.53e-11
	0.0338	-2.36e-11	-2.41e-11	-2.87e-11	-2.76e-11	-2.67e-11	-2.15e-11	-2.35e-11	-2.29e-11	-2.65e-11	-2.62e-11	-2.08e-11	-2.5e-11	-2.17e-11		0.0338	-2.86e-10	-2.79e-10	-2.48e-10	-2.75e-10	-2.86e-10	-2.96e-10	-2.86e-10	-2.74e-10	-3.11e-10	-2.88e-10	-3.17e-10	-3.18e-10	-3.32e-10		0.0338	-2.43e-11	-2.36e-11	-2.4e-11	-2.43e-11	-2.26e-11	-2.17e-11	-2.23e-11	-2.43e-11	-2.29e-11	-2.28e-11	-2.73e-11	-2.67e-11	-2.75e-11		0.0338	-2.43e-11	-2.36e-11	-2.4e-11
	0.03385	-2.35e-11	-2.4e-11	-2.74e-11	-2.66e-11	-2.75e-11	-2.1e-11	-2.48e-11	-2.36e-11	-2.63e-11	-2.59e-11	-2.2e-11	-2.66e-11	-2.14e-11		0.03385	-2.85e-10	-2.81e-10	-2.48e-10	-2.75e-10	-2.86e-10	-2.93e-10	-2.88e-10	-2.76e-10	-3.09e-10	-2.9e-10	-3.13e-10	-3.17e-10	-3.31e-10		0.03385	-2.43e-11	-2.4e-11	-2.42e-11	-2.23e-11	-2.25e-11	-2.28e-11	-2.36e-11	-2.61e-11	-2.39e-11	-2.47e-11	-2.78e-11	-2.62e-11	-2.61e-11		0.03385	-2.43e-11	-2.4e-11	-2.42e-11
	0.0339	-2.24e-11	-2.7e-11	-2.71e-11	-2.36e-11	-2.71e-11	-2.14e-11	-2.46e-11	-2.28e-11	-2.29e-11	-2.37e-11	-2.37e-11	-2.47e-11	-2.21e-11		0.0339	-2.8e-10	-2.85e-10	-2.47e-10	-2.75e-10	-2.87e-10	-2.91e-10	-2.88e-10	-2.76e-10	-3.08e-10	-2.91e-10	-3.15e-10	-3.18e-10	-3.3e-10		0.0339	-2.56e-11	-2.39e-11	-2.34e-11	-2.06e-11	-2.14e-11	-2.39e-11	-2.56e-11	-2.68e-11	-2.59e-11	-2.71e-11	-2.84e-11	-2.7e-11	-2.62e-11		0.0339	-2.56e-11	-2.39e-11	-2.34e-11
	0.03395	-2.18e-11	-2.82e-11	-2.83e-11	-2.4e-11	-2.71e-11	-2.36e-11	-2.43e-11	-2.21e-11	-2.01e-11	-2.32e-11	-2.51e-11	-2.25e-11	-2.36e-11		0.03395	-2.78e-10	-2.84e-10	-2.46e-10	-2.77e-10	-2.86e-10	-2.95e-10	-2.9e-10	-2.74e-10	-3.07e-10	-2.92e-10	-3.16e-10	-3.22e-10	-3.31e-10		0.03395	-2.62e-11	-2.42e-11	-2.39e-11	-2.09e-11	-2.25e-11	-2.47e-11	-2.76e-11	-2.71e-11	-2.84e-11	-2.82e-11	-2.95e-11	-2.76e-11	-2.87e-11		0.03395	-2.62e-11	-2.42e-11	-2.39e-11
	0.034	-2.18e-11	-2.57e-11	-2.74e-11	-2.68e-11	-2.75e-11	-2.39e-11	-2.32e-11	-2.33e-11	-2e-11	-2.3e-11	-2.43e-11	-2.28e-11	-2.49e-11		0.034	-2.78e-10	-2.81e-10	-2.47e-10	-2.76e-10	-2.86e-10	-2.97e-10	-2.92e-10	-2.74e-10	-3.07e-10	-2.93e-10	-3.18e-10	-3.25e-10	-3.31e-10		0.034	-2.47e-11	-2.5e-11	-2.54e-11	-2.39e-11	-2.32e-11	-2.56e-11	-2.7e-11	-2.48e-11	-2.84e-11	-2.75e-11	-2.89e-11	-2.34e-11	-2.84e-11		0.034	-2.47e-11	-2.5e-11	-2.54e-11
	0.03405	-2.13e-11	-2.34e-11	-2.53e-11	-2.75e-11	-2.89e-11	-2.37e-11	-2.2e-11	-2.44e-11	-2.25e-11	-2.37e-11	-2.19e-11	-2.52e-11	-2.51e-11		0.03405	-2.81e-10	-2.81e-10	-2.45e-10	-2.72e-10	-2.88e-10	-2.98e-10	-2.92e-10	-2.74e-10	-3.08e-10	-2.94e-10	-3.2e-10	-3.23e-10	-3.3e-10		0.03405	-2.42e-11	-2.59e-11	-2.62e-11	-2.42e-11	-2.28e-11	-2.61e-11	-2.43e-11	-2.47e-11	-2.81e-11	-2.64e-11	-2.65e-11	-2.23e-11	-2.92e-11		0.03405	-2.42e-11	-2.59e-11	-2.62e-11
	0.0341	-2.17e-11	-2.47e-11	-2.53e-11	-2.72e-11	-2.99e-11	-2.44e-11	-2.11e-11	-2.27e-11	-2.34e-11	-2.31e-11	-2.24e-11	-2.66e-11	-2.47e-11		0.0341	-2.84e-10	-2.79e-10	-2.42e-10	-2.69e-10	-2.87e-10	-2.95e-10	-2.92e-10	-2.74e-10	-3.06e-10	-2.94e-10	-3.19e-10	-3.22e-10	-3.3e-10		0.0341	-2.37e-11	-2.62e-11	-2.59e-11	-2.28e-11	-2.22e-11	-2.22e-11	-2.18e-11	-2.57e-11	-2.71e-11	-2.48e-11	-2.53e-11	-2.65e-11	-2.68e-11		0.0341	-2.37e-11	-2.62e-11	-2.59e-11
	0.03415	-2.34e-11	-2.61e-11	-2.58e-11	-2.55e-11	-2.91e-11	-2.43e-11	-2.25e-11	-2.06e-11	-2.29e-11	-2.32e-11	-2.35e-11	-2.41e-11	-2.42e-11		0.03415	-2.82e-10	-2.79e-10	-2.4e-10	-2.69e-10	-2.87e-10	-2.92e-10	-2.91e-10	-2.73e-10	-3.08e-10	-2.91e-10	-3.2e-10	-3.24e-10	-3.32e-10		0.03415	-2.08e-11	-2.73e-11	-2.59e-11	-2.28e-11	-2.36e-11	-1.95e-11	-2.12e-11	-2.45e-11	-2.53e-11	-2.34e-11	-2.57e-11	-2.87e-11	-2.39e-11		0.03415	-2.08e-11	-2.73e-11	-2.59e-11
	0.0342	-2.47e-11	-2.64e-11	-2.48e-11	-2.55e-11	-2.62e-11	-2.31e-11	-2.43e-11	-2.14e-11	-2.17e-11	-2.27e-11	-2.34e-11	-2.26e-11	-2.36e-11		0.0342	-2.79e-10	-2.79e-10	-2.41e-10	-2.67e-10	-2.85e-10	-2.94e-10	-2.89e-10	-2.7e-10	-3.1e-10	-2.89e-10	-3.17e-10	-3.24e-10	-3.32e-10		0.0342	-2.06e-11	-2.61e-11	-2.56e-11	-2.28e-11	-2.5e-11	-2.2e-11	-2.12e-11	-2.43e-11	-2.22e-11	-2.25e-11	-2.68e-11	-2.75e-11	-2.5e-11		0.0342	-2.06e-11	-2.61e-11	-2.56e-11
	0.03425	-2.46e-11	-2.47e-11	-2.47e-11	-2.47e-11	-2.61e-11	-2.3e-11	-2.38e-11	-2.34e-11	-2.2e-11	-2.11e-11	-2.35e-11	-2.44e-11	-2.42e-11		0.03425	-2.79e-10	-2.81e-10	-2.42e-10	-2.67e-10	-2.85e-10	-3e-10	-2.9e-10	-2.73e-10	-3.1e-10	-2.86e-10	-3.14e-10	-3.24e-10	-3.31e-10		0.03425	-2.29e-11	-2.42e-11	-2.53e-11	-2.5e-11	-2.45e-11	-2.4e-11	-2.4e-11	-2.54e-11	-2.14e-11	-2.4e-11	-2.7e-11	-2.57e-11	-2.92e-11		0.03425	-2.29e-11	-2.42e-11	-2.53e-11
	0.0343	-2.48e-11	-2.25e-11	-2.5e-11	-2.38e-11	-2.6e-11	-2.35e-11	-2.38e-11	-2.4e-11	-2.2e-11	-2.2e-11	-2.43e-11	-2.51e-11	-2.56e-11		0.0343	-2.83e-10	-2.81e-10	-2.44e-10	-2.68e-10	-2.85e-10	-2.99e-10	-2.92e-10	-2.75e-10	-3.1e-10	-2.85e-10	-3.15e-10	-3.25e-10	-3.33e-10		0.0343	-2.25e-11	-2.14e-11	-2.4e-11	-2.34e-11	-2.4e-11	-2.4e-11	-2.76e-11	-2.7e-11	-2.54e-11	-2.71e-11	-2.54e-11	-2.4e-11	-3.18e-11		0.0343	-2.25e-11	-2.14e-11	-2.4e-11
	0.03435	-2.78e-11	-2.27e-11	-2.31e-11	-2.38e-11	-2.58e-11	-2.37e-11	-2.56e-11	-2.5e-11	-2.17e-11	-2.4e-11	-2.54e-11	-2.39e-11	-2.49e-11		0.03435	-2.86e-10	-2.8e-10	-2.44e-10	-2.7e-10	-2.86e-10	-2.98e-10	-2.91e-10	-2.76e-10	-3.11e-10	-2.86e-10	-3.13e-10	-3.25e-10	-3.34e-10		0.03435	-2.25e-11	-2.06e-11	-2.22e-11	-2.06e-11	-2.25e-11	-2.39e-11	-2.89e-11	-2.37e-11	-2.92e-11	-2.75e-11	-2.75e-11	-2.53e-11	-2.84e-11		0.03435	-2.25e-11	-2.06e-11	-2.22e-11
	0.0344	-3.09e-11	-2.39e-11	-2.09e-11	-2.5e-11	-2.68e-11	-2.35e-11	-2.53e-11	-2.47e-11	-2.33e-11	-2.56e-11	-2.33e-11	-2.4e-11	-2.41e-11		0.0344	-2.88e-10	-2.79e-10	-2.42e-10	-2.72e-10	-2.9e-10	-2.96e-10	-2.88e-10	-2.77e-10	-3.11e-10	-2.89e-10	-3.11e-10	-3.23e-10	-3.33e-10		0.0344	-2.26e-11	-2.2e-11	-2.28e-11	-2e-11	-2.18e-11	-2.62e-11	-2.81e-11	-2.32e-11	-2.67e-11	-2.62e-11	-2.96e-11	-2.81e-11	-2.59e-11		0.0344	-2.26e-11	-2.2e-11	-2.28e-11
	0.03445	-3.08e-11	-2.47e-11	-2.09e-11	-2.64e-11	-2.68e-11	-2.44e-11	-2.44e-11	-2.32e-11	-2.45e-11	-2.63e-11	-2.11e-11	-2.47e-11	-2.54e-11		0.03445	-2.87e-10	-2.83e-10	-2.42e-10	-2.73e-10	-2.88e-10	-2.98e-10	-2.86e-10	-2.77e-10	-3.1e-10	-2.9e-10	-3.13e-10	-3.22e-10	-3.34e-10		0.03445	-2.31e-11	-2.2e-11	-2.34e-11	-2.03e-11	-2.31e-11	-2.78e-11	-2.95e-11	-2.5e-11	-2.7e-11	-2.65e-11	-3.12e-11	-2.75e-11	-2.4e-11		0.03445	-2.31e-11	-2.2e-11	-2.34e-11
	0.0345	-2.76e-11	-2.61e-11	-2.25e-11	-2.39e-11	-2.61e-11	-2.53e-11	-2.43e-11	-2.21e-11	-2.38e-11	-2.68e-11	-2.16e-11	-2.66e-11	-2.58e-11		0.0345	-2.89e-10	-2.85e-10	-2.45e-10	-2.74e-10	-2.88e-10	-3e-10	-2.9e-10	-2.78e-10	-3.06e-10	-2.9e-10	-3.15e-10	-3.25e-10	-3.34e-10		0.0345	-2.32e-11	-2.23e-11	-2.2e-11	-2.22e-11	-2.51e-11	-2.42e-11	-2.7e-11	-2.71e-11	-2.51e-11	-2.62e-11	-3.45e-11	-2.59e-11	-2.34e-11		0.0345	-2.32e-11	-2.23e-11	-2.2e-11
	0.03455	-2.4e-11	-2.82e-11	-2.39e-11	-2.09e-11	-2.48e-11	-2.71e-11	-2.57e-11	-2.23e-11	-2.41e-11	-2.64e-11	-2.31e-11	-2.85e-11	-2.38e-11		0.03455	-2.88e-10	-2.85e-10	-2.47e-10	-2.75e-10	-2.9e-10	-2.98e-10	-2.9e-10	-2.79e-10	-3.01e-10	-2.92e-10	-3.15e-10	-3.26e-10	-3.36e-10		0.03455	-2.45e-11	-2.32e-11	-2.47e-11	-2.25e-11	-2.47e-11	-2.25e-11	-2.34e-11	-2.75e-11	-2.12e-11	-2.73e-11	-3.15e-11	-2.56e-11	-2.62e-11		0.03455	-2.45e-11	-2.32e-11	-2.47e-11
	0.0346	-2.41e-11	-2.66e-11	-2.39e-11	-2.28e-11	-2.5e-11	-2.71e-11	-2.6e-11	-2.32e-11	-2.38e-11	-2.38e-11	-2.34e-11	-2.57e-11	-2.24e-11		0.0346	-2.85e-10	-2.82e-10	-2.45e-10	-2.74e-10	-2.92e-10	-2.97e-10	-2.89e-10	-2.79e-10	-3.02e-10	-2.95e-10	-3.11e-10	-3.24e-10	-3.36e-10		0.0346	-2.4e-11	-2.28e-11	-2.73e-11	-2.2e-11	-2.45e-11	-2.31e-11	-2.26e-11	-2.48e-11	-2.15e-11	-2.78e-11	-2.7e-11	-2.67e-11	-2.75e-11		0.0346	-2.4e-11	-2.28e-11	-2.73e-11
	0.03465	-2.55e-11	-2.49e-11	-2.29e-11	-2.46e-11	-2.56e-11	-2.69e-11	-2.57e-11	-2.42e-11	-2.25e-11	-2.18e-11	-2.26e-11	-2.26e-11	-2.38e-11		0.03465	-2.85e-10	-2.78e-10	-2.43e-10	-2.71e-10	-2.93e-10	-2.95e-10	-2.88e-10	-2.78e-10	-3.05e-10	-2.95e-10	-3.1e-10	-3.2e-10	-3.35e-10		0.03465	-2.17e-11	-2.47e-11	-2.75e-11	-2.26e-11	-2.54e-11	-2.31e-11	-2.54e-11	-2.31e-11	-2.73e-11	-2.75e-11	-2.47e-11	-2.73e-11	-2.48e-11		0.03465	-2.17e-11	-2.47e-11	-2.75e-11
	0.0347	-2.46e-11	-2.46e-11	-2.3e-11	-2.37e-11	-2.57e-11	-2.7e-11	-2.51e-11	-2.4e-11	-2.15e-11	-2.3e-11	-2.26e-11	-2.11e-11	-2.67e-11		0.0347	-2.84e-10	-2.76e-10	-2.42e-10	-2.71e-10	-2.91e-10	-2.93e-10	-2.86e-10	-2.78e-10	-3.06e-10	-2.95e-10	-3.1e-10	-3.19e-10	-3.36e-10		0.0347	-1.87e-11	-2.56e-11	-2.61e-11	-2.37e-11	-2.56e-11	-2.36e-11	-2.64e-11	-2.56e-11	-2.98e-11	-2.84e-11	-2.56e-11	-2.54e-11	-2.5e-11		0.0347	-1.87e-11	-2.56e-11	-2.61e-11
	0.03475	-2.39e-11	-2.38e-11	-2.36e-11	-2.37e-11	-2.7e-11	-2.57e-11	-2.42e-11	-2.21e-11	-2.29e-11	-2.36e-11	-2.27e-11	-2.06e-11	-2.9e-11		0.03475	-2.81e-10	-2.76e-10	-2.42e-10	-2.73e-10	-2.87e-10	-2.93e-10	-2.85e-10	-2.78e-10	-3.02e-10	-2.96e-10	-3.12e-10	-3.2e-10	-3.36e-10		0.03475	-1.76e-11	-2.48e-11	-2.37e-11	-2.36e-11	-2.47e-11	-2.18e-11	-2.75e-11	-2.76e-11	-2.87e-11	-2.81e-11	-2.95e-11	-2.42e-11	-2.68e-11		0.03475	-1.76e-11	-2.48e-11	-2.37e-11
	0.0348	-2.5e-11	-2.36e-11	-2.49e-11	-2.6e-11	-2.71e-11	-2.32e-11	-2.34e-11	-2.16e-11	-2.47e-11	-2.45e-11	-2.31e-11	-2.23e-11	-2.89e-11		0.0348	-2.78e-10	-2.77e-10	-2.43e-10	-2.71e-10	-2.85e-10	-2.92e-10	-2.87e-10	-2.79e-10	-3e-10	-2.96e-10	-3.13e-10	-3.23e-10	-3.37e-10		0.0348	-2e-11	-2.47e-11	-2.23e-11	-2.2e-11	-2.4e-11	-1.95e-11	-2.82e-11	-2.53e-11	-2.67e-11	-2.54e-11	-3.04e-11	-2.43e-11	-2.73e-11		0.0348	-2e-11	-2.47e-11	-2.23e-11
	0.03485	-2.55e-11	-2.43e-11	-2.58e-11	-2.72e-11	-2.74e-11	-2.29e-11	-2.18e-11	-2.19e-11	-2.31e-11	-2.66e-11	-2.35e-11	-2.4e-11	-2.66e-11		0.03485	-2.8e-10	-2.77e-10	-2.44e-10	-2.69e-10	-2.84e-10	-2.94e-10	-2.9e-10	-2.81e-10	-3.02e-10	-2.94e-10	-3.1e-10	-3.24e-10	-3.34e-10		0.03485	-2.37e-11	-2.59e-11	-2.25e-11	-2.26e-11	-2.37e-11	-2.25e-11	-2.62e-11	-2.32e-11	-2.45e-11	-2.47e-11	-3.25e-11	-2.5e-11	-2.75e-11		0.03485	-2.37e-11	-2.59e-11	-2.25e-11
	0.0349	-2.51e-11	-2.64e-11	-2.56e-11	-2.51e-11	-2.92e-11	-2.46e-11	-2.28e-11	-2.26e-11	-2.15e-11	-2.7e-11	-2.27e-11	-2.6e-11	-2.55e-11		0.0349	-2.83e-10	-2.82e-10	-2.46e-10	-2.66e-10	-2.81e-10	-2.95e-10	-2.89e-10	-2.83e-10	-3.03e-10	-2.92e-10	-3.08e-10	-3.25e-10	-3.34e-10		0.0349	-2.64e-11	-2.76e-11	-2.22e-11	-2.37e-11	-2.37e-11	-2.62e-11	-2.42e-11	-2.31e-11	-2.34e-11	-2.51e-11	-3.28e-11	-2.54e-11	-2.92e-11		0.0349	-2.64e-11	-2.76e-11	-2.22e-11
	0.03495	-2.53e-11	-2.73e-11	-2.53e-11	-2.52e-11	-2.75e-11	-2.63e-11	-2.42e-11	-2.42e-11	-2.2e-11	-2.66e-11	-2.14e-11	-2.69e-11	-2.49e-11		0.03495	-2.85e-10	-2.84e-10	-2.46e-10	-2.66e-10	-2.79e-10	-2.95e-10	-2.88e-10	-2.84e-10	-3.03e-10	-2.93e-10	-3.11e-10	-3.23e-10	-3.38e-10		0.03495	-2.53e-11	-2.68e-11	-2.37e-11	-1.98e-11	-2.53e-11	-2.75e-11	-2.5e-11	-2.43e-11	-2.43e-11	-2.61e-11	-2.98e-11	-2.62e-11	-3e-11		0.03495	-2.53e-11	-2.68e-11	-2.37e-11
	0.035	-2.53e-11	-2.75e-11	-2.56e-11	-2.74e-11	-2.63e-11	-2.49e-11	-2.5e-11	-2.38e-11	-2.25e-11	-2.66e-11	-2.13e-11	-2.51e-11	-2.34e-11		0.035	-2.84e-10	-2.84e-10	-2.44e-10	-2.65e-10	-2.81e-10	-2.93e-10	-2.87e-10	-2.83e-10	-3.06e-10	-2.95e-10	-3.14e-10	-3.24e-10	-3.4e-10		0.035	-2.42e-11	-2.17e-11	-2.62e-11	-1.75e-11	-2.43e-11	-2.48e-11	-2.73e-11	-2.76e-11	-2.7e-11	-2.53e-11	-2.71e-11	-2.73e-11	-2.89e-11		0.035	-2.42e-11	-2.17e-11	-2.62e-11
	0.03505	-2.56e-11	-2.64e-11	-2.64e-11	-2.6e-11	-2.71e-11	-2.34e-11	-2.39e-11	-2.34e-11	-2.42e-11	-2.66e-11	-2.1e-11	-2.36e-11	-2.26e-11		0.03505	-2.84e-10	-2.83e-10	-2.44e-10	-2.66e-10	-2.83e-10	-2.91e-10	-2.86e-10	-2.8e-10	-3.08e-10	-2.99e-10	-3.15e-10	-3.24e-10	-3.42e-10		0.03505	-2.34e-11	-2.08e-11	-2.67e-11	-1.84e-11	-2.23e-11	-2.01e-11	-2.43e-11	-2.65e-11	-2.81e-11	-2.59e-11	-2.9e-11	-2.62e-11	-2.48e-11		0.03505	-2.34e-11	-2.08e-11	-2.67e-11
	0.0351	-2.48e-11	-2.65e-11	-2.62e-11	-2.49e-11	-2.71e-11	-2.33e-11	-2.21e-11	-2.3e-11	-2.61e-11	-2.5e-11	-2.2e-11	-2.46e-11	-2.28e-11		0.0351	-2.85e-10	-2.81e-10	-2.44e-10	-2.65e-10	-2.83e-10	-2.89e-10	-2.86e-10	-2.78e-10	-3.07e-10	-3e-10	-3.13e-10	-3.25e-10	-3.41e-10		0.0351	-2.4e-11	-2.37e-11	-2.45e-11	-2.17e-11	-2.37e-11	-1.9e-11	-2.56e-11	-2.31e-11	-2.64e-11	-2.53e-11	-3.15e-11	-2.47e-11	-2.54e-11		0.0351	-2.4e-11	-2.37e-11	-2.45e-11
	0.03515	-2.45e-11	-2.65e-11	-2.56e-11	-2.72e-11	-2.63e-11	-2.39e-11	-2.15e-11	-2.25e-11	-2.54e-11	-2.26e-11	-2.32e-11	-2.63e-11	-2.2e-11		0.03515	-2.84e-10	-2.81e-10	-2.44e-10	-2.63e-10	-2.8e-10	-2.9e-10	-2.86e-10	-2.78e-10	-3.06e-10	-2.99e-10	-3.11e-10	-3.25e-10	-3.41e-10		0.03515	-2.43e-11	-2.47e-11	-2.22e-11	-2.37e-11	-2.36e-11	-2.18e-11	-2.98e-11	-2.12e-11	-2.57e-11	-2.48e-11	-2.87e-11	-2.53e-11	-2.84e-11		0.03515	-2.43e-11	-2.47e-11	-2.22e-11
	0.0352	-2.51e-11	-2.67e-11	-2.43e-11	-2.81e-11	-2.6e-11	-2.39e-11	-2.32e-11	-2.4e-11	-2.44e-11	-2.16e-11	-2.22e-11	-2.61e-11	-2.38e-11		0.0352	-2.83e-10	-2.82e-10	-2.41e-10	-2.64e-10	-2.78e-10	-2.9e-10	-2.87e-10	-2.79e-10	-3.06e-10	-2.97e-10	-3.11e-10	-3.23e-10	-3.43e-10		0.0352	-2.42e-11	-2.29e-11	-2.25e-11	-2.39e-11	-2.09e-11	-2.64e-11	-3.04e-11	-2.15e-11	-2.79e-11	-2.64e-11	-2.51e-11	-2.57e-11	-2.73e-11		0.0352	-2.42e-11	-2.29e-11	-2.25e-11
	0.03525	-2.59e-11	-2.79e-11	-2.4e-11	-2.54e-11	-2.6e-11	-2.39e-11	-2.43e-11	-2.44e-11	-2.5e-11	-2.3e-11	-2.12e-11	-2.52e-11	-2.69e-11		0.03525	-2.84e-10	-2.8e-10	-2.39e-10	-2.66e-10	-2.82e-10	-2.91e-10	-2.9e-10	-2.79e-10	-3.07e-10	-2.98e-10	-3.14e-10	-3.23e-10	-3.44e-10		0.03525	-2.51e-11	-2.2e-11	-2.57e-11	-2.4e-11	-2.08e-11	-2.67e-11	-2.84e-11	-2.34e-11	-2.61e-11	-2.64e-11	-2.5e-11	-2.47e-11	-2.25e-11		0.03525	-2.51e-11	-2.2e-11	-2.57e-11
	0.0353	-2.55e-11	-2.7e-11	-2.57e-11	-2.26e-11	-2.61e-11	-2.51e-11	-2.46e-11	-2.54e-11	-2.58e-11	-2.62e-11	-2.14e-11	-2.27e-11	-2.53e-11		0.0353	-2.85e-10	-2.78e-10	-2.39e-10	-2.68e-10	-2.85e-10	-2.93e-10	-2.9e-10	-2.76e-10	-3.07e-10	-2.98e-10	-3.17e-10	-3.24e-10	-3.45e-10		0.0353	-2.67e-11	-2.28e-11	-2.76e-11	-2.29e-11	-2.36e-11	-2.37e-11	-2.56e-11	-2.68e-11	-2.53e-11	-2.54e-11	-2.75e-11	-2.28e-11	-2.37e-11		0.0353	-2.67e-11	-2.28e-11	-2.76e-11
	0.03535	-2.46e-11	-2.37e-11	-2.56e-11	-2.31e-11	-2.69e-11	-2.36e-11	-2.32e-11	-2.51e-11	-2.61e-11	-2.76e-11	-2.32e-11	-2.04e-11	-2.27e-11		0.03535	-2.85e-10	-2.77e-10	-2.42e-10	-2.7e-10	-2.86e-10	-2.96e-10	-2.86e-10	-2.76e-10	-3.08e-10	-2.99e-10	-3.17e-10	-3.25e-10	-3.44e-10		0.03535	-2.61e-11	-2.34e-11	-2.54e-11	-2.36e-11	-2.43e-11	-2.43e-11	-2.57e-11	-2.89e-11	-2.42e-11	-2.31e-11	-3.09e-11	-2.28e-11	-2.61e-11		0.03535	-2.61e-11	-2.34e-11	-2.54e-11
	0.0354	-2.41e-11	-2.46e-11	-2.31e-11	-2.41e-11	-2.71e-11	-2.25e-11	-2.27e-11	-2.43e-11	-2.52e-11	-2.56e-11	-2.5e-11	-1.94e-11	-2.27e-11		0.0354	-2.83e-10	-2.77e-10	-2.42e-10	-2.69e-10	-2.86e-10	-2.94e-10	-2.83e-10	-2.79e-10	-3.1e-10	-2.97e-10	-3.16e-10	-3.26e-10	-3.44e-10		0.0354	-2.45e-11	-2.5e-11	-2.25e-11	-2.31e-11	-2.23e-11	-2.5e-11	-2.9e-11	-2.81e-11	-2.4e-11	-2.06e-11	-3.07e-11	-2.47e-11	-2.71e-11		0.0354	-2.45e-11	-2.5e-11	-2.25e-11
	0.03545	-2.47e-11	-2.74e-11	-2.31e-11	-2.45e-11	-2.72e-11	-2.34e-11	-2.47e-11	-2.5e-11	-2.26e-11	-2.1e-11	-2.61e-11	-2.23e-11	-2.43e-11		0.03545	-2.81e-10	-2.75e-10	-2.4e-10	-2.66e-10	-2.86e-10	-2.91e-10	-2.81e-10	-2.82e-10	-3.11e-10	-2.96e-10	-3.15e-10	-3.26e-10	-3.48e-10		0.03545	-2.15e-11	-2.5e-11	-2.2e-11	-1.98e-11	-1.92e-11	-2.25e-11	-2.86e-11	-2.56e-11	-2.28e-11	-2.25e-11	-2.84e-11	-2.76e-11	-2.84e-11		0.03545	-2.15e-11	-2.5e-11	-2.2e-11
	0.0355	-2.61e-11	-2.77e-11	-2.48e-11	-2.59e-11	-2.75e-11	-2.48e-11	-2.5e-11	-2.45e-11	-2e-11	-2.02e-11	-2.56e-11	-2.42e-11	-2.17e-11		0.0355	-2.8e-10	-2.74e-10	-2.38e-10	-2.65e-10	-2.84e-10	-2.91e-10	-2.83e-10	-2.8e-10	-3.11e-10	-2.96e-10	-3.16e-10	-3.28e-10	-3.48e-10		0.0355	-2.18e-11	-2.37e-11	-2.23e-11	-2e-11	-1.93e-11	-2.23e-11	-2.34e-11	-2.54e-11	-2.57e-11	-2.56e-11	-2.78e-11	-2.7e-11	-3.01e-11		0.0355	-2.18e-11	-2.37e-11	-2.23e-11
	0.03555	-2.77e-11	-2.65e-11	-2.62e-11	-2.87e-11	-2.67e-11	-2.56e-11	-2.44e-11	-2.33e-11	-1.93e-11	-2.21e-11	-2.6e-11	-2.46e-11	-2.01e-11		0.03555	-2.81e-10	-2.76e-10	-2.39e-10	-2.64e-10	-2.83e-10	-2.94e-10	-2.84e-10	-2.75e-10	-3.1e-10	-2.96e-10	-3.16e-10	-3.28e-10	-3.49e-10		0.03555	-2.28e-11	-2.26e-11	-2.39e-11	-2.26e-11	-2.43e-11	-2.28e-11	-2.23e-11	-2.45e-11	-2.84e-11	-2.73e-11	-2.78e-11	-2.59e-11	-3.12e-11		0.03555	-2.28e-11	-2.26e-11	-2.39e-11
	0.0356	-2.62e-11	-2.41e-11	-2.72e-11	-2.85e-11	-2.65e-11	-2.35e-11	-2.49e-11	-2.17e-11	-2.17e-11	-2.42e-11	-2.52e-11	-2.63e-11	-2.25e-11		0.0356	-2.81e-10	-2.75e-10	-2.45e-10	-2.63e-10	-2.86e-10	-2.96e-10	-2.83e-10	-2.72e-10	-3.11e-10	-2.96e-10	-3.15e-10	-3.26e-10	-3.51e-10		0.0356	-2.34e-11	-2.34e-11	-2.48e-11	-2.25e-11	-2.73e-11	-2.14e-11	-2.5e-11	-2.45e-11	-2.73e-11	-2.76e-11	-2.84e-11	-2.64e-11	-2.92e-11		0.0356	-2.34e-11	-2.34e-11	-2.48e-11
	0.03565	-2.54e-11	-2.22e-11	-2.68e-11	-2.55e-11	-2.69e-11	-2.21e-11	-2.49e-11	-2.09e-11	-2.44e-11	-2.62e-11	-2.22e-11	-2.63e-11	-2.51e-11		0.03565	-2.81e-10	-2.74e-10	-2.47e-10	-2.64e-10	-2.87e-10	-2.95e-10	-2.81e-10	-2.72e-10	-3.1e-10	-2.95e-10	-3.15e-10	-3.26e-10	-3.51e-10		0.03565	-2.31e-11	-2.4e-11	-2.61e-11	-2.28e-11	-2.67e-11	-1.9e-11	-2.61e-11	-2.71e-11	-2.65e-11	-2.96e-11	-3.23e-11	-2.48e-11	-2.43e-11		0.03565	-2.31e-11	-2.4e-11	-2.61e-11
	0.0357	-2.69e-11	-2.28e-11	-2.4e-11	-2.32e-11	-2.75e-11	-2.21e-11	-2.4e-11	-2.2e-11	-2.58e-11	-2.5e-11	-2.06e-11	-2.48e-11	-2.58e-11		0.0357	-2.8e-10	-2.75e-10	-2.45e-10	-2.65e-10	-2.86e-10	-2.94e-10	-2.79e-10	-2.74e-10	-3.09e-10	-2.98e-10	-3.14e-10	-3.28e-10	-3.51e-10		0.0357	-2.12e-11	-2.53e-11	-2.43e-11	-2.2e-11	-2.47e-11	-1.92e-11	-2.39e-11	-2.71e-11	-2.71e-11	-3.06e-11	-3.32e-11	-2.26e-11	-2.34e-11		0.0357	-2.12e-11	-2.53e-11	-2.43e-11
	0.03575	-2.78e-11	-2.71e-11	-2.27e-11	-2.15e-11	-2.62e-11	-2.21e-11	-2.39e-11	-2.46e-11	-2.47e-11	-2.43e-11	-2.09e-11	-2.48e-11	-2.45e-11		0.03575	-2.79e-10	-2.73e-10	-2.43e-10	-2.65e-10	-2.86e-10	-2.93e-10	-2.81e-10	-2.74e-10	-3.07e-10	-3e-10	-3.1e-10	-3.27e-10	-3.49e-10		0.03575	-2.06e-11	-2.48e-11	-2.37e-11	-2.25e-11	-2.65e-11	-2.26e-11	-2.25e-11	-2.57e-11	-2.78e-11	-2.98e-11	-3.25e-11	-2.2e-11	-2.75e-11		0.03575	-2.06e-11	-2.48e-11	-2.37e-11
	0.0358	-2.59e-11	-3.1e-11	-2.42e-11	-2.2e-11	-2.64e-11	-2.35e-11	-2.5e-11	-2.49e-11	-2.3e-11	-2.44e-11	-2.3e-11	-2.45e-11	-2.54e-11		0.0358	-2.8e-10	-2.71e-10	-2.44e-10	-2.66e-10	-2.85e-10	-2.92e-10	-2.8e-10	-2.76e-10	-3.07e-10	-2.99e-10	-3.09e-10	-3.25e-10	-3.47e-10		0.0358	-2.23e-11	-2.45e-11	-2.37e-11	-2.5e-11	-2.42e-11	-2.54e-11	-2.61e-11	-2.37e-11	-2.59e-11	-2.84e-11	-3.12e-11	-2.26e-11	-2.78e-11		0.0358	-2.23e-11	-2.45e-11	-2.37e-11
	0.03585	-2.35e-11	-3.21e-11	-2.71e-11	-2.49e-11	-2.75e-11	-2.62e-11	-2.51e-11	-2.26e-11	-2.14e-11	-2.32e-11	-2.51e-11	-2.46e-11	-2.65e-11		0.03585	-2.81e-10	-2.71e-10	-2.48e-10	-2.65e-10	-2.86e-10	-2.94e-10	-2.79e-10	-2.78e-10	-3.06e-10	-2.98e-10	-3.09e-10	-3.26e-10	-3.46e-10		0.03585	-2.37e-11	-2.48e-11	-2.22e-11	-2.59e-11	-1.84e-11	-2.59e-11	-2.82e-11	-2.53e-11	-2.37e-11	-2.45e-11	-3.04e-11	-2.68e-11	-2.57e-11		0.03585	-2.37e-11	-2.48e-11	-2.22e-11
	0.0359	-2.35e-11	-3.06e-11	-2.81e-11	-2.52e-11	-2.57e-11	-2.66e-11	-2.31e-11	-2.13e-11	-2.14e-11	-2.32e-11	-2.39e-11	-2.52e-11	-2.49e-11		0.0359	-2.82e-10	-2.72e-10	-2.5e-10	-2.63e-10	-2.86e-10	-2.94e-10	-2.82e-10	-2.79e-10	-3.09e-10	-2.98e-10	-3.1e-10	-3.25e-10	-3.48e-10		0.0359	-2.42e-11	-2.39e-11	-2.22e-11	-2.45e-11	-1.78e-11	-2.54e-11	-2.73e-11	-2.89e-11	-2.42e-11	-2.09e-11	-2.71e-11	-2.92e-11	-2.75e-11		0.0359	-2.42e-11	-2.39e-11	-2.22e-11
	0.03595	-2.64e-11	-2.86e-11	-2.76e-11	-2.51e-11	-2.48e-11	-2.63e-11	-2.32e-11	-2.37e-11	-2.26e-11	-2.43e-11	-2.09e-11	-2.37e-11	-2.32e-11		0.03595	-2.83e-10	-2.74e-10	-2.52e-10	-2.61e-10	-2.87e-10	-2.97e-10	-2.82e-10	-2.82e-10	-3.12e-10	-2.99e-10	-3.11e-10	-3.23e-10	-3.46e-10		0.03595	-2.68e-11	-2.34e-11	-2.47e-11	-2.36e-11	-2.11e-11	-2.4e-11	-2.43e-11	-2.48e-11	-2.93e-11	-2.4e-11	-2.4e-11	-2.7e-11	-2.68e-11		0.03595	-2.68e-11	-2.34e-11	-2.47e-11
	0.036	-2.82e-11	-2.83e-11	-2.62e-11	-2.57e-11	-2.6e-11	-2.65e-11	-2.59e-11	-2.63e-11	-2.41e-11	-2.38e-11	-2.12e-11	-2.22e-11	-2.48e-11		0.036	-2.81e-10	-2.75e-10	-2.5e-10	-2.64e-10	-2.89e-10	-3e-10	-2.83e-10	-2.8e-10	-3.1e-10	-2.99e-10	-3.12e-10	-3.23e-10	-3.44e-10		0.036	-2.5e-11	-2.31e-11	-2.64e-11	-2.45e-11	-2.28e-11	-2.23e-11	-2.42e-11	-2.03e-11	-3.07e-11	-2.67e-11	-2.59e-11	-2.53e-11	-2.71e-11		0.036	-2.5e-11	-2.31e-11	-2.64e-11
	0.03605	-2.72e-11	-2.86e-11	-2.53e-11	-2.6e-11	-2.64e-11	-2.51e-11	-2.62e-11	-2.62e-11	-2.44e-11	-2.32e-11	-2.22e-11	-2.43e-11	-2.48e-11		0.03605	-2.8e-10	-2.74e-10	-2.46e-10	-2.67e-10	-2.88e-10	-3e-10	-2.86e-10	-2.81e-10	-3.08e-10	-2.98e-10	-3.16e-10	-3.24e-10	-3.45e-10		0.03605	-2.18e-11	-2.34e-11	-2.62e-11	-2.2e-11	-2.34e-11	-2.2e-11	-2.32e-11	-2.06e-11	-2.82e-11	-2.76e-11	-3.07e-11	-2.51e-11	-2.59e-11		0.03605	-2.18e-11	-2.34e-11	-2.62e-11
	0.0361	-2.65e-11	-2.93e-11	-2.42e-11	-2.57e-11	-2.48e-11	-2.35e-11	-2.65e-11	-2.47e-11	-2.42e-11	-2.32e-11	-2.34e-11	-2.72e-11	-2.3e-11		0.0361	-2.81e-10	-2.77e-10	-2.46e-10	-2.67e-10	-2.87e-10	-2.99e-10	-2.85e-10	-2.79e-10	-3.09e-10	-2.96e-10	-3.17e-10	-3.25e-10	-3.48e-10		0.0361	-1.89e-11	-2.39e-11	-2.51e-11	-2e-11	-2.39e-11	-2.25e-11	-2.26e-11	-2.11e-11	-2.5e-11	-2.7e-11	-3.21e-11	-2.47e-11	-2.68e-11		0.0361	-1.89e-11	-2.39e-11	-2.51e-11
	0.03615	-2.73e-11	-2.84e-11	-2.45e-11	-2.53e-11	-2.39e-11	-2.52e-11	-2.69e-11	-2.55e-11	-2.54e-11	-2.45e-11	-2.39e-11	-2.65e-11	-2.35e-11		0.03615	-2.81e-10	-2.77e-10	-2.52e-10	-2.69e-10	-2.87e-10	-2.96e-10	-2.83e-10	-2.79e-10	-3.1e-10	-2.96e-10	-3.18e-10	-3.27e-10	-3.44e-10		0.03615	-1.92e-11	-2.43e-11	-2.57e-11	-1.98e-11	-2.22e-11	-2.47e-11	-2.37e-11	-2.56e-11	-2.51e-11	-2.59e-11	-3.03e-11	-2.43e-11	-2.93e-11		0.03615	-1.92e-11	-2.43e-11	-2.57e-11
	0.0362	-2.67e-11	-2.74e-11	-2.66e-11	-2.66e-11	-2.61e-11	-2.46e-11	-2.56e-11	-2.56e-11	-2.55e-11	-2.49e-11	-2.41e-11	-2.49e-11	-2.43e-11		0.0362	-2.8e-10	-2.75e-10	-2.58e-10	-2.71e-10	-2.86e-10	-2.95e-10	-2.82e-10	-2.8e-10	-3.14e-10	-2.99e-10	-3.18e-10	-3.28e-10	-3.4e-10		0.0362	-2.17e-11	-2.42e-11	-2.67e-11	-1.93e-11	-2.25e-11	-2.62e-11	-2.62e-11	-2.98e-11	-2.84e-11	-2.5e-11	-2.65e-11	-2.54e-11	-2.75e-11		0.0362	-2.17e-11	-2.42e-11	-2.67e-11
	0.03625	-2.6e-11	-2.64e-11	-2.9e-11	-2.74e-11	-2.83e-11	-2.27e-11	-2.33e-11	-2.34e-11	-2.42e-11	-2.43e-11	-2.37e-11	-2.63e-11	-2.46e-11		0.03625	-2.8e-10	-2.75e-10	-2.59e-10	-2.69e-10	-2.85e-10	-2.95e-10	-2.81e-10	-2.83e-10	-3.16e-10	-3e-10	-3.16e-10	-3.28e-10	-3.38e-10		0.03625	-2.31e-11	-2.36e-11	-2.47e-11	-2e-11	-2.34e-11	-2.42e-11	-2.56e-11	-2.87e-11	-2.81e-11	-2.59e-11	-2.36e-11	-2.59e-11	-2.32e-11		0.03625	-2.31e-11	-2.36e-11	-2.47e-11
	0.0363	-2.51e-11	-2.6e-11	-2.69e-11	-2.72e-11	-2.77e-11	-2.16e-11	-2.17e-11	-2.3e-11	-2.39e-11	-2.48e-11	-2.58e-11	-2.75e-11	-2.44e-11		0.0363	-2.78e-10	-2.74e-10	-2.58e-10	-2.68e-10	-2.86e-10	-2.96e-10	-2.82e-10	-2.81e-10	-3.16e-10	-3.01e-10	-3.11e-10	-3.28e-10	-3.37e-10		0.0363	-2.47e-11	-2.4e-11	-2.31e-11	-2.26e-11	-2.48e-11	-2.18e-11	-2.5e-11	-2.54e-11	-2.54e-11	-2.75e-11	-2.39e-11	-2.65e-11	-2.34e-11		0.0363	-2.47e-11	-2.4e-11	-2.31e-11
	0.03635	-2.36e-11	-2.55e-11	-2.55e-11	-2.75e-11	-2.8e-11	-2.18e-11	-2.27e-11	-2.36e-11	-2.31e-11	-2.59e-11	-2.7e-11	-2.66e-11	-2.3e-11		0.03635	-2.81e-10	-2.76e-10	-2.56e-10	-2.72e-10	-2.89e-10	-2.97e-10	-2.83e-10	-2.77e-10	-3.15e-10	-3e-10	-3.09e-10	-3.27e-10	-3.34e-10		0.03635	-2.48e-11	-2.15e-11	-2.31e-11	-2.53e-11	-2.57e-11	-2.25e-11	-2.51e-11	-2.59e-11	-2.61e-11	-2.76e-11	-2.75e-11	-2.36e-11	-2.62e-11		0.03635	-2.48e-11	-2.15e-11	-2.31e-11
	0.0364	-2.36e-11	-2.47e-11	-2.68e-11	-2.8e-11	-2.79e-11	-2.33e-11	-2.42e-11	-2.44e-11	-2.13e-11	-2.79e-11	-2.62e-11	-2.4e-11	-2.22e-11		0.0364	-2.82e-10	-2.78e-10	-2.55e-10	-2.75e-10	-2.91e-10	-2.95e-10	-2.84e-10	-2.75e-10	-3.18e-10	-2.98e-10	-3.11e-10	-3.24e-10	-3.32e-10		0.0364	-2.4e-11	-2.14e-11	-2.29e-11	-2.45e-11	-2.5e-11	-2.34e-11	-2.51e-11	-2.7e-11	-2.78e-11	-2.65e-11	-2.96e-11	-2.04e-11	-2.57e-11		0.0364	-2.4e-11	-2.14e-11	-2.29e-11
	0.03645	-2.27e-11	-2.42e-11	-2.68e-11	-2.8e-11	-2.8e-11	-2.33e-11	-2.42e-11	-2.24e-11	-2.07e-11	-2.91e-11	-2.44e-11	-2.33e-11	-2.22e-11		0.03645	-2.82e-10	-2.78e-10	-2.56e-10	-2.76e-10	-2.93e-10	-2.95e-10	-2.86e-10	-2.73e-10	-3.19e-10	-2.98e-10	-3.12e-10	-3.18e-10	-3.34e-10		0.03645	-2.26e-11	-2.51e-11	-2.26e-11	-2.25e-11	-2.43e-11	-2.37e-11	-2.4e-11	-2.47e-11	-2.78e-11	-2.86e-11	-3.07e-11	-2.14e-11	-2.54e-11		0.03645	-2.26e-11	-2.51e-11	-2.26e-11
	0.0365	-2.22e-11	-2.47e-11	-2.65e-11	-2.68e-11	-2.84e-11	-2.33e-11	-2.42e-11	-2.17e-11	-2.07e-11	-2.69e-11	-2.24e-11	-2.45e-11	-2.26e-11		0.0365	-2.83e-10	-2.77e-10	-2.58e-10	-2.74e-10	-2.92e-10	-2.95e-10	-2.86e-10	-2.76e-10	-3.19e-10	-2.97e-10	-3.11e-10	-3.17e-10	-3.35e-10		0.0365	-2.34e-11	-2.56e-11	-2.39e-11	-2.17e-11	-2.23e-11	-2.57e-11	-2.45e-11	-2.43e-11	-2.86e-11	-3.04e-11	-3e-11	-2.5e-11	-2.56e-11		0.0365	-2.34e-11	-2.56e-11	-2.39e-11
	0.03655	-2.38e-11	-2.67e-11	-2.25e-11	-2.38e-11	-2.77e-11	-2.45e-11	-2.31e-11	-2.34e-11	-2.1e-11	-2.36e-11	-2.27e-11	-2.56e-11	-2.32e-11		0.03655	-2.85e-10	-2.75e-10	-2.59e-10	-2.72e-10	-2.91e-10	-2.95e-10	-2.85e-10	-2.8e-10	-3.18e-10	-2.95e-10	-3.1e-10	-3.2e-10	-3.36e-10		0.03655	-2.57e-11	-2.51e-11	-2.34e-11	-2.11e-11	-2.17e-11	-2.53e-11	-2.51e-11	-2.68e-11	-2.86e-11	-2.81e-11	-2.98e-11	-2.65e-11	-2.54e-11		0.03655	-2.57e-11	-2.51e-11	-2.34e-11
	0.0366	-2.4e-11	-2.79e-11	-1.85e-11	-2.43e-11	-2.51e-11	-2.67e-11	-2.18e-11	-2.54e-11	-2.06e-11	-2.16e-11	-2.52e-11	-2.59e-11	-2.48e-11		0.0366	-2.86e-10	-2.75e-10	-2.57e-10	-2.73e-10	-2.91e-10	-2.94e-10	-2.85e-10	-2.81e-10	-3.17e-10	-2.95e-10	-3.09e-10	-3.21e-10	-3.34e-10		0.0366	-2.75e-11	-2.36e-11	-2.37e-11	-1.95e-11	-2.08e-11	-2.09e-11	-2.36e-11	-2.64e-11	-2.64e-11	-2.81e-11	-3.06e-11	-2.56e-11	-2.65e-11		0.0366	-2.75e-11	-2.36e-11	-2.37e-11
	0.03665	-2.32e-11	-2.53e-11	-2e-11	-2.71e-11	-2.43e-11	-2.63e-11	-2.25e-11	-2.66e-11	-2.2e-11	-2.35e-11	-2.61e-11	-2.52e-11	-2.58e-11		0.03665	-2.87e-10	-2.75e-10	-2.58e-10	-2.71e-10	-2.89e-10	-2.93e-10	-2.83e-10	-2.8e-10	-3.17e-10	-2.95e-10	-3.08e-10	-3.19e-10	-3.34e-10		0.03665	-2.7e-11	-2.17e-11	-2.39e-11	-1.95e-11	-2.18e-11	-2.14e-11	-2.37e-11	-2.25e-11	-2.59e-11	-2.86e-11	-3.03e-11	-2.43e-11	-2.59e-11		0.03665	-2.7e-11	-2.17e-11	-2.39e-11
	0.0367	-2.34e-11	-2.42e-11	-2.3e-11	-2.86e-11	-2.45e-11	-2.35e-11	-2.46e-11	-2.72e-11	-2.36e-11	-2.48e-11	-2.46e-11	-2.41e-11	-2.53e-11		0.0367	-2.88e-10	-2.74e-10	-2.59e-10	-2.7e-10	-2.86e-10	-2.91e-10	-2.81e-10	-2.8e-10	-3.14e-10	-2.96e-10	-3.09e-10	-3.19e-10	-3.38e-10		0.0367	-2.43e-11	-2.14e-11	-2.43e-11	-2.15e-11	-2.48e-11	-2.17e-11	-2.59e-11	-2.09e-11	-2.57e-11	-2.48e-11	-2.95e-11	-2.29e-11	-2.62e-11		0.0367	-2.43e-11	-2.14e-11	-2.43e-11
	0.03675	-2.6e-11	-2.53e-11	-2.37e-11	-2.85e-11	-2.56e-11	-2.21e-11	-2.47e-11	-2.43e-11	-2.51e-11	-2.44e-11	-2.31e-11	-2.59e-11	-2.59e-11		0.03675	-2.88e-10	-2.73e-10	-2.58e-10	-2.69e-10	-2.86e-10	-2.89e-10	-2.81e-10	-2.78e-10	-3.13e-10	-2.95e-10	-3.08e-10	-3.19e-10	-3.4e-10		0.03675	-2.25e-11	-2.14e-11	-2.67e-11	-2.43e-11	-2.42e-11	-2.34e-11	-2.62e-11	-2.14e-11	-2.29e-11	-1.97e-11	-2.9e-11	-2.23e-11	-2.68e-11		0.03675	-2.25e-11	-2.14e-11	-2.67e-11
	0.0368	-2.9e-11	-2.47e-11	-2.25e-11	-2.74e-11	-2.74e-11	-2.42e-11	-2.24e-11	-2.13e-11	-2.55e-11	-2.49e-11	-2.25e-11	-2.94e-11	-2.63e-11		0.0368	-2.91e-10	-2.74e-10	-2.57e-10	-2.7e-10	-2.88e-10	-2.89e-10	-2.82e-10	-2.77e-10	-3.13e-10	-2.98e-10	-3.06e-10	-3.21e-10	-3.39e-10		0.0368	-2.09e-11	-2.43e-11	-2.78e-11	-2.48e-11	-2.37e-11	-2.75e-11	-2.45e-11	-2.4e-11	-2.36e-11	-2.18e-11	-2.79e-11	-2.18e-11	-2.7e-11		0.0368	-2.09e-11	-2.43e-11	-2.78e-11
	0.03685	-2.7e-11	-2.29e-11	-2.19e-11	-2.56e-11	-3e-11	-2.56e-11	-2e-11	-2.08e-11	-2.43e-11	-2.61e-11	-2.37e-11	-3.03e-11	-2.5e-11		0.03685	-2.91e-10	-2.76e-10	-2.55e-10	-2.72e-10	-2.89e-10	-2.91e-10	-2.84e-10	-2.76e-10	-3.13e-10	-3e-10	-3.06e-10	-3.24e-10	-3.36e-10		0.03685	-2.09e-11	-2.53e-11	-2.59e-11	-2.36e-11	-2.2e-11	-2.56e-11	-2.62e-11	-2.65e-11	-2.51e-11	-2.48e-11	-2.76e-11	-2.26e-11	-2.5e-11		0.03685	-2.09e-11	-2.53e-11	-2.59e-11
	0.0369	-2.51e-11	-2.26e-11	-2.22e-11	-2.42e-11	-3.02e-11	-2.56e-11	-1.94e-11	-2.16e-11	-2.4e-11	-2.69e-11	-2.5e-11	-2.83e-11	-2.28e-11		0.0369	-2.85e-10	-2.79e-10	-2.52e-10	-2.71e-10	-2.89e-10	-2.92e-10	-2.86e-10	-2.76e-10	-3.13e-10	-3e-10	-3.06e-10	-3.25e-10	-3.37e-10		0.0369	-2.23e-11	-2.29e-11	-2.26e-11	-2.26e-11	-2.09e-11	-2.06e-11	-2.64e-11	-2.57e-11	-2.47e-11	-2.62e-11	-2.68e-11	-2.37e-11	-2.51e-11		0.0369	-2.23e-11	-2.29e-11	-2.26e-11
	0.03695	-2.62e-11	-2.36e-11	-2.36e-11	-2.51e-11	-2.98e-11	-2.64e-11	-2.09e-11	-2.28e-11	-2.42e-11	-2.83e-11	-2.51e-11	-2.63e-11	-2.16e-11		0.03695	-2.8e-10	-2.78e-10	-2.51e-10	-2.69e-10	-2.88e-10	-2.91e-10	-2.83e-10	-2.76e-10	-3.14e-10	-3e-10	-3.07e-10	-3.25e-10	-3.41e-10		0.03695	-2.15e-11	-2.37e-11	-2.31e-11	-2.09e-11	-2.09e-11	-2.03e-11	-2.39e-11	-2.47e-11	-2.4e-11	-2.75e-11	-2.71e-11	-2.59e-11	-2.48e-11		0.03695	-2.15e-11	-2.37e-11	-2.31e-11
	0.037	-2.67e-11	-2.42e-11	-2.56e-11	-2.67e-11	-2.98e-11	-2.63e-11	-2.32e-11	-2.24e-11	-2.44e-11	-2.9e-11	-2.54e-11	-2.66e-11	-2.32e-11		0.037	-2.78e-10	-2.75e-10	-2.51e-10	-2.69e-10	-2.9e-10	-2.91e-10	-2.8e-10	-2.76e-10	-3.15e-10	-2.99e-10	-3.09e-10	-3.27e-10	-3.46e-10		0.037	-2.26e-11	-2.59e-11	-2.5e-11	-2.08e-11	-2.29e-11	-2.51e-11	-2.23e-11	-2.34e-11	-2.5e-11	-2.65e-11	-2.98e-11	-2.67e-11	-2.4e-11		0.037	-2.26e-11	-2.59e-11	-2.5e-11
	0.03705	-2.48e-11	-2.52e-11	-2.62e-11	-2.71e-11	-2.87e-11	-2.61e-11	-2.56e-11	-2.23e-11	-2.43e-11	-2.8e-11	-2.48e-11	-2.68e-11	-2.41e-11		0.03705	-2.8e-10	-2.76e-10	-2.49e-10	-2.68e-10	-2.94e-10	-2.9e-10	-2.82e-10	-2.76e-10	-3.16e-10	-2.98e-10	-3.07e-10	-3.29e-10	-3.49e-10		0.03705	-2.34e-11	-2.68e-11	-2.7e-11	-2.4e-11	-2.5e-11	-2.89e-11	-2.2e-11	-2.37e-11	-2.9e-11	-2.48e-11	-3.06e-11	-2.34e-11	-2.62e-11		0.03705	-2.34e-11	-2.68e-11	-2.7e-11
	0.0371	-2.5e-11	-2.56e-11	-2.5e-11	-2.72e-11	-2.93e-11	-2.75e-11	-2.66e-11	-2.32e-11	-2.47e-11	-2.71e-11	-2.38e-11	-2.6e-11	-2.34e-11		0.0371	-2.82e-10	-2.77e-10	-2.48e-10	-2.67e-10	-2.95e-10	-2.91e-10	-2.82e-10	-2.75e-10	-3.16e-10	-2.97e-10	-3.05e-10	-3.29e-10	-3.48e-10		0.0371	-2.25e-11	-2.51e-11	-2.4e-11	-2.67e-11	-2.26e-11	-2.65e-11	-2.29e-11	-2.47e-11	-3.17e-11	-2.39e-11	-2.87e-11	-2.22e-11	-2.81e-11		0.0371	-2.25e-11	-2.51e-11	-2.4e-11
	0.03715	-2.61e-11	-2.52e-11	-2.33e-11	-2.61e-11	-2.99e-11	-2.68e-11	-2.74e-11	-2.33e-11	-2.39e-11	-2.69e-11	-2.38e-11	-2.43e-11	-2.31e-11		0.03715	-2.81e-10	-2.78e-10	-2.49e-10	-2.66e-10	-2.93e-10	-2.93e-10	-2.81e-10	-2.75e-10	-3.16e-10	-2.96e-10	-3.07e-10	-3.27e-10	-3.47e-10		0.03715	-2.28e-11	-2.42e-11	-2.23e-11	-2.37e-11	-2.23e-11	-2.23e-11	-2.42e-11	-2.59e-11	-3.18e-11	-2.31e-11	-2.64e-11	-2.42e-11	-2.54e-11		0.03715	-2.28e-11	-2.42e-11	-2.23e-11
	0.0372	-2.73e-11	-2.6e-11	-2.32e-11	-2.56e-11	-3e-11	-2.26e-11	-2.71e-11	-2.41e-11	-2.39e-11	-2.65e-11	-2.19e-11	-2.37e-11	-2.54e-11		0.0372	-2.76e-10	-2.76e-10	-2.5e-10	-2.68e-10	-2.9e-10	-2.92e-10	-2.81e-10	-2.76e-10	-3.15e-10	-2.96e-10	-3.1e-10	-3.24e-10	-3.47e-10		0.0372	-2.42e-11	-2.29e-11	-2.29e-11	-1.92e-11	-2.4e-11	-2.04e-11	-2.2e-11	-2.56e-11	-2.7e-11	-2.45e-11	-2.57e-11	-2.7e-11	-2.47e-11		0.0372	-2.42e-11	-2.29e-11	-2.29e-11
	0.03725	-2.94e-11	-2.68e-11	-2.56e-11	-2.56e-11	-2.85e-11	-1.93e-11	-2.53e-11	-2.33e-11	-2.28e-11	-2.35e-11	-2.11e-11	-2.28e-11	-2.72e-11		0.03725	-2.77e-10	-2.73e-10	-2.52e-10	-2.66e-10	-2.88e-10	-2.91e-10	-2.8e-10	-2.75e-10	-3.14e-10	-2.94e-10	-3.12e-10	-3.23e-10	-3.5e-10		0.03725	-2.54e-11	-2.29e-11	-2.45e-11	-2.14e-11	-2.87e-11	-2.23e-11	-2.29e-11	-2.39e-11	-2.4e-11	-2.65e-11	-2.76e-11	-2.59e-11	-2.48e-11		0.03725	-2.54e-11	-2.29e-11	-2.45e-11
	0.0373	-3.08e-11	-2.58e-11	-2.62e-11	-2.65e-11	-2.63e-11	-1.99e-11	-2.22e-11	-2.12e-11	-2.24e-11	-2.29e-11	-2.32e-11	-2.15e-11	-2.71e-11		0.0373	-2.79e-10	-2.73e-10	-2.54e-10	-2.65e-10	-2.9e-10	-2.92e-10	-2.79e-10	-2.76e-10	-3.15e-10	-2.93e-10	-3.09e-10	-3.24e-10	-3.5e-10		0.0373	-2.57e-11	-2.39e-11	-2.43e-11	-2.57e-11	-2.79e-11	-2.37e-11	-2.76e-11	-2.4e-11	-2.53e-11	-2.78e-11	-3.25e-11	-2.62e-11	-2.5e-11		0.0373	-2.57e-11	-2.39e-11	-2.43e-11
	0.03735	-3.09e-11	-2.4e-11	-2.39e-11	-2.84e-11	-2.4e-11	-2.11e-11	-2.06e-11	-2.19e-11	-2.32e-11	-2.51e-11	-2.48e-11	-2.04e-11	-2.53e-11		0.03735	-2.83e-10	-2.74e-10	-2.57e-10	-2.64e-10	-2.91e-10	-2.92e-10	-2.81e-10	-2.79e-10	-3.15e-10	-2.95e-10	-3.07e-10	-3.23e-10	-3.48e-10		0.03735	-2.75e-11	-2.39e-11	-2.54e-11	-2.45e-11	-2.25e-11	-2.31e-11	-3.01e-11	-2.75e-11	-2.64e-11	-2.76e-11	-3.26e-11	-2.81e-11	-2.37e-11		0.03735	-2.75e-11	-2.39e-11	-2.54e-11
	0.0374	-2.84e-11	-2.38e-11	-2.36e-11	-2.79e-11	-2.29e-11	-2.36e-11	-2.16e-11	-2.27e-11	-2.4e-11	-2.66e-11	-2.33e-11	-2.1e-11	-2.37e-11		0.0374	-2.82e-10	-2.78e-10	-2.59e-10	-2.63e-10	-2.91e-10	-2.92e-10	-2.81e-10	-2.81e-10	-3.15e-10	-2.99e-10	-3.08e-10	-3.22e-10	-3.48e-10		0.0374	-2.61e-11	-2.28e-11	-2.65e-11	-2.12e-11	-2.08e-11	-2.29e-11	-2.79e-11	-2.81e-11	-2.71e-11	-2.67e-11	-3.1e-11	-2.9e-11	-2.17e-11		0.0374	-2.61e-11	-2.28e-11	-2.65e-11
	0.03745	-2.66e-11	-2.5e-11	-2.35e-11	-2.7e-11	-2.3e-11	-2.47e-11	-2.35e-11	-2.44e-11	-2.54e-11	-2.64e-11	-2.09e-11	-2.41e-11	-2.28e-11		0.03745	-2.82e-10	-2.8e-10	-2.58e-10	-2.61e-10	-2.9e-10	-2.9e-10	-2.8e-10	-2.82e-10	-3.15e-10	-2.97e-10	-3.1e-10	-3.24e-10	-3.51e-10		0.03745	-2.08e-11	-2.12e-11	-2.53e-11	-1.95e-11	-2.2e-11	-2.39e-11	-2.59e-11	-2.89e-11	-2.76e-11	-2.56e-11	-3.06e-11	-2.71e-11	-2.25e-11		0.03745	-2.08e-11	-2.12e-11	-2.53e-11
	0.0375	-2.58e-11	-2.69e-11	-2.3e-11	-2.45e-11	-2.33e-11	-2.44e-11	-2.36e-11	-2.51e-11	-2.57e-11	-2.54e-11	-2e-11	-2.58e-11	-2.44e-11		0.0375	-2.83e-10	-2.82e-10	-2.58e-10	-2.61e-10	-2.91e-10	-2.87e-10	-2.76e-10	-2.79e-10	-3.12e-10	-2.95e-10	-3.1e-10	-3.24e-10	-3.52e-10		0.0375	-1.89e-11	-2.22e-11	-2.43e-11	-1.9e-11	-2.12e-11	-2.17e-11	-2.43e-11	-2.51e-11	-2.68e-11	-2.43e-11	-3.09e-11	-2.5e-11	-2.42e-11		0.0375	-1.89e-11	-2.22e-11	-2.43e-11
	0.03755	-2.47e-11	-2.82e-11	-2.26e-11	-2.26e-11	-2.51e-11	-2.5e-11	-2.38e-11	-2.34e-11	-2.39e-11	-2.5e-11	-2.01e-11	-2.54e-11	-2.58e-11		0.03755	-2.84e-10	-2.81e-10	-2.59e-10	-2.63e-10	-2.91e-10	-2.87e-10	-2.76e-10	-2.75e-10	-3.12e-10	-2.93e-10	-3.09e-10	-3.24e-10	-3.53e-10		0.03755	-1.92e-11	-2.39e-11	-2.57e-11	-2.11e-11	-2.03e-11	-1.9e-11	-2.28e-11	-2.32e-11	-2.73e-11	-2.48e-11	-3.15e-11	-2.2e-11	-2.64e-11		0.03755	-1.92e-11	-2.39e-11	-2.57e-11
	0.0376	-2.45e-11	-2.68e-11	-2.37e-11	-2.29e-11	-2.73e-11	-2.42e-11	-2.48e-11	-2.24e-11	-2.33e-11	-2.38e-11	-2.14e-11	-2.54e-11	-2.54e-11		0.0376	-2.84e-10	-2.78e-10	-2.58e-10	-2.61e-10	-2.92e-10	-2.88e-10	-2.8e-10	-2.74e-10	-3.12e-10	-2.93e-10	-3.13e-10	-3.22e-10	-3.51e-10		0.0376	-1.98e-11	-2.29e-11	-2.78e-11	-2.34e-11	-2.26e-11	-2.01e-11	-2.43e-11	-2.53e-11	-2.65e-11	-2.84e-11	-2.89e-11	-2.06e-11	-2.89e-11		0.0376	-1.98e-11	-2.29e-11	-2.78e-11
	0.03765	-2.37e-11	-2.64e-11	-2.54e-11	-2.5e-11	-2.74e-11	-2.32e-11	-2.73e-11	-2.28e-11	-2.49e-11	-2.41e-11	-2.2e-11	-2.59e-11	-2.56e-11		0.03765	-2.81e-10	-2.8e-10	-2.53e-10	-2.6e-10	-2.98e-10	-2.87e-10	-2.81e-10	-2.77e-10	-3.15e-10	-2.92e-10	-3.17e-10	-3.2e-10	-3.5e-10		0.03765	-2.12e-11	-2.56e-11	-2.7e-11	-2.25e-11	-2.15e-11	-2.45e-11	-2.9e-11	-2.54e-11	-2.59e-11	-2.54e-11	-2.54e-11	-2.01e-11	-2.93e-11		0.03765	-2.12e-11	-2.56e-11	-2.7e-11
	0.0377	-2.19e-11	-2.66e-11	-2.55e-11	-2.6e-11	-2.79e-11	-2.52e-11	-2.81e-11	-2.36e-11	-2.54e-11	-2.38e-11	-2.26e-11	-2.57e-11	-2.63e-11		0.0377	-2.81e-10	-2.81e-10	-2.5e-10	-2.61e-10	-3.04e-10	-2.87e-10	-2.82e-10	-2.78e-10	-3.17e-10	-2.92e-10	-3.21e-10	-3.2e-10	-3.5e-10		0.0377	-2.29e-11	-2.68e-11	-2.53e-11	-2.08e-11	-1.84e-11	-2.59e-11	-3e-11	-2.68e-11	-2.7e-11	-2.06e-11	-2.48e-11	-2.12e-11	-2.7e-11		0.0377	-2.29e-11	-2.68e-11	-2.53e-11
	0.03775	-2.27e-11	-2.48e-11	-2.52e-11	-2.61e-11	-2.72e-11	-2.56e-11	-2.71e-11	-2.41e-11	-2.24e-11	-2.26e-11	-2.29e-11	-2.53e-11	-2.6e-11		0.03775	-2.84e-10	-2.83e-10	-2.52e-10	-2.64e-10	-3.04e-10	-2.89e-10	-2.81e-10	-2.76e-10	-3.16e-10	-2.95e-10	-3.22e-10	-3.22e-10	-3.49e-10		0.03775	-2.34e-11	-2.31e-11	-2.42e-11	-2.2e-11	-2.03e-11	-2.45e-11	-2.42e-11	-2.54e-11	-2.76e-11	-2.31e-11	-2.61e-11	-2.18e-11	-2.43e-11		0.03775	-2.34e-11	-2.31e-11	-2.42e-11
	0.0378	-2.43e-11	-2.38e-11	-2.6e-11	-2.51e-11	-2.6e-11	-2.4e-11	-2.48e-11	-2.45e-11	-2.14e-11	-2.36e-11	-2.47e-11	-2.59e-11	-2.69e-11		0.0378	-2.87e-10	-2.85e-10	-2.56e-10	-2.63e-10	-3e-10	-2.93e-10	-2.79e-10	-2.76e-10	-3.15e-10	-2.95e-10	-3.24e-10	-3.21e-10	-3.51e-10		0.0378	-2.29e-11	-2.12e-11	-2.36e-11	-2.39e-11	-2.25e-11	-2.47e-11	-2.2e-11	-2.56e-11	-2.56e-11	-2.78e-11	-2.78e-11	-2.25e-11	-2.34e-11		0.0378	-2.29e-11	-2.12e-11	-2.36e-11
	0.03785	-2.48e-11	-2.4e-11	-2.74e-11	-2.37e-11	-2.56e-11	-2.27e-11	-2.36e-11	-2.61e-11	-2.32e-11	-2.43e-11	-2.43e-11	-2.64e-11	-2.7e-11		0.03785	-2.91e-10	-2.85e-10	-2.57e-10	-2.59e-10	-2.99e-10	-2.96e-10	-2.8e-10	-2.76e-10	-3.14e-10	-2.93e-10	-3.26e-10	-3.2e-10	-3.51e-10		0.03785	-2.42e-11	-2.09e-11	-2.23e-11	-2.34e-11	-2.36e-11	-2.37e-11	-2.15e-11	-2.76e-11	-2.48e-11	-2.92e-11	-2.87e-11	-2.42e-11	-2.39e-11		0.03785	-2.42e-11	-2.09e-11	-2.23e-11
	0.0379	-2.7e-11	-2.36e-11	-2.79e-11	-2.36e-11	-2.71e-11	-2.18e-11	-2.33e-11	-2.74e-11	-2.42e-11	-2.32e-11	-2.19e-11	-2.35e-11	-2.65e-11		0.0379	-2.93e-10	-2.85e-10	-2.53e-10	-2.56e-10	-2.98e-10	-2.96e-10	-2.82e-10	-2.77e-10	-3.13e-10	-2.93e-10	-3.27e-10	-3.2e-10	-3.52e-10		0.0379	-2.48e-11	-2.18e-11	-2.25e-11	-2.17e-11	-2.37e-11	-2.32e-11	-2.2e-11	-2.67e-11	-2.5e-11	-2.89e-11	-2.73e-11	-2.4e-11	-2.47e-11		0.0379	-2.48e-11	-2.18e-11	-2.25e-11
	0.03795	-2.71e-11	-2.32e-11	-2.65e-11	-2.31e-11	-2.95e-11	-2.11e-11	-2.42e-11	-2.63e-11	-2.43e-11	-2.47e-11	-2.05e-11	-2.08e-11	-2.67e-11		0.03795	-2.95e-10	-2.84e-10	-2.53e-10	-2.56e-10	-2.98e-10	-2.95e-10	-2.85e-10	-2.78e-10	-3.12e-10	-2.94e-10	-3.28e-10	-3.23e-10	-3.51e-10		0.03795	-2.43e-11	-2.42e-11	-2.67e-11	-1.98e-11	-2.39e-11	-2.23e-11	-2.37e-11	-2.37e-11	-2.42e-11	-2.76e-11	-2.43e-11	-2.57e-11	-2.51e-11		0.03795	-2.43e-11	-2.42e-11	-2.67e-11
	0.038	-2.57e-11	-2.37e-11	-2.51e-11	-2.29e-11	-2.8e-11	-2.19e-11	-2.54e-11	-2.64e-11	-2.55e-11	-2.66e-11	-2.19e-11	-2.08e-11	-2.66e-11		0.038	-2.93e-10	-2.8e-10	-2.55e-10	-2.58e-10	-2.97e-10	-2.95e-10	-2.83e-10	-2.8e-10	-3.14e-10	-2.95e-10	-3.27e-10	-3.24e-10	-3.53e-10		0.038	-2.39e-11	-2.47e-11	-2.84e-11	-2.15e-11	-2.54e-11	-2.06e-11	-2.67e-11	-2.43e-11	-2.62e-11	-2.67e-11	-2.4e-11	-2.82e-11	-2.4e-11		0.038	-2.39e-11	-2.47e-11	-2.84e-11
	0.03805	-2.47e-11	-2.44e-11	-2.63e-11	-2.52e-11	-2.6e-11	-2.47e-11	-2.32e-11	-2.59e-11	-2.68e-11	-2.65e-11	-2.35e-11	-2.01e-11	-2.47e-11		0.03805	-2.88e-10	-2.79e-10	-2.55e-10	-2.6e-10	-2.96e-10	-2.94e-10	-2.83e-10	-2.81e-10	-3.13e-10	-2.95e-10	-3.26e-10	-3.21e-10	-3.54e-10		0.03805	-2.4e-11	-2.53e-11	-2.47e-11	-2.47e-11	-2.56e-11	-2.11e-11	-2.95e-11	-2.61e-11	-2.82e-11	-2.22e-11	-2.56e-11	-2.82e-11	-2.28e-11		0.03805	-2.4e-11	-2.53e-11	-2.47e-11
	0.0381	-2.57e-11	-2.52e-11	-2.82e-11	-2.68e-11	-2.61e-11	-2.48e-11	-2.18e-11	-2.47e-11	-2.6e-11	-2.64e-11	-2.31e-11	-2.06e-11	-2.38e-11		0.0381	-2.84e-10	-2.82e-10	-2.54e-10	-2.6e-10	-2.97e-10	-2.93e-10	-2.82e-10	-2.8e-10	-3.12e-10	-2.96e-10	-3.27e-10	-3.18e-10	-3.55e-10		0.0381	-2.43e-11	-2.47e-11	-2.17e-11	-2.37e-11	-2.4e-11	-2.5e-11	-2.98e-11	-2.59e-11	-2.61e-11	-2.03e-11	-2.71e-11	-2.7e-11	-2.59e-11		0.0381	-2.43e-11	-2.47e-11	-2.17e-11
	0.03815	-2.66e-11	-2.7e-11	-2.84e-11	-2.53e-11	-2.74e-11	-2.42e-11	-2.35e-11	-2.36e-11	-2.53e-11	-2.55e-11	-2.25e-11	-2.42e-11	-2.49e-11		0.03815	-2.84e-10	-2.84e-10	-2.53e-10	-2.6e-10	-3e-10	-2.93e-10	-2.81e-10	-2.77e-10	-3.15e-10	-2.94e-10	-3.3e-10	-3.18e-10	-3.53e-10		0.03815	-2.36e-11	-2.32e-11	-2.18e-11	-2.28e-11	-2.31e-11	-2.9e-11	-2.76e-11	-2.5e-11	-2.54e-11	-2.31e-11	-2.96e-11	-2.59e-11	-2.98e-11		0.03815	-2.36e-11	-2.32e-11	-2.18e-11
	0.0382	-2.6e-11	-2.96e-11	-2.75e-11	-2.45e-11	-2.86e-11	-2.5e-11	-2.55e-11	-2.37e-11	-2.46e-11	-2.39e-11	-2.24e-11	-2.53e-11	-2.54e-11		0.0382	-2.86e-10	-2.83e-10	-2.49e-10	-2.59e-10	-3.04e-10	-2.91e-10	-2.81e-10	-2.79e-10	-3.17e-10	-2.92e-10	-3.28e-10	-3.18e-10	-3.49e-10		0.0382	-2.31e-11	-2.18e-11	-2.43e-11	-2.42e-11	-2.25e-11	-2.79e-11	-2.5e-11	-2.47e-11	-2.48e-11	-2.7e-11	-3.31e-11	-2.43e-11	-2.98e-11		0.0382	-2.31e-11	-2.18e-11	-2.43e-11
	0.03825	-2.46e-11	-3.04e-11	-2.48e-11	-2.34e-11	-2.86e-11	-2.47e-11	-2.56e-11	-2.43e-11	-2.51e-11	-2.43e-11	-2.22e-11	-2.39e-11	-2.47e-11		0.03825	-2.9e-10	-2.82e-10	-2.47e-10	-2.58e-10	-3.03e-10	-2.89e-10	-2.83e-10	-2.79e-10	-3.17e-10	-2.89e-10	-3.27e-10	-3.17e-10	-3.48e-10		0.03825	-2.23e-11	-2.23e-11	-2.53e-11	-2.47e-11	-2.43e-11	-2.29e-11	-2.59e-11	-2.56e-11	-2.37e-11	-2.98e-11	-3.14e-11	-2.42e-11	-2.5e-11		0.03825	-2.23e-11	-2.23e-11	-2.53e-11
	0.0383	-2.31e-11	-3.03e-11	-2.21e-11	-2.3e-11	-2.71e-11	-2.3e-11	-2.61e-11	-2.49e-11	-2.5e-11	-2.48e-11	-2.17e-11	-2.35e-11	-2.42e-11		0.0383	-2.91e-10	-2.82e-10	-2.47e-10	-2.58e-10	-3.01e-10	-2.9e-10	-2.86e-10	-2.78e-10	-3.19e-10	-2.9e-10	-3.27e-10	-3.19e-10	-3.46e-10		0.0383	-2.23e-11	-2.59e-11	-2.64e-11	-2.34e-11	-2.45e-11	-2.25e-11	-2.68e-11	-2.68e-11	-2.37e-11	-2.79e-11	-2.64e-11	-2.54e-11	-2.4e-11		0.0383	-2.23e-11	-2.59e-11	-2.64e-11
	0.03835	-2.39e-11	-2.87e-11	-2.32e-11	-2.31e-11	-2.66e-11	-2.23e-11	-2.68e-11	-2.55e-11	-2.45e-11	-2.56e-11	-2.22e-11	-2.4e-11	-2.33e-11		0.03835	-2.9e-10	-2.82e-10	-2.48e-10	-2.61e-10	-3.01e-10	-2.92e-10	-2.85e-10	-2.81e-10	-3.19e-10	-2.9e-10	-3.24e-10	-3.2e-10	-3.48e-10		0.03835	-2.42e-11	-2.65e-11	-2.68e-11	-2.11e-11	-2.36e-11	-2.71e-11	-2.67e-11	-2.53e-11	-2.53e-11	-2.48e-11	-2.56e-11	-2.7e-11	-2.5e-11		0.03835	-2.42e-11	-2.65e-11	-2.68e-11
	0.0384	-2.57e-11	-2.58e-11	-2.47e-11	-2.44e-11	-2.57e-11	-2.4e-11	-2.63e-11	-2.74e-11	-2.4e-11	-2.55e-11	-2.22e-11	-2.39e-11	-2.28e-11		0.0384	-2.87e-10	-2.81e-10	-2.49e-10	-2.61e-10	-3.02e-10	-2.95e-10	-2.85e-10	-2.84e-10	-3.16e-10	-2.91e-10	-3.21e-10	-3.19e-10	-3.49e-10		0.0384	-2.5e-11	-2.45e-11	-2.42e-11	-2.22e-11	-2.14e-11	-2.75e-11	-2.37e-11	-2.34e-11	-2.78e-11	-2.4e-11	-2.79e-11	-2.61e-11	-2.51e-11		0.0384	-2.5e-11	-2.45e-11	-2.42e-11
	0.03845	-2.46e-11	-2.27e-11	-2.6e-11	-2.54e-11	-2.42e-11	-2.7e-11	-2.56e-11	-2.77e-11	-2.3e-11	-2.54e-11	-2.22e-11	-2.41e-11	-2.38e-11		0.03845	-2.86e-10	-2.81e-10	-2.49e-10	-2.61e-10	-3e-10	-2.94e-10	-2.83e-10	-2.84e-10	-3.12e-10	-2.95e-10	-3.2e-10	-3.17e-10	-3.48e-10		0.03845	-2.23e-11	-2.29e-11	-2.15e-11	-2.28e-11	-1.89e-11	-2.36e-11	-2.36e-11	-2.31e-11	-2.76e-11	-2.43e-11	-2.84e-11	-2.31e-11	-2.61e-11		0.03845	-2.23e-11	-2.29e-11	-2.15e-11
	0.0385	-2.21e-11	-2.08e-11	-2.5e-11	-2.58e-11	-2.41e-11	-2.79e-11	-2.71e-11	-2.41e-11	-2.16e-11	-2.58e-11	-2.42e-11	-2.55e-11	-2.62e-11		0.0385	-2.91e-10	-2.8e-10	-2.48e-10	-2.61e-10	-2.98e-10	-2.95e-10	-2.83e-10	-2.8e-10	-3.12e-10	-2.95e-10	-3.22e-10	-3.18e-10	-3.49e-10		0.0385	-2.01e-11	-2.11e-11	-2.09e-11	-1.93e-11	-2.01e-11	-2.01e-11	-2.31e-11	-2.32e-11	-2.71e-11	-2.53e-11	-2.75e-11	-2.2e-11	-2.57e-11		0.0385	-2.01e-11	-2.11e-11	-2.09e-11
	0.03855	-2.23e-11	-2.17e-11	-2.22e-11	-2.69e-11	-2.46e-11	-2.74e-11	-2.81e-11	-2.21e-11	-2.27e-11	-2.68e-11	-2.41e-11	-2.65e-11	-2.83e-11		0.03855	-2.94e-10	-2.79e-10	-2.47e-10	-2.61e-10	-2.97e-10	-2.97e-10	-2.86e-10	-2.77e-10	-3.13e-10	-2.94e-10	-3.25e-10	-3.22e-10	-3.5e-10		0.03855	-1.87e-11	-2.23e-11	-2.34e-11	-1.9e-11	-2.15e-11	-2.14e-11	-2.57e-11	-2.64e-11	-2.65e-11	-2.68e-11	-2.68e-11	-2.34e-11	-2.43e-11		0.03855	-1.87e-11	-2.23e-11	-2.34e-11
	0.0386	-2.45e-11	-2.32e-11	-2.04e-11	-2.63e-11	-2.47e-11	-2.66e-11	-2.75e-11	-2.09e-11	-2.35e-11	-2.51e-11	-2.44e-11	-2.58e-11	-2.81e-11		0.0386	-2.9e-10	-2.76e-10	-2.46e-10	-2.59e-10	-2.95e-10	-3e-10	-2.84e-10	-2.78e-10	-3.13e-10	-2.93e-10	-3.25e-10	-3.22e-10	-3.49e-10		0.0386	-2.04e-11	-2.53e-11	-2.48e-11	-2.22e-11	-2.14e-11	-2.42e-11	-2.89e-11	-2.81e-11	-2.64e-11	-2.71e-11	-2.65e-11	-2.68e-11	-2.79e-11		0.0386	-2.04e-11	-2.53e-11	-2.48e-11
	0.03865	-2.56e-11	-2.39e-11	-2.14e-11	-2.31e-11	-2.64e-11	-2.55e-11	-2.42e-11	-2.11e-11	-2.24e-11	-2.15e-11	-2.4e-11	-2.58e-11	-2.67e-11		0.03865	-2.85e-10	-2.75e-10	-2.44e-10	-2.58e-10	-2.93e-10	-3.01e-10	-2.84e-10	-2.83e-10	-3.1e-10	-2.91e-10	-3.27e-10	-3.21e-10	-3.48e-10		0.03865	-2.53e-11	-2.56e-11	-2.36e-11	-2.47e-11	-2.11e-11	-2.22e-11	-2.73e-11	-2.68e-11	-2.53e-11	-2.51e-11	-2.64e-11	-2.64e-11	-2.75e-11		0.03865	-2.53e-11	-2.56e-11	-2.36e-11
	0.0387	-2.85e-11	-2.37e-11	-2.34e-11	-2.33e-11	-2.81e-11	-2.46e-11	-2.22e-11	-2.11e-11	-2.21e-11	-2.07e-11	-2.18e-11	-2.59e-11	-2.42e-11		0.0387	-2.84e-10	-2.76e-10	-2.45e-10	-2.59e-10	-2.93e-10	-3e-10	-2.85e-10	-2.85e-10	-3.1e-10	-2.88e-10	-3.25e-10	-3.19e-10	-3.48e-10		0.0387	-2.9e-11	-2.43e-11	-2.4e-11	-2.62e-11	-2.4e-11	-1.98e-11	-2.48e-11	-2.47e-11	-2.64e-11	-2.53e-11	-2.76e-11	-2.48e-11	-2.39e-11		0.0387	-2.9e-11	-2.43e-11	-2.4e-11
	0.03875	-3.05e-11	-2.41e-11	-2.56e-11	-2.4e-11	-2.81e-11	-2.41e-11	-2.08e-11	-2.23e-11	-2.31e-11	-2.35e-11	-1.74e-11	-2.44e-11	-2.3e-11		0.03875	-2.83e-10	-2.8e-10	-2.47e-10	-2.63e-10	-2.95e-10	-2.98e-10	-2.84e-10	-2.83e-10	-3.12e-10	-2.86e-10	-3.25e-10	-3.17e-10	-3.5e-10		0.03875	-2.67e-11	-2.28e-11	-2.57e-11	-2.56e-11	-2.45e-11	-1.98e-11	-2.57e-11	-2.48e-11	-2.7e-11	-2.56e-11	-2.98e-11	-2.45e-11	-2.37e-11		0.03875	-2.67e-11	-2.28e-11	-2.57e-11
	0.0388	-2.96e-11	-2.42e-11	-2.62e-11	-2.29e-11	-2.82e-11	-2.48e-11	-2.11e-11	-2.32e-11	-2.37e-11	-2.42e-11	-1.72e-11	-2.28e-11	-2.17e-11		0.0388	-2.81e-10	-2.83e-10	-2.51e-10	-2.63e-10	-2.96e-10	-2.98e-10	-2.85e-10	-2.83e-10	-3.14e-10	-2.87e-10	-3.27e-10	-3.17e-10	-3.53e-10		0.0388	-2.17e-11	-2.31e-11	-2.61e-11	-2.4e-11	-2.25e-11	-2.37e-11	-2.84e-11	-2.37e-11	-2.68e-11	-2.68e-11	-2.82e-11	-2.54e-11	-2.45e-11		0.0388	-2.17e-11	-2.31e-11	-2.61e-11
	0.03885	-2.7e-11	-2.51e-11	-2.5e-11	-2.16e-11	-2.78e-11	-2.66e-11	-2.24e-11	-2.41e-11	-2.43e-11	-2.34e-11	-2.12e-11	-2.29e-11	-2.18e-11		0.03885	-2.81e-10	-2.83e-10	-2.53e-10	-2.62e-10	-2.95e-10	-2.98e-10	-2.86e-10	-2.81e-10	-3.14e-10	-2.87e-10	-3.25e-10	-3.17e-10	-3.52e-10		0.03885	-1.93e-11	-2.31e-11	-2.51e-11	-2.18e-11	-2.17e-11	-2.57e-11	-2.78e-11	-2.14e-11	-2.7e-11	-2.75e-11	-2.64e-11	-2.51e-11	-2.51e-11		0.03885	-1.93e-11	-2.31e-11	-2.51e-11
	0.0389	-2.46e-11	-2.51e-11	-2.31e-11	-2.29e-11	-2.71e-11	-2.67e-11	-2.2e-11	-2.39e-11	-2.43e-11	-2.29e-11	-2.42e-11	-2.48e-11	-2.35e-11		0.0389	-2.84e-10	-2.83e-10	-2.53e-10	-2.61e-10	-2.93e-10	-2.98e-10	-2.86e-10	-2.79e-10	-3.12e-10	-2.88e-10	-3.22e-10	-3.18e-10	-3.5e-10		0.0389	-2.25e-11	-2.04e-11	-2.48e-11	-2.18e-11	-2.31e-11	-2.5e-11	-2.54e-11	-2.22e-11	-2.68e-11	-2.87e-11	-2.67e-11	-2.64e-11	-2.29e-11		0.0389	-2.25e-11	-2.04e-11	-2.48e-11
	0.03895	-2.34e-11	-2.35e-11	-2.38e-11	-2.48e-11	-2.84e-11	-2.68e-11	-2.27e-11	-2.28e-11	-2.35e-11	-2.41e-11	-2.48e-11	-2.55e-11	-2.3e-11		0.03895	-2.84e-10	-2.84e-10	-2.5e-10	-2.6e-10	-2.92e-10	-2.99e-10	-2.88e-10	-2.78e-10	-3.14e-10	-2.91e-10	-3.18e-10	-3.19e-10	-3.49e-10		0.03895	-2.45e-11	-2.03e-11	-2.51e-11	-1.95e-11	-2.34e-11	-2.34e-11	-2.47e-11	-2.43e-11	-2.57e-11	-2.79e-11	-2.78e-11	-2.76e-11	-2.25e-11		0.03895	-2.45e-11	-2.03e-11	-2.51e-11
	0.039	-2.26e-11	-2.44e-11	-2.62e-11	-2.64e-11	-2.7e-11	-2.7e-11	-2.58e-11	-2.34e-11	-2.31e-11	-2.5e-11	-2.42e-11	-2.26e-11	-2.14e-11		0.039	-2.82e-10	-2.86e-10	-2.51e-10	-2.6e-10	-2.91e-10	-3.02e-10	-2.86e-10	-2.79e-10	-3.16e-10	-2.94e-10	-3.17e-10	-3.16e-10	-3.49e-10		0.039	-2.28e-11	-2.4e-11	-2.4e-11	-2.12e-11	-2.14e-11	-2.23e-11	-2.53e-11	-2.5e-11	-2.54e-11	-2.68e-11	-2.68e-11	-2.67e-11	-2.64e-11		0.039	-2.28e-11	-2.4e-11	-2.4e-11
	0.03905	-2.08e-11	-2.71e-11	-2.48e-11	-2.79e-11	-2.35e-11	-2.68e-11	-2.66e-11	-2.3e-11	-2.45e-11	-2.64e-11	-2.39e-11	-2.09e-11	-2.31e-11		0.03905	-2.79e-10	-2.88e-10	-2.5e-10	-2.58e-10	-2.9e-10	-3e-10	-2.84e-10	-2.8e-10	-3.17e-10	-2.93e-10	-3.2e-10	-3.15e-10	-3.5e-10		0.03905	-1.98e-11	-2.82e-11	-2.39e-11	-2.34e-11	-2.2e-11	-2.18e-11	-2.51e-11	-2.32e-11	-2.51e-11	-2.65e-11	-2.62e-11	-2.43e-11	-2.7e-11		0.03905	-1.98e-11	-2.82e-11	-2.39e-11
	0.0391	-2.22e-11	-2.83e-11	-2.57e-11	-2.71e-11	-2.42e-11	-2.61e-11	-2.48e-11	-2.31e-11	-2.56e-11	-2.79e-11	-2.38e-11	-2.16e-11	-2.43e-11		0.0391	-2.82e-10	-2.88e-10	-2.51e-10	-2.56e-10	-2.89e-10	-2.98e-10	-2.81e-10	-2.81e-10	-3.17e-10	-2.92e-10	-3.22e-10	-3.18e-10	-3.51e-10		0.0391	-2.04e-11	-2.76e-11	-2.43e-11	-2.28e-11	-2.56e-11	-2.14e-11	-2.56e-11	-2.09e-11	-2.29e-11	-2.59e-11	-2.61e-11	-2.5e-11	-2.65e-11		0.0391	-2.04e-11	-2.76e-11	-2.43e-11
	0.03915	-2.28e-11	-2.65e-11	-2.76e-11	-2.53e-11	-2.81e-11	-2.56e-11	-2.35e-11	-2.32e-11	-2.45e-11	-2.76e-11	-2.42e-11	-2.32e-11	-2.26e-11		0.03915	-2.84e-10	-2.89e-10	-2.51e-10	-2.56e-10	-2.89e-10	-2.95e-10	-2.76e-10	-2.81e-10	-3.14e-10	-2.91e-10	-3.25e-10	-3.21e-10	-3.53e-10		0.03915	-2.29e-11	-2.5e-11	-2.54e-11	-2.17e-11	-2.7e-11	-2e-11	-2.71e-11	-2.25e-11	-2.47e-11	-2.4e-11	-2.71e-11	-2.47e-11	-2.48e-11		0.03915	-2.29e-11	-2.5e-11	-2.54e-11
	0.0392	-2.33e-11	-2.48e-11	-2.56e-11	-2.51e-11	-2.8e-11	-2.46e-11	-2.27e-11	-2.2e-11	-2.31e-11	-2.52e-11	-2.48e-11	-2.26e-11	-2.23e-11		0.0392	-2.83e-10	-2.89e-10	-2.5e-10	-2.56e-10	-2.89e-10	-2.97e-10	-2.75e-10	-2.83e-10	-3.13e-10	-2.89e-10	-3.27e-10	-3.2e-10	-3.52e-10		0.0392	-2.57e-11	-2.32e-11	-2.62e-11	-2.17e-11	-2.78e-11	-2.22e-11	-2.81e-11	-2.47e-11	-2.75e-11	-2.18e-11	-2.93e-11	-2.34e-11	-2.15e-11		0.0392	-2.57e-11	-2.32e-11	-2.62e-11
	0.03925	-2.24e-11	-2.55e-11	-2.42e-11	-2.63e-11	-2.7e-11	-2.37e-11	-2.35e-11	-2.05e-11	-2.37e-11	-2.39e-11	-2.39e-11	-2.07e-11	-2.34e-11		0.03925	-2.81e-10	-2.88e-10	-2.48e-10	-2.57e-10	-2.9e-10	-2.97e-10	-2.75e-10	-2.83e-10	-3.14e-10	-2.86e-10	-3.26e-10	-3.2e-10	-3.51e-10		0.03925	-2.31e-11	-2.29e-11	-2.64e-11	-2.25e-11	-2.64e-11	-2.51e-11	-2.54e-11	-2.71e-11	-2.75e-11	-2.22e-11	-3e-11	-2.48e-11	-2.26e-11		0.03925	-2.31e-11	-2.29e-11	-2.64e-11
	0.0393	-2.24e-11	-2.63e-11	-2.59e-11	-2.61e-11	-2.66e-11	-2.34e-11	-2.42e-11	-2.04e-11	-2.29e-11	-2.44e-11	-2.26e-11	-2.08e-11	-2.55e-11		0.0393	-2.79e-10	-2.84e-10	-2.5e-10	-2.56e-10	-2.91e-10	-2.97e-10	-2.76e-10	-2.81e-10	-3.17e-10	-2.85e-10	-3.24e-10	-3.22e-10	-3.51e-10		0.0393	-1.72e-11	-2.12e-11	-2.23e-11	-2.22e-11	-2.26e-11	-2.62e-11	-2.34e-11	-2.71e-11	-2.65e-11	-2.68e-11	-3.18e-11	-2.76e-11	-2.54e-11		0.0393	-1.72e-11	-2.12e-11	-2.23e-11
	0.03935	-2.26e-11	-2.52e-11	-2.66e-11	-2.55e-11	-2.61e-11	-2.39e-11	-2.41e-11	-2.15e-11	-2.18e-11	-2.56e-11	-2.33e-11	-2.23e-11	-2.64e-11		0.03935	-2.78e-10	-2.8e-10	-2.51e-10	-2.56e-10	-2.9e-10	-2.95e-10	-2.75e-10	-2.8e-10	-3.15e-10	-2.89e-10	-3.21e-10	-3.28e-10	-3.51e-10		0.03935	-1.92e-11	-2.26e-11	-1.89e-11	-2.32e-11	-2.12e-11	-2.51e-11	-2.42e-11	-2.12e-11	-2.56e-11	-3.17e-11	-3.18e-11	-2.62e-11	-2.73e-11		0.03935	-1.92e-11	-2.26e-11	-1.89e-11
	0.0394	-2.28e-11	-2.61e-11	-2.53e-11	-2.5e-11	-2.57e-11	-2.49e-11	-2.42e-11	-2.17e-11	-2.29e-11	-2.66e-11	-2.36e-11	-2.22e-11	-2.54e-11		0.0394	-2.79e-10	-2.76e-10	-2.5e-10	-2.57e-10	-2.9e-10	-2.92e-10	-2.76e-10	-2.81e-10	-3.15e-10	-2.92e-10	-3.2e-10	-3.3e-10	-3.49e-10		0.0394	-2.36e-11	-2.51e-11	-2.22e-11	-2.47e-11	-2.01e-11	-2.42e-11	-2.43e-11	-1.95e-11	-2.47e-11	-3.01e-11	-2.87e-11	-2.26e-11	-2.9e-11		0.0394	-2.36e-11	-2.51e-11	-2.22e-11
	0.03945	-2.37e-11	-2.63e-11	-2.57e-11	-2.39e-11	-2.53e-11	-2.34e-11	-2.38e-11	-2.21e-11	-2.4e-11	-2.56e-11	-2.31e-11	-2.22e-11	-2.4e-11		0.03945	-2.78e-10	-2.76e-10	-2.47e-10	-2.56e-10	-2.88e-10	-2.89e-10	-2.76e-10	-2.8e-10	-3.16e-10	-2.91e-10	-3.18e-10	-3.3e-10	-3.48e-10		0.03945	-2.56e-11	-2.37e-11	-2.51e-11	-2.57e-11	-2.12e-11	-2.42e-11	-2.37e-11	-2.42e-11	-2.47e-11	-2.82e-11	-2.96e-11	-2.23e-11	-2.73e-11		0.03945	-2.56e-11	-2.37e-11	-2.51e-11
	0.0395	-2.48e-11	-2.54e-11	-2.71e-11	-2.42e-11	-2.55e-11	-2.22e-11	-2.3e-11	-2.27e-11	-2.31e-11	-2.36e-11	-2.32e-11	-2.34e-11	-2.3e-11		0.0395	-2.76e-10	-2.75e-10	-2.48e-10	-2.57e-10	-2.91e-10	-2.89e-10	-2.79e-10	-2.8e-10	-3.16e-10	-2.92e-10	-3.16e-10	-3.29e-10	-3.48e-10		0.0395	-2.71e-11	-2.37e-11	-2.57e-11	-2.48e-11	-2.25e-11	-2.28e-11	-2.31e-11	-2.78e-11	-2.57e-11	-2.71e-11	-3e-11	-2.47e-11	-2.65e-11		0.0395	-2.71e-11	-2.37e-11	-2.57e-11
	0.03955	-2.57e-11	-2.38e-11	-2.72e-11	-2.63e-11	-2.64e-11	-2.25e-11	-2.26e-11	-2.35e-11	-2.07e-11	-2.28e-11	-2.39e-11	-2.56e-11	-2.32e-11		0.03955	-2.78e-10	-2.76e-10	-2.47e-10	-2.59e-10	-2.94e-10	-2.92e-10	-2.78e-10	-2.8e-10	-3.17e-10	-2.95e-10	-3.13e-10	-3.28e-10	-3.48e-10		0.03955	-2.7e-11	-2.43e-11	-2.45e-11	-2.31e-11	-2.31e-11	-2.11e-11	-2.57e-11	-2.59e-11	-2.64e-11	-2.5e-11	-3.07e-11	-2.82e-11	-2.57e-11		0.03955	-2.7e-11	-2.43e-11	-2.45e-11
	0.0396	-2.53e-11	-2.5e-11	-2.66e-11	-2.58e-11	-2.75e-11	-2.21e-11	-2.33e-11	-2.46e-11	-2.04e-11	-2.32e-11	-2.32e-11	-2.59e-11	-2.36e-11		0.0396	-2.81e-10	-2.79e-10	-2.46e-10	-2.6e-10	-2.95e-10	-2.93e-10	-2.76e-10	-2.8e-10	-3.18e-10	-2.95e-10	-3.13e-10	-3.27e-10	-3.49e-10		0.0396	-2.45e-11	-2.37e-11	-2.2e-11	-2.26e-11	-2.28e-11	-2.18e-11	-2.73e-11	-2.37e-11	-2.7e-11	-2.17e-11	-3.04e-11	-2.86e-11	-2.53e-11		0.0396	-2.45e-11	-2.37e-11	-2.2e-11
	0.03965	-2.43e-11	-2.65e-11	-2.62e-11	-2.42e-11	-3.01e-11	-2.21e-11	-2.41e-11	-2.47e-11	-2.19e-11	-2.33e-11	-2.21e-11	-2.48e-11	-2.52e-11		0.03965	-2.83e-10	-2.8e-10	-2.45e-10	-2.62e-10	-2.94e-10	-2.94e-10	-2.75e-10	-2.81e-10	-3.17e-10	-2.93e-10	-3.13e-10	-3.26e-10	-3.47e-10		0.03965	-2.18e-11	-2.43e-11	-2.31e-11	-2.36e-11	-2.18e-11	-2.26e-11	-2.45e-11	-2.5e-11	-2.75e-11	-2.32e-11	-2.84e-11	-2.57e-11	-2.5e-11		0.03965	-2.18e-11	-2.43e-11	-2.31e-11
	0.0397	-2.37e-11	-2.64e-11	-2.59e-11	-2.39e-11	-3.15e-11	-2.2e-11	-2.5e-11	-2.29e-11	-2.33e-11	-2.38e-11	-2.19e-11	-2.3e-11	-2.71e-11		0.0397	-2.83e-10	-2.79e-10	-2.45e-10	-2.64e-10	-2.95e-10	-2.92e-10	-2.79e-10	-2.83e-10	-3.16e-10	-2.95e-10	-3.11e-10	-3.24e-10	-3.44e-10		0.0397	-2.17e-11	-2.65e-11	-2.56e-11	-2.22e-11	-2.31e-11	-2.32e-11	-2.25e-11	-2.56e-11	-2.67e-11	-2.7e-11	-2.76e-11	-2.26e-11	-2.56e-11		0.0397	-2.17e-11	-2.65e-11	-2.56e-11
	0.03975	-2.36e-11	-2.59e-11	-2.51e-11	-2.46e-11	-3.06e-11	-2.23e-11	-2.39e-11	-2.19e-11	-2.29e-11	-2.41e-11	-2.24e-11	-2.14e-11	-2.69e-11		0.03975	-2.85e-10	-2.81e-10	-2.44e-10	-2.65e-10	-2.95e-10	-2.92e-10	-2.78e-10	-2.86e-10	-3.17e-10	-2.93e-10	-3.1e-10	-3.21e-10	-3.44e-10		0.03975	-2.45e-11	-2.75e-11	-2.53e-11	-2.18e-11	-2.65e-11	-2.37e-11	-2.28e-11	-2.37e-11	-2.53e-11	-2.84e-11	-2.89e-11	-2.37e-11	-2.78e-11		0.03975	-2.45e-11	-2.75e-11	-2.53e-11
	0.0398	-2.32e-11	-2.63e-11	-2.36e-11	-2.61e-11	-2.93e-11	-2.32e-11	-2.29e-11	-2.16e-11	-2.16e-11	-2.42e-11	-2.37e-11	-2.25e-11	-2.47e-11		0.0398	-2.83e-10	-2.83e-10	-2.44e-10	-2.63e-10	-2.94e-10	-2.94e-10	-2.76e-10	-2.84e-10	-3.18e-10	-2.9e-10	-3.08e-10	-3.23e-10	-3.42e-10		0.0398	-2.37e-11	-2.32e-11	-2.42e-11	-2.25e-11	-2.68e-11	-2.28e-11	-2.62e-11	-2.18e-11	-2.81e-11	-2.81e-11	-2.96e-11	-2.53e-11	-2.79e-11		0.0398	-2.37e-11	-2.32e-11	-2.42e-11
	0.03985	-2.43e-11	-2.56e-11	-2.35e-11	-2.68e-11	-2.86e-11	-2.41e-11	-2.39e-11	-2.37e-11	-2.24e-11	-2.49e-11	-2.33e-11	-2.42e-11	-2.33e-11		0.03985	-2.81e-10	-2.83e-10	-2.42e-10	-2.6e-10	-2.93e-10	-2.96e-10	-2.77e-10	-2.83e-10	-3.21e-10	-2.87e-10	-3.08e-10	-3.27e-10	-3.41e-10		0.03985	-1.87e-11	-2.15e-11	-2.39e-11	-2.15e-11	-2.64e-11	-2.4e-11	-2.75e-11	-2.23e-11	-2.89e-11	-2.7e-11	-2.78e-11	-2.62e-11	-2.78e-11		0.03985	-1.87e-11	-2.15e-11	-2.39e-11
	0.0399	-2.48e-11	-2.47e-11	-2.44e-11	-2.65e-11	-2.93e-11	-2.42e-11	-2.39e-11	-2.6e-11	-2.35e-11	-2.58e-11	-2.31e-11	-2.54e-11	-2.23e-11		0.0399	-2.8e-10	-2.81e-10	-2.4e-10	-2.61e-10	-2.97e-10	-2.95e-10	-2.76e-10	-2.82e-10	-3.21e-10	-2.88e-10	-3.09e-10	-3.28e-10	-3.42e-10		0.0399	-1.95e-11	-2.18e-11	-2.4e-11	-2.12e-11	-2.5e-11	-2.32e-11	-2.68e-11	-2.56e-11	-2.64e-11	-2.48e-11	-2.79e-11	-2.7e-11	-2.75e-11		0.0399	-1.95e-11	-2.18e-11	-2.4e-11
	0.03995	-2.43e-11	-2.73e-11	-2.47e-11	-2.49e-11	-2.98e-11	-2.43e-11	-2.37e-11	-2.61e-11	-2.39e-11	-2.52e-11	-2.4e-11	-2.32e-11	-1.98e-11		0.03995	-2.81e-10	-2.78e-10	-2.38e-10	-2.6e-10	-2.98e-10	-2.93e-10	-2.75e-10	-2.81e-10	-3.19e-10	-2.89e-10	-3.13e-10	-3.24e-10	-3.44e-10		0.03995	-2.5e-11	-2.4e-11	-2.36e-11	-2.14e-11	-2.29e-11	-2.18e-11	-2.73e-11	-2.73e-11	-2.32e-11	-2.48e-11	-2.82e-11	-2.89e-11	-2.64e-11		0.03995	-2.5e-11	-2.4e-11	-2.36e-11
	0.04	-2.36e-11	-2.82e-11	-2.55e-11	-2.31e-11	-2.81e-11	-2.49e-11	-2.46e-11	-2.54e-11	-2.34e-11	-2.24e-11	-2.5e-11	-2.18e-11	-2e-11		0.04	-2.83e-10	-2.76e-10	-2.37e-10	-2.58e-10	-2.96e-10	-2.91e-10	-2.77e-10	-2.81e-10	-3.19e-10	-2.91e-10	-3.16e-10	-3.21e-10	-3.44e-10		0.04	-2.7e-11	-2.67e-11	-2.15e-11	-2.2e-11	-2e-11	-2.48e-11	-2.7e-11	-2.65e-11	-2.22e-11	-2.65e-11	-2.56e-11	-2.75e-11	-2.45e-11		0.04	-2.7e-11	-2.67e-11	-2.15e-11
	0.04005	-2.41e-11	-2.76e-11	-2.69e-11	-2.35e-11	-2.61e-11	-2.57e-11	-2.51e-11	-2.56e-11	-2.31e-11	-2.29e-11	-2.36e-11	-2.39e-11	-2.33e-11		0.04005	-2.79e-10	-2.78e-10	-2.39e-10	-2.59e-10	-2.93e-10	-2.93e-10	-2.8e-10	-2.82e-10	-3.16e-10	-2.92e-10	-3.15e-10	-3.19e-10	-3.43e-10		0.04005	-2.34e-11	-2.47e-11	-2.4e-11	-2.48e-11	-2.12e-11	-2.71e-11	-2.5e-11	-2.51e-11	-2.53e-11	-2.59e-11	-2.56e-11	-2.23e-11	-2.45e-11		0.04005	-2.34e-11	-2.47e-11	-2.4e-11
	0.0401	-2.56e-11	-2.63e-11	-2.57e-11	-2.47e-11	-2.56e-11	-2.47e-11	-2.39e-11	-2.51e-11	-2.24e-11	-2.66e-11	-2.26e-11	-2.53e-11	-2.52e-11		0.0401	-2.76e-10	-2.8e-10	-2.38e-10	-2.6e-10	-2.9e-10	-2.94e-10	-2.81e-10	-2.84e-10	-3.12e-10	-2.89e-10	-3.15e-10	-3.19e-10	-3.44e-10		0.0401	-2.18e-11	-2.45e-11	-2.9e-11	-2.65e-11	-2.22e-11	-2.42e-11	-2.56e-11	-2.64e-11	-2.84e-11	-2.54e-11	-2.89e-11	-2.25e-11	-2.71e-11		0.0401	-2.18e-11	-2.45e-11	-2.9e-11
	0.04015	-2.7e-11	-2.47e-11	-2.47e-11	-2.54e-11	-2.64e-11	-2.27e-11	-2.27e-11	-2.36e-11	-2.28e-11	-2.73e-11	-2.36e-11	-2.53e-11	-2.52e-11		0.04015	-2.76e-10	-2.76e-10	-2.36e-10	-2.62e-10	-2.91e-10	-2.92e-10	-2.82e-10	-2.83e-10	-3.12e-10	-2.89e-10	-3.18e-10	-3.23e-10	-3.44e-10		0.04015	-2.22e-11	-2.45e-11	-3e-11	-2.54e-11	-2.09e-11	-2.29e-11	-2.57e-11	-2.64e-11	-2.79e-11	-2.57e-11	-2.84e-11	-2.29e-11	-3.07e-11		0.04015	-2.22e-11	-2.45e-11	-3e-11
	0.0402	-2.72e-11	-2.58e-11	-2.63e-11	-2.66e-11	-2.68e-11	-2.21e-11	-2.27e-11	-2.17e-11	-2.28e-11	-2.6e-11	-2.56e-11	-2.44e-11	-2.56e-11		0.0402	-2.77e-10	-2.72e-10	-2.37e-10	-2.62e-10	-2.94e-10	-2.9e-10	-2.8e-10	-2.8e-10	-3.1e-10	-2.89e-10	-3.21e-10	-3.25e-10	-3.42e-10		0.0402	-2.37e-11	-2.37e-11	-2.57e-11	-2.2e-11	-2.12e-11	-2.25e-11	-2.47e-11	-2.78e-11	-2.62e-11	-2.59e-11	-2.47e-11	-2.15e-11	-3.12e-11		0.0402	-2.37e-11	-2.37e-11	-2.57e-11
	0.04025	-2.69e-11	-2.65e-11	-2.73e-11	-2.66e-11	-2.65e-11	-2.3e-11	-2.39e-11	-1.99e-11	-2.15e-11	-2.56e-11	-2.61e-11	-2.3e-11	-2.58e-11		0.04025	-2.79e-10	-2.71e-10	-2.41e-10	-2.61e-10	-2.94e-10	-2.89e-10	-2.78e-10	-2.81e-10	-3.1e-10	-2.87e-10	-3.2e-10	-3.24e-10	-3.41e-10		0.04025	-2.56e-11	-2.15e-11	-2.25e-11	-1.95e-11	-2.06e-11	-2.06e-11	-2.37e-11	-2.87e-11	-2.7e-11	-2.57e-11	-2.26e-11	-2.22e-11	-2.75e-11		0.04025	-2.56e-11	-2.15e-11	-2.25e-11
	0.0403	-2.64e-11	-2.73e-11	-2.66e-11	-2.63e-11	-2.55e-11	-2.46e-11	-2.58e-11	-1.9e-11	-2.11e-11	-2.56e-11	-2.53e-11	-2.34e-11	-2.42e-11		0.0403	-2.78e-10	-2.72e-10	-2.43e-10	-2.59e-10	-2.95e-10	-2.9e-10	-2.8e-10	-2.81e-10	-3.12e-10	-2.86e-10	-3.19e-10	-3.24e-10	-3.43e-10		0.0403	-2.64e-11	-2.09e-11	-2.29e-11	-2.08e-11	-2.18e-11	-1.83e-11	-2.39e-11	-2.5e-11	-2.9e-11	-2.71e-11	-2.57e-11	-2.64e-11	-2.43e-11		0.0403	-2.64e-11	-2.09e-11	-2.29e-11
	0.04035	-2.76e-11	-2.88e-11	-2.52e-11	-2.66e-11	-2.57e-11	-2.54e-11	-2.44e-11	-1.97e-11	-2.12e-11	-2.54e-11	-2.52e-11	-2.39e-11	-2.21e-11		0.04035	-2.78e-10	-2.71e-10	-2.42e-10	-2.55e-10	-2.94e-10	-2.9e-10	-2.8e-10	-2.81e-10	-3.12e-10	-2.88e-10	-3.17e-10	-3.26e-10	-3.48e-10		0.04035	-2.43e-11	-2.25e-11	-2.57e-11	-2.2e-11	-2.43e-11	-1.81e-11	-2.5e-11	-2.09e-11	-2.81e-11	-2.86e-11	-2.92e-11	-2.76e-11	-2.43e-11		0.04035	-2.43e-11	-2.25e-11	-2.57e-11
	0.0404	-2.77e-11	-3.03e-11	-2.39e-11	-2.61e-11	-2.46e-11	-2.41e-11	-2.29e-11	-2.26e-11	-2.22e-11	-2.63e-11	-2.35e-11	-2.51e-11	-2.17e-11		0.0404	-2.78e-10	-2.71e-10	-2.42e-10	-2.54e-10	-2.93e-10	-2.91e-10	-2.85e-10	-2.84e-10	-3.1e-10	-2.89e-10	-3.18e-10	-3.25e-10	-3.51e-10		0.0404	-2.2e-11	-2.48e-11	-2.65e-11	-2.28e-11	-2.43e-11	-2.17e-11	-2.65e-11	-2.2e-11	-2.43e-11	-2.92e-11	-3.2e-11	-2.65e-11	-2.5e-11		0.0404	-2.2e-11	-2.48e-11	-2.65e-11
	0.04045	-2.71e-11	-2.81e-11	-2.52e-11	-2.52e-11	-2.36e-11	-2.21e-11	-2.31e-11	-2.53e-11	-2.44e-11	-2.75e-11	-2.27e-11	-2.73e-11	-2.22e-11		0.04045	-2.79e-10	-2.72e-10	-2.45e-10	-2.56e-10	-2.92e-10	-2.92e-10	-2.85e-10	-2.84e-10	-3.08e-10	-2.9e-10	-3.2e-10	-3.24e-10	-3.49e-10		0.04045	-2.09e-11	-2.64e-11	-2.53e-11	-2.31e-11	-2.42e-11	-2.51e-11	-2.57e-11	-2.39e-11	-2.2e-11	-2.65e-11	-3.12e-11	-2.62e-11	-2.7e-11		0.04045	-2.09e-11	-2.64e-11	-2.53e-11
	0.0405	-2.66e-11	-2.43e-11	-2.62e-11	-2.42e-11	-2.45e-11	-2.17e-11	-2.37e-11	-2.59e-11	-2.52e-11	-2.64e-11	-2.39e-11	-2.86e-11	-2.27e-11		0.0405	-2.78e-10	-2.74e-10	-2.44e-10	-2.6e-10	-2.93e-10	-2.92e-10	-2.86e-10	-2.83e-10	-3.07e-10	-2.89e-10	-3.18e-10	-3.23e-10	-3.44e-10		0.0405	-2.01e-11	-2.51e-11	-2.36e-11	-2.04e-11	-2.39e-11	-2.76e-11	-2.61e-11	-2.47e-11	-2.36e-11	-2.51e-11	-2.9e-11	-2.61e-11	-2.87e-11		0.0405	-2.01e-11	-2.51e-11	-2.36e-11
	0.04055	-2.74e-11	-2.48e-11	-2.55e-11	-2.4e-11	-2.65e-11	-2.26e-11	-2.2e-11	-2.56e-11	-2.64e-11	-2.48e-11	-2.46e-11	-2.74e-11	-2.31e-11		0.04055	-2.78e-10	-2.74e-10	-2.41e-10	-2.59e-10	-2.96e-10	-2.93e-10	-2.88e-10	-2.82e-10	-3.07e-10	-2.86e-10	-3.17e-10	-3.25e-10	-3.39e-10		0.04055	-2.04e-11	-2.06e-11	-2.22e-11	-1.98e-11	-2.28e-11	-2.78e-11	-2.68e-11	-2.4e-11	-2.64e-11	-2.37e-11	-2.92e-11	-2.59e-11	-2.92e-11		0.04055	-2.04e-11	-2.06e-11	-2.22e-11
	0.0406	-2.82e-11	-2.81e-11	-2.38e-11	-2.38e-11	-2.8e-11	-2.38e-11	-2.07e-11	-2.44e-11	-2.56e-11	-2.42e-11	-2.46e-11	-2.58e-11	-2.52e-11		0.0406	-2.79e-10	-2.73e-10	-2.39e-10	-2.58e-10	-3.01e-10	-2.92e-10	-2.86e-10	-2.82e-10	-3.08e-10	-2.84e-10	-3.15e-10	-3.24e-10	-3.37e-10		0.0406	-2.25e-11	-1.93e-11	-2.22e-11	-2.25e-11	-2.2e-11	-2.54e-11	-2.86e-11	-2.39e-11	-2.64e-11	-2.43e-11	-3.1e-11	-2.43e-11	-2.7e-11		0.0406	-2.25e-11	-1.93e-11	-2.22e-11
	0.04065	-2.63e-11	-2.98e-11	-2.29e-11	-2.51e-11	-2.81e-11	-2.57e-11	-2.27e-11	-2.24e-11	-2.37e-11	-2.27e-11	-2.25e-11	-2.48e-11	-2.66e-11		0.04065	-2.8e-10	-2.71e-10	-2.42e-10	-2.59e-10	-3e-10	-2.93e-10	-2.81e-10	-2.79e-10	-3.08e-10	-2.83e-10	-3.13e-10	-3.24e-10	-3.38e-10		0.04065	-2.48e-11	-2.15e-11	-2.59e-11	-2.22e-11	-2.18e-11	-2.22e-11	-2.76e-11	-2.42e-11	-2.65e-11	-2.73e-11	-3.04e-11	-2.25e-11	-2.62e-11		0.04065	-2.48e-11	-2.15e-11	-2.59e-11
	0.0407	-2.44e-11	-2.96e-11	-2.5e-11	-2.65e-11	-2.81e-11	-2.66e-11	-2.47e-11	-2.06e-11	-2.2e-11	-2.19e-11	-2.09e-11	-2.42e-11	-2.46e-11		0.0407	-2.81e-10	-2.71e-10	-2.46e-10	-2.61e-10	-3e-10	-2.93e-10	-2.81e-10	-2.77e-10	-3.09e-10	-2.84e-10	-3.14e-10	-3.23e-10	-3.39e-10		0.0407	-2.62e-11	-2.53e-11	-3e-11	-2.12e-11	-2.31e-11	-2.36e-11	-2.62e-11	-2.61e-11	-2.7e-11	-2.87e-11	-2.79e-11	-2.31e-11	-2.78e-11		0.0407	-2.62e-11	-2.53e-11	-3e-11
	0.04075	-2.35e-11	-2.84e-11	-2.79e-11	-2.8e-11	-2.9e-11	-2.7e-11	-2.49e-11	-2.08e-11	-2.15e-11	-2.15e-11	-2.04e-11	-2.39e-11	-2.19e-11		0.04075	-2.81e-10	-2.71e-10	-2.46e-10	-2.61e-10	-3.01e-10	-2.94e-10	-2.83e-10	-2.81e-10	-3.1e-10	-2.85e-10	-3.15e-10	-3.26e-10	-3.43e-10		0.04075	-2.51e-11	-2.67e-11	-2.78e-11	-2.15e-11	-2.5e-11	-2.61e-11	-2.51e-11	-2.78e-11	-2.65e-11	-2.57e-11	-2.82e-11	-2.39e-11	-2.7e-11		0.04075	-2.51e-11	-2.67e-11	-2.78e-11
	0.0408	-2.41e-11	-2.61e-11	-2.74e-11	-2.9e-11	-2.96e-11	-2.64e-11	-2.35e-11	-2.32e-11	-2.14e-11	-2.2e-11	-2.23e-11	-2.38e-11	-2.16e-11		0.0408	-2.79e-10	-2.72e-10	-2.47e-10	-2.63e-10	-2.96e-10	-2.95e-10	-2.85e-10	-2.85e-10	-3.09e-10	-2.86e-10	-3.15e-10	-3.27e-10	-3.43e-10		0.0408	-2.23e-11	-2.42e-11	-2.51e-11	-2.17e-11	-2.45e-11	-2.34e-11	-2.45e-11	-2.57e-11	-2.79e-11	-2.36e-11	-2.76e-11	-2.37e-11	-2.48e-11		0.0408	-2.23e-11	-2.42e-11	-2.51e-11
	0.04085	-2.51e-11	-2.38e-11	-2.55e-11	-2.73e-11	-2.81e-11	-2.27e-11	-2.35e-11	-2.42e-11	-2.18e-11	-2.47e-11	-2.55e-11	-2.3e-11	-2.3e-11		0.04085	-2.75e-10	-2.78e-10	-2.46e-10	-2.64e-10	-2.93e-10	-2.97e-10	-2.86e-10	-2.88e-10	-3.08e-10	-2.87e-10	-3.14e-10	-3.26e-10	-3.4e-10		0.04085	-2.36e-11	-2.22e-11	-2.39e-11	-2.2e-11	-2.4e-11	-1.9e-11	-2.56e-11	-2.37e-11	-2.89e-11	-2.25e-11	-2.7e-11	-2.57e-11	-2.37e-11		0.04085	-2.36e-11	-2.22e-11	-2.39e-11
	0.0409	-2.65e-11	-2.39e-11	-2.45e-11	-2.44e-11	-2.65e-11	-2.04e-11	-2.21e-11	-2.42e-11	-2.32e-11	-2.56e-11	-2.58e-11	-2.45e-11	-2.38e-11		0.0409	-2.74e-10	-2.79e-10	-2.47e-10	-2.63e-10	-2.93e-10	-2.98e-10	-2.86e-10	-2.86e-10	-3.06e-10	-2.89e-10	-3.12e-10	-3.27e-10	-3.39e-10		0.0409	-2.43e-11	-2.29e-11	-2.48e-11	-2.4e-11	-2.32e-11	-1.89e-11	-2.59e-11	-2.25e-11	-2.59e-11	-2.32e-11	-2.64e-11	-2.92e-11	-2.48e-11		0.0409	-2.43e-11	-2.29e-11	-2.48e-11
	0.04095	-2.84e-11	-2.64e-11	-2.5e-11	-2.34e-11	-2.6e-11	-2.02e-11	-1.98e-11	-2.36e-11	-2.57e-11	-2.47e-11	-2.45e-11	-2.63e-11	-2.34e-11		0.04095	-2.78e-10	-2.77e-10	-2.49e-10	-2.61e-10	-2.95e-10	-2.97e-10	-2.86e-10	-2.84e-10	-3.09e-10	-2.89e-10	-3.14e-10	-3.29e-10	-3.41e-10		0.04095	-2.23e-11	-2.42e-11	-2.65e-11	-2.36e-11	-2.14e-11	-2.2e-11	-2.56e-11	-2.23e-11	-2.25e-11	-2.39e-11	-2.68e-11	-2.82e-11	-2.98e-11		0.04095	-2.23e-11	-2.42e-11	-2.65e-11
	0.041	-2.91e-11	-2.74e-11	-2.61e-11	-2.4e-11	-2.57e-11	-2.16e-11	-1.99e-11	-2.32e-11	-2.68e-11	-2.36e-11	-2.38e-11	-2.59e-11	-2.3e-11		0.041	-2.79e-10	-2.75e-10	-2.5e-10	-2.61e-10	-2.94e-10	-2.95e-10	-2.86e-10	-2.82e-10	-3.14e-10	-2.89e-10	-3.13e-10	-3.29e-10	-3.43e-10		0.041	-2.26e-11	-2.7e-11	-2.78e-11	-2.25e-11	-2e-11	-2.28e-11	-2.54e-11	-2.57e-11	-2.25e-11	-2.7e-11	-2.68e-11	-2.5e-11	-3.04e-11		0.041	-2.26e-11	-2.7e-11	-2.78e-11
	0.04105	-2.83e-11	-2.55e-11	-2.54e-11	-2.44e-11	-2.68e-11	-2.11e-11	-2.33e-11	-2.38e-11	-2.61e-11	-2.34e-11	-2.27e-11	-2.37e-11	-2.35e-11		0.04105	-2.79e-10	-2.77e-10	-2.49e-10	-2.61e-10	-2.93e-10	-2.95e-10	-2.82e-10	-2.81e-10	-3.12e-10	-2.88e-10	-3.15e-10	-3.3e-10	-3.4e-10		0.04105	-2.39e-11	-2.73e-11	-2.76e-11	-2.25e-11	-1.97e-11	-2.47e-11	-2.48e-11	-2.53e-11	-2.28e-11	-2.93e-11	-2.65e-11	-2.37e-11	-2.73e-11		0.04105	-2.39e-11	-2.73e-11	-2.76e-11
	0.0411	-2.77e-11	-2.35e-11	-2.45e-11	-2.49e-11	-2.89e-11	-1.85e-11	-2.64e-11	-2.36e-11	-2.45e-11	-2.32e-11	-2.33e-11	-2.18e-11	-2.27e-11		0.0411	-2.8e-10	-2.79e-10	-2.47e-10	-2.62e-10	-2.91e-10	-2.94e-10	-2.81e-10	-2.81e-10	-3.08e-10	-2.89e-10	-3.13e-10	-3.3e-10	-3.36e-10		0.0411	-2.26e-11	-2.43e-11	-2.65e-11	-2.34e-11	-2.15e-11	-2.71e-11	-2.51e-11	-2.28e-11	-2.4e-11	-2.71e-11	-2.71e-11	-2.36e-11	-2.48e-11		0.0411	-2.26e-11	-2.43e-11	-2.65e-11
	0.04115	-2.67e-11	-2.46e-11	-2.62e-11	-2.48e-11	-2.89e-11	-1.91e-11	-2.69e-11	-2.51e-11	-2.27e-11	-2.44e-11	-2.56e-11	-2.32e-11	-2.21e-11		0.04115	-2.81e-10	-2.81e-10	-2.45e-10	-2.63e-10	-2.9e-10	-2.93e-10	-2.8e-10	-2.81e-10	-3.08e-10	-2.9e-10	-3.09e-10	-3.31e-10	-3.37e-10		0.04115	-2.04e-11	-2.25e-11	-2.62e-11	-2.43e-11	-2.48e-11	-2.65e-11	-2.5e-11	-2.45e-11	-2.67e-11	-2.45e-11	-2.54e-11	-2.42e-11	-2.47e-11		0.04115	-2.04e-11	-2.25e-11	-2.62e-11
	0.0412	-2.51e-11	-2.6e-11	-2.71e-11	-2.48e-11	-2.79e-11	-2.21e-11	-2.48e-11	-2.51e-11	-2.28e-11	-2.72e-11	-2.57e-11	-2.57e-11	-2.41e-11		0.0412	-2.82e-10	-2.83e-10	-2.45e-10	-2.61e-10	-2.9e-10	-2.92e-10	-2.83e-10	-2.85e-10	-3.1e-10	-2.89e-10	-3.09e-10	-3.32e-10	-3.37e-10		0.0412	-1.89e-11	-2.25e-11	-2.48e-11	-2.09e-11	-2.64e-11	-2.51e-11	-2.68e-11	-2.68e-11	-2.59e-11	-2.31e-11	-2.54e-11	-2.59e-11	-2.56e-11		0.0412	-1.89e-11	-2.25e-11	-2.48e-11
	0.04125	-2.48e-11	-2.75e-11	-2.7e-11	-2.49e-11	-2.66e-11	-2.41e-11	-2.27e-11	-2.46e-11	-2.17e-11	-2.69e-11	-2.46e-11	-2.65e-11	-2.64e-11		0.04125	-2.82e-10	-2.85e-10	-2.47e-10	-2.62e-10	-2.92e-10	-2.91e-10	-2.84e-10	-2.87e-10	-3.15e-10	-2.86e-10	-3.11e-10	-3.3e-10	-3.38e-10		0.04125	-2.01e-11	-2.28e-11	-2.28e-11	-1.83e-11	-2.53e-11	-2.59e-11	-2.62e-11	-2.53e-11	-2.51e-11	-2.39e-11	-2.56e-11	-2.59e-11	-2.7e-11		0.04125	-2.01e-11	-2.28e-11	-2.28e-11
	0.0413	-2.61e-11	-2.86e-11	-2.8e-11	-2.48e-11	-2.65e-11	-2.49e-11	-2.24e-11	-2.58e-11	-1.99e-11	-2.74e-11	-2.52e-11	-2.55e-11	-2.66e-11		0.0413	-2.86e-10	-2.85e-10	-2.5e-10	-2.64e-10	-2.93e-10	-2.86e-10	-2.81e-10	-2.86e-10	-3.18e-10	-2.84e-10	-3.12e-10	-3.31e-10	-3.37e-10		0.0413	-2.45e-11	-2.32e-11	-2.32e-11	-2e-11	-2.43e-11	-2.45e-11	-2.47e-11	-2.56e-11	-2.32e-11	-2.53e-11	-2.71e-11	-2.5e-11	-2.73e-11		0.0413	-2.45e-11	-2.32e-11	-2.32e-11
	0.04135	-2.61e-11	-2.79e-11	-2.95e-11	-2.5e-11	-2.6e-11	-2.55e-11	-2.07e-11	-2.5e-11	-2.18e-11	-2.73e-11	-2.74e-11	-2.44e-11	-2.54e-11		0.04135	-2.85e-10	-2.81e-10	-2.51e-10	-2.63e-10	-2.93e-10	-2.84e-10	-2.79e-10	-2.84e-10	-3.19e-10	-2.85e-10	-3.11e-10	-3.33e-10	-3.35e-10		0.04135	-2.75e-11	-2.47e-11	-2.5e-11	-2.01e-11	-2.23e-11	-2.09e-11	-2.39e-11	-2.59e-11	-2.34e-11	-2.37e-11	-2.76e-11	-2.4e-11	-2.89e-11		0.04135	-2.75e-11	-2.47e-11	-2.5e-11
	0.0414	-2.68e-11	-2.74e-11	-2.83e-11	-2.63e-11	-2.47e-11	-2.61e-11	-1.88e-11	-2.27e-11	-2.39e-11	-2.8e-11	-2.75e-11	-2.22e-11	-2.46e-11		0.0414	-2.84e-10	-2.78e-10	-2.52e-10	-2.61e-10	-2.93e-10	-2.9e-10	-2.78e-10	-2.83e-10	-3.18e-10	-2.88e-10	-3.11e-10	-3.33e-10	-3.36e-10		0.0414	-2.51e-11	-2.45e-11	-2.71e-11	-2.08e-11	-2.06e-11	-2.18e-11	-2.25e-11	-2.42e-11	-2.48e-11	-2.12e-11	-2.71e-11	-2.47e-11	-2.87e-11		0.0414	-2.51e-11	-2.45e-11	-2.71e-11
	0.04145	-2.61e-11	-2.78e-11	-2.7e-11	-2.76e-11	-2.37e-11	-2.64e-11	-1.86e-11	-2.16e-11	-2.4e-11	-2.76e-11	-2.45e-11	-2.18e-11	-2.4e-11		0.04145	-2.85e-10	-2.78e-10	-2.55e-10	-2.6e-10	-2.92e-10	-2.96e-10	-2.78e-10	-2.81e-10	-3.16e-10	-2.9e-10	-3.12e-10	-3.3e-10	-3.38e-10		0.04145	-2.14e-11	-2.25e-11	-2.9e-11	-2.14e-11	-2.23e-11	-2.43e-11	-2.37e-11	-2.36e-11	-3.01e-11	-2.32e-11	-3e-11	-2.59e-11	-2.5e-11		0.04145	-2.14e-11	-2.25e-11	-2.9e-11
	0.0415	-2.54e-11	-2.84e-11	-2.47e-11	-2.75e-11	-2.56e-11	-2.58e-11	-2.06e-11	-2.11e-11	-2.34e-11	-2.57e-11	-2.22e-11	-2.35e-11	-2.37e-11		0.0415	-2.86e-10	-2.8e-10	-2.55e-10	-2.6e-10	-2.95e-10	-2.96e-10	-2.79e-10	-2.8e-10	-3.14e-10	-2.89e-10	-3.11e-10	-3.26e-10	-3.39e-10		0.0415	-2.23e-11	-2.36e-11	-2.51e-11	-2.51e-11	-2.53e-11	-2.37e-11	-2.47e-11	-2.54e-11	-3.15e-11	-2.73e-11	-3.06e-11	-2.68e-11	-2.08e-11		0.0415	-2.23e-11	-2.36e-11	-2.51e-11
	0.04155	-2.72e-11	-2.79e-11	-2.48e-11	-2.58e-11	-2.83e-11	-2.54e-11	-2.35e-11	-2.2e-11	-2.37e-11	-2.45e-11	-2.29e-11	-2.46e-11	-2.4e-11		0.04155	-2.86e-10	-2.81e-10	-2.54e-10	-2.59e-10	-2.98e-10	-2.93e-10	-2.79e-10	-2.81e-10	-3.11e-10	-2.88e-10	-3.13e-10	-3.25e-10	-3.36e-10		0.04155	-2.28e-11	-2.36e-11	-2.06e-11	-2.64e-11	-2.51e-11	-2.22e-11	-2.57e-11	-2.62e-11	-2.7e-11	-3.03e-11	-2.89e-11	-2.53e-11	-2.18e-11		0.04155	-2.28e-11	-2.36e-11	-2.06e-11
	0.0416	-2.86e-11	-2.73e-11	-2.52e-11	-2.47e-11	-3.06e-11	-2.47e-11	-2.44e-11	-2.5e-11	-2.49e-11	-2.49e-11	-2.29e-11	-2.35e-11	-2.47e-11		0.0416	-2.84e-10	-2.82e-10	-2.54e-10	-2.58e-10	-2.99e-10	-2.93e-10	-2.78e-10	-2.82e-10	-3.06e-10	-2.85e-10	-3.13e-10	-3.28e-10	-3.33e-10		0.0416	-2.17e-11	-2.18e-11	-2.15e-11	-2.29e-11	-2.23e-11	-2.08e-11	-2.51e-11	-2.65e-11	-2.47e-11	-3.03e-11	-2.86e-11	-2.39e-11	-2.51e-11		0.0416	-2.17e-11	-2.18e-11	-2.15e-11
	0.04165	-2.76e-11	-2.61e-11	-2.36e-11	-2.68e-11	-3.12e-11	-2.36e-11	-2.44e-11	-2.68e-11	-2.53e-11	-2.57e-11	-2.19e-11	-2.23e-11	-2.43e-11		0.04165	-2.83e-10	-2.82e-10	-2.53e-10	-2.58e-10	-3e-10	-2.91e-10	-2.76e-10	-2.82e-10	-3.04e-10	-2.83e-10	-3.14e-10	-3.31e-10	-3.31e-10		0.04165	-2.09e-11	-2.4e-11	-2.39e-11	-2.18e-11	-2.06e-11	-1.98e-11	-2.53e-11	-2.47e-11	-2.53e-11	-2.87e-11	-2.7e-11	-2.34e-11	-2.64e-11		0.04165	-2.09e-11	-2.4e-11	-2.39e-11
	0.0417	-2.67e-11	-2.59e-11	-2.4e-11	-2.9e-11	-2.94e-11	-2.34e-11	-2.42e-11	-2.59e-11	-2.34e-11	-2.69e-11	-2.16e-11	-2.2e-11	-2.25e-11		0.0417	-2.82e-10	-2.81e-10	-2.51e-10	-2.57e-10	-3e-10	-2.9e-10	-2.76e-10	-2.81e-10	-3.04e-10	-2.85e-10	-3.16e-10	-3.33e-10	-3.32e-10		0.0417	-2.31e-11	-2.48e-11	-2.57e-11	-2.29e-11	-2.18e-11	-2.08e-11	-2.47e-11	-2.25e-11	-2.56e-11	-2.51e-11	-2.42e-11	-2.34e-11	-2.56e-11		0.0417	-2.31e-11	-2.48e-11	-2.57e-11
	0.04175	-2.59e-11	-2.6e-11	-2.64e-11	-2.76e-11	-2.67e-11	-2.4e-11	-2.25e-11	-2.44e-11	-2.22e-11	-2.69e-11	-2.23e-11	-2.34e-11	-2.33e-11		0.04175	-2.81e-10	-2.79e-10	-2.48e-10	-2.54e-10	-2.96e-10	-2.89e-10	-2.78e-10	-2.8e-10	-3.07e-10	-2.86e-10	-3.16e-10	-3.33e-10	-3.32e-10		0.04175	-2.54e-11	-2.42e-11	-2.73e-11	-2.39e-11	-2.47e-11	-2.31e-11	-2.54e-11	-2.53e-11	-2.53e-11	-2.39e-11	-2.51e-11	-2.34e-11	-2.4e-11		0.04175	-2.54e-11	-2.42e-11	-2.73e-11
	0.0418	-2.61e-11	-2.67e-11	-2.57e-11	-2.56e-11	-2.56e-11	-2.35e-11	-2.19e-11	-2.37e-11	-2.27e-11	-2.39e-11	-2.37e-11	-2.46e-11	-2.45e-11		0.0418	-2.8e-10	-2.78e-10	-2.47e-10	-2.56e-10	-2.93e-10	-2.87e-10	-2.79e-10	-2.8e-10	-3.1e-10	-2.85e-10	-3.17e-10	-3.33e-10	-3.32e-10		0.0418	-2.59e-11	-2.36e-11	-2.64e-11	-2.36e-11	-2.42e-11	-2.32e-11	-2.75e-11	-3.04e-11	-2.39e-11	-2.47e-11	-2.81e-11	-2.56e-11	-2.4e-11		0.0418	-2.59e-11	-2.36e-11	-2.64e-11
	0.04185	-2.61e-11	-2.78e-11	-2.47e-11	-2.48e-11	-2.89e-11	-2.24e-11	-2.38e-11	-2.37e-11	-2.41e-11	-2.27e-11	-2.45e-11	-2.35e-11	-2.48e-11		0.04185	-2.79e-10	-2.79e-10	-2.47e-10	-2.61e-10	-2.94e-10	-2.86e-10	-2.8e-10	-2.8e-10	-3.13e-10	-2.82e-10	-3.18e-10	-3.35e-10	-3.3e-10		0.04185	-2.43e-11	-2.67e-11	-2.45e-11	-2.25e-11	-1.95e-11	-2.45e-11	-3.06e-11	-3.1e-11	-2.42e-11	-2.45e-11	-3.03e-11	-2.84e-11	-2.54e-11		0.04185	-2.43e-11	-2.67e-11	-2.45e-11
	0.0419	-2.62e-11	-2.75e-11	-2.55e-11	-2.44e-11	-3.19e-11	-2.24e-11	-2.52e-11	-2.27e-11	-2.44e-11	-2.36e-11	-2.35e-11	-2.22e-11	-2.54e-11		0.0419	-2.8e-10	-2.79e-10	-2.46e-10	-2.63e-10	-2.94e-10	-2.88e-10	-2.8e-10	-2.79e-10	-3.12e-10	-2.84e-10	-3.19e-10	-3.34e-10	-3.29e-10		0.0419	-2.23e-11	-2.59e-11	-2.53e-11	-2.17e-11	-2.03e-11	-2.64e-11	-2.87e-11	-2.73e-11	-2.47e-11	-2.29e-11	-3.07e-11	-2.64e-11	-2.47e-11		0.0419	-2.23e-11	-2.59e-11	-2.53e-11
	0.04195	-2.57e-11	-2.61e-11	-2.71e-11	-2.56e-11	-3e-11	-2.23e-11	-2.43e-11	-2.2e-11	-2.23e-11	-2.47e-11	-2.26e-11	-2.1e-11	-2.66e-11		0.04195	-2.8e-10	-2.78e-10	-2.47e-10	-2.61e-10	-2.95e-10	-2.87e-10	-2.79e-10	-2.81e-10	-3.13e-10	-2.87e-10	-3.18e-10	-3.34e-10	-3.3e-10		0.04195	-2.11e-11	-2.51e-11	-2.71e-11	-2.11e-11	-2.45e-11	-2.39e-11	-2.45e-11	-2.39e-11	-2.48e-11	-2.14e-11	-2.98e-11	-2.32e-11	-2.65e-11		0.04195	-2.11e-11	-2.51e-11	-2.71e-11
	0.042	-2.56e-11	-2.42e-11	-2.86e-11	-2.69e-11	-2.56e-11	-2.26e-11	-2.47e-11	-2.23e-11	-2.22e-11	-2.62e-11	-2.18e-11	-2.41e-11	-2.76e-11		0.042	-2.8e-10	-2.78e-10	-2.49e-10	-2.61e-10	-2.94e-10	-2.87e-10	-2.78e-10	-2.81e-10	-3.15e-10	-2.9e-10	-3.16e-10	-3.35e-10	-3.31e-10		0.042	-2.29e-11	-2.39e-11	-2.45e-11	-2.09e-11	-2.65e-11	-2.08e-11	-2.26e-11	-2.31e-11	-2.67e-11	-2.4e-11	-2.9e-11	-2.23e-11	-2.53e-11		0.042	-2.29e-11	-2.39e-11	-2.45e-11
	0.04205	-2.69e-11	-2.3e-11	-2.73e-11	-2.73e-11	-2.48e-11	-2.35e-11	-2.47e-11	-2.35e-11	-2.39e-11	-2.62e-11	-2.13e-11	-2.58e-11	-2.88e-11		0.04205	-2.78e-10	-2.8e-10	-2.49e-10	-2.63e-10	-2.95e-10	-2.86e-10	-2.77e-10	-2.78e-10	-3.15e-10	-2.89e-10	-3.14e-10	-3.36e-10	-3.32e-10		0.04205	-2.42e-11	-2.42e-11	-2e-11	-2.22e-11	-2.48e-11	-2.04e-11	-2.32e-11	-2.4e-11	-2.54e-11	-2.87e-11	-2.9e-11	-2.51e-11	-2.32e-11		0.04205	-2.42e-11	-2.42e-11	-2e-11
	0.0421	-2.81e-11	-2.22e-11	-2.49e-11	-2.83e-11	-2.72e-11	-2.42e-11	-2.36e-11	-2.35e-11	-2.47e-11	-2.51e-11	-2.18e-11	-2.34e-11	-2.7e-11		0.0421	-2.74e-10	-2.78e-10	-2.5e-10	-2.65e-10	-2.98e-10	-2.87e-10	-2.79e-10	-2.79e-10	-3.13e-10	-2.85e-10	-3.14e-10	-3.37e-10	-3.33e-10		0.0421	-2.28e-11	-2.34e-11	-2.17e-11	-2.2e-11	-2.37e-11	-2.15e-11	-2.18e-11	-2.25e-11	-2.29e-11	-2.68e-11	-2.93e-11	-2.86e-11	-2.65e-11		0.0421	-2.28e-11	-2.34e-11	-2.17e-11
	0.04215	-2.69e-11	-2.36e-11	-2.44e-11	-2.85e-11	-2.73e-11	-2.53e-11	-2.42e-11	-2.37e-11	-2.47e-11	-2.55e-11	-2.28e-11	-1.94e-11	-2.37e-11		0.04215	-2.72e-10	-2.77e-10	-2.49e-10	-2.65e-10	-2.98e-10	-2.86e-10	-2.8e-10	-2.81e-10	-3.14e-10	-2.84e-10	-3.14e-10	-3.36e-10	-3.34e-10		0.04215	-2.57e-11	-2.22e-11	-2.78e-11	-2.12e-11	-2.37e-11	-2.45e-11	-2.29e-11	-2.18e-11	-2.29e-11	-2.51e-11	-2.51e-11	-2.65e-11	-2.92e-11		0.04215	-2.57e-11	-2.22e-11	-2.78e-11
	0.0422	-2.47e-11	-2.51e-11	-2.61e-11	-2.69e-11	-2.37e-11	-2.55e-11	-2.48e-11	-2.5e-11	-2.37e-11	-2.61e-11	-2.32e-11	-1.84e-11	-2.33e-11		0.0422	-2.75e-10	-2.78e-10	-2.5e-10	-2.66e-10	-2.96e-10	-2.86e-10	-2.8e-10	-2.82e-10	-3.15e-10	-2.86e-10	-3.15e-10	-3.35e-10	-3.31e-10		0.0422	-2.62e-11	-2.29e-11	-3.03e-11	-2.14e-11	-2.42e-11	-2.65e-11	-2.51e-11	-2.28e-11	-2.5e-11	-2.47e-11	-2.39e-11	-2.23e-11	-2.79e-11		0.0422	-2.62e-11	-2.29e-11	-3.03e-11
	0.04225	-2.22e-11	-2.77e-11	-2.75e-11	-2.61e-11	-2.38e-11	-2.51e-11	-2.31e-11	-2.4e-11	-2.43e-11	-2.71e-11	-2.33e-11	-2.09e-11	-2.36e-11		0.04225	-2.77e-10	-2.78e-10	-2.5e-10	-2.66e-10	-2.96e-10	-2.85e-10	-2.78e-10	-2.84e-10	-3.16e-10	-2.88e-10	-3.12e-10	-3.36e-10	-3.3e-10		0.04225	-2.25e-11	-2.45e-11	-2.73e-11	-2.29e-11	-2.39e-11	-2.47e-11	-2.7e-11	-2.31e-11	-2.64e-11	-2.29e-11	-2.76e-11	-2.22e-11	-2.47e-11		0.04225	-2.25e-11	-2.45e-11	-2.73e-11
	0.0423	-2.13e-11	-2.86e-11	-2.51e-11	-2.61e-11	-2.85e-11	-2.48e-11	-2.19e-11	-2.34e-11	-2.39e-11	-2.73e-11	-2.38e-11	-2.38e-11	-2.19e-11		0.0423	-2.76e-10	-2.79e-10	-2.5e-10	-2.66e-10	-2.99e-10	-2.86e-10	-2.81e-10	-2.85e-10	-3.16e-10	-2.87e-10	-3.11e-10	-3.36e-10	-3.32e-10		0.0423	-1.98e-11	-2.47e-11	-2.4e-11	-2.4e-11	-2.17e-11	-2.25e-11	-2.73e-11	-2.29e-11	-2.75e-11	-2.37e-11	-2.84e-11	-2.34e-11	-2.5e-11		0.0423	-1.98e-11	-2.47e-11	-2.4e-11
	0.04235	-2.15e-11	-2.87e-11	-2.29e-11	-2.55e-11	-3.08e-11	-2.28e-11	-2.32e-11	-2.19e-11	-2.26e-11	-2.53e-11	-2.27e-11	-2.65e-11	-2.13e-11		0.04235	-2.74e-10	-2.8e-10	-2.51e-10	-2.63e-10	-3.03e-10	-2.88e-10	-2.84e-10	-2.83e-10	-3.16e-10	-2.85e-10	-3.13e-10	-3.35e-10	-3.34e-10		0.04235	-2.08e-11	-2.39e-11	-2.48e-11	-2.12e-11	-2.22e-11	-2.29e-11	-2.73e-11	-2.43e-11	-2.73e-11	-2.64e-11	-2.75e-11	-2.34e-11	-2.62e-11		0.04235	-2.08e-11	-2.39e-11	-2.48e-11
	0.0424	-2.33e-11	-2.82e-11	-2.33e-11	-2.74e-11	-3e-11	-2.23e-11	-2.27e-11	-2.14e-11	-2.1e-11	-2.29e-11	-2.34e-11	-2.63e-11	-2.36e-11		0.0424	-2.73e-10	-2.79e-10	-2.51e-10	-2.58e-10	-3.07e-10	-2.88e-10	-2.84e-10	-2.82e-10	-3.14e-10	-2.84e-10	-3.1e-10	-3.35e-10	-3.34e-10		0.0424	-2.2e-11	-2.48e-11	-2.64e-11	-1.95e-11	-2.34e-11	-2.45e-11	-2.5e-11	-2.57e-11	-2.59e-11	-2.96e-11	-2.78e-11	-2.37e-11	-2.57e-11		0.0424	-2.2e-11	-2.48e-11	-2.64e-11
	0.04245	-2.4e-11	-2.87e-11	-2.42e-11	-2.91e-11	-2.73e-11	-2.26e-11	-2.21e-11	-2.06e-11	-2e-11	-2.33e-11	-2.43e-11	-2.56e-11	-2.51e-11		0.04245	-2.72e-10	-2.77e-10	-2.49e-10	-2.59e-10	-3.1e-10	-2.86e-10	-2.83e-10	-2.81e-10	-3.1e-10	-2.83e-10	-3.1e-10	-3.38e-10	-3.33e-10		0.04245	-2.18e-11	-2.37e-11	-2.45e-11	-1.98e-11	-2.32e-11	-2.37e-11	-2.32e-11	-2.56e-11	-2.51e-11	-3.04e-11	-2.73e-11	-2.4e-11	-2.62e-11		0.04245	-2.18e-11	-2.37e-11	-2.45e-11
	0.0425	-2.58e-11	-2.7e-11	-2.48e-11	-2.73e-11	-2.61e-11	-2.23e-11	-2.21e-11	-2.05e-11	-2.05e-11	-2.63e-11	-2.41e-11	-2.47e-11	-2.51e-11		0.0425	-2.73e-10	-2.76e-10	-2.49e-10	-2.6e-10	-3.11e-10	-2.82e-10	-2.8e-10	-2.79e-10	-3.13e-10	-2.82e-10	-3.12e-10	-3.38e-10	-3.33e-10		0.0425	-2.23e-11	-2.26e-11	-2.03e-11	-2.14e-11	-2.31e-11	-2.14e-11	-2.43e-11	-2.48e-11	-2.51e-11	-2.96e-11	-2.7e-11	-2.57e-11	-2.65e-11		0.0425	-2.23e-11	-2.26e-11	-2.03e-11
	0.04255	-2.7e-11	-2.43e-11	-2.52e-11	-2.53e-11	-2.39e-11	-2.27e-11	-2.27e-11	-2.15e-11	-2.04e-11	-2.81e-11	-2.35e-11	-2.42e-11	-2.42e-11		0.04255	-2.76e-10	-2.77e-10	-2.49e-10	-2.61e-10	-3.08e-10	-2.8e-10	-2.78e-10	-2.78e-10	-3.16e-10	-2.82e-10	-3.11e-10	-3.36e-10	-3.33e-10		0.04255	-2.23e-11	-2.32e-11	-2.26e-11	-2.15e-11	-2.43e-11	-2.32e-11	-2.48e-11	-2.32e-11	-2.64e-11	-2.71e-11	-2.75e-11	-2.81e-11	-2.71e-11		0.04255	-2.23e-11	-2.32e-11	-2.26e-11
	0.0426	-2.76e-11	-2.35e-11	-2.64e-11	-2.42e-11	-2.3e-11	-2.44e-11	-2.25e-11	-2.28e-11	-2.32e-11	-2.72e-11	-2.35e-11	-2.47e-11	-2.19e-11		0.0426	-2.76e-10	-2.81e-10	-2.51e-10	-2.6e-10	-3.05e-10	-2.82e-10	-2.8e-10	-2.78e-10	-3.17e-10	-2.85e-10	-3.11e-10	-3.34e-10	-3.33e-10		0.0426	-2.45e-11	-2.37e-11	-2.64e-11	-2.12e-11	-2.29e-11	-2.71e-11	-2.67e-11	-2.4e-11	-2.64e-11	-2.42e-11	-2.73e-11	-2.75e-11	-2.89e-11		0.0426	-2.45e-11	-2.37e-11	-2.64e-11
	0.04265	-2.62e-11	-2.49e-11	-2.77e-11	-2.38e-11	-2.46e-11	-2.56e-11	-2.18e-11	-2.22e-11	-2.44e-11	-2.49e-11	-2.24e-11	-2.46e-11	-2.16e-11		0.04265	-2.76e-10	-2.85e-10	-2.52e-10	-2.61e-10	-3.04e-10	-2.84e-10	-2.79e-10	-2.78e-10	-3.17e-10	-2.86e-10	-3.14e-10	-3.33e-10	-3.3e-10		0.04265	-2.59e-11	-2.5e-11	-2.78e-11	-2.22e-11	-2.29e-11	-2.62e-11	-2.89e-11	-2.43e-11	-2.48e-11	-2.4e-11	-2.92e-11	-2.37e-11	-2.87e-11		0.04265	-2.59e-11	-2.5e-11	-2.78e-11
	0.0427	-2.58e-11	-2.68e-11	-2.74e-11	-2.47e-11	-2.5e-11	-2.53e-11	-2.42e-11	-2.36e-11	-2.41e-11	-2.34e-11	-1.98e-11	-2.46e-11	-2.38e-11		0.0427	-2.76e-10	-2.84e-10	-2.54e-10	-2.59e-10	-3.05e-10	-2.86e-10	-2.77e-10	-2.81e-10	-3.15e-10	-2.85e-10	-3.16e-10	-3.34e-10	-3.29e-10		0.0427	-2.5e-11	-2.54e-11	-2.59e-11	-2.48e-11	-2.25e-11	-2.09e-11	-2.75e-11	-2.54e-11	-2.31e-11	-2.67e-11	-2.81e-11	-2.23e-11	-2.53e-11		0.0427	-2.5e-11	-2.54e-11	-2.59e-11
	0.04275	-2.47e-11	-2.71e-11	-2.48e-11	-2.62e-11	-2.64e-11	-2.48e-11	-2.7e-11	-2.6e-11	-2.46e-11	-2.31e-11	-1.97e-11	-2.55e-11	-2.54e-11		0.04275	-2.75e-10	-2.84e-10	-2.53e-10	-2.59e-10	-3.07e-10	-2.86e-10	-2.77e-10	-2.85e-10	-3.13e-10	-2.86e-10	-3.19e-10	-3.34e-10	-3.31e-10		0.04275	-2.32e-11	-2.48e-11	-2.4e-11	-2.56e-11	-2.17e-11	-1.62e-11	-2.45e-11	-2.89e-11	-2.23e-11	-2.67e-11	-2.7e-11	-2.68e-11	-2.54e-11		0.04275	-2.32e-11	-2.48e-11	-2.4e-11
	0.0428	-2.32e-11	-2.75e-11	-2.37e-11	-2.65e-11	-2.81e-11	-2.41e-11	-2.63e-11	-2.58e-11	-2.36e-11	-2.29e-11	-2.1e-11	-2.64e-11	-2.6e-11		0.0428	-2.76e-10	-2.84e-10	-2.51e-10	-2.59e-10	-3.05e-10	-2.86e-10	-2.79e-10	-2.85e-10	-3.14e-10	-2.88e-10	-3.21e-10	-3.34e-10	-3.3e-10		0.0428	-2.37e-11	-2.18e-11	-2.15e-11	-2.45e-11	-2.31e-11	-1.78e-11	-2.43e-11	-3.21e-11	-2.42e-11	-2.62e-11	-2.62e-11	-2.68e-11	-2.51e-11		0.0428	-2.37e-11	-2.18e-11	-2.15e-11
	0.04285	-2.45e-11	-2.78e-11	-2.47e-11	-2.5e-11	-2.91e-11	-2.18e-11	-2.5e-11	-2.38e-11	-2.21e-11	-2.18e-11	-2.18e-11	-2.56e-11	-2.47e-11		0.04285	-2.79e-10	-2.86e-10	-2.51e-10	-2.58e-10	-3.04e-10	-2.88e-10	-2.81e-10	-2.83e-10	-3.15e-10	-2.86e-10	-3.2e-10	-3.33e-10	-3.29e-10		0.04285	-2.45e-11	-2.22e-11	-2.28e-11	-2.22e-11	-2.34e-11	-2.22e-11	-2.57e-11	-2.93e-11	-2.65e-11	-2.67e-11	-2.76e-11	-2.51e-11	-2.43e-11		0.04285	-2.45e-11	-2.22e-11	-2.28e-11
	0.0429	-2.8e-11	-2.64e-11	-2.67e-11	-2.42e-11	-2.92e-11	-2.06e-11	-2.4e-11	-2.4e-11	-2.23e-11	-2.06e-11	-2.38e-11	-2.57e-11	-2.31e-11		0.0429	-2.79e-10	-2.85e-10	-2.51e-10	-2.58e-10	-3.03e-10	-2.89e-10	-2.78e-10	-2.84e-10	-3.16e-10	-2.83e-10	-3.18e-10	-3.34e-10	-3.25e-10		0.0429	-2.25e-11	-2.47e-11	-2.56e-11	-2.09e-11	-2.15e-11	-2.29e-11	-2.62e-11	-2.39e-11	-2.56e-11	-2.65e-11	-2.89e-11	-2.36e-11	-2.45e-11		0.0429	-2.25e-11	-2.47e-11	-2.56e-11
	0.04295	-2.89e-11	-2.51e-11	-2.84e-11	-2.61e-11	-2.86e-11	-2.2e-11	-2.35e-11	-2.56e-11	-2.29e-11	-2.15e-11	-2.53e-11	-2.47e-11	-2.35e-11		0.04295	-2.79e-10	-2.84e-10	-2.5e-10	-2.59e-10	-3.04e-10	-2.88e-10	-2.78e-10	-2.84e-10	-3.15e-10	-2.81e-10	-3.19e-10	-3.34e-10	-3.27e-10		0.04295	-2.36e-11	-2.56e-11	-2.68e-11	-2.25e-11	-1.95e-11	-2.09e-11	-2.81e-11	-1.93e-11	-2.34e-11	-2.62e-11	-2.82e-11	-2.34e-11	-2.76e-11		0.04295	-2.36e-11	-2.56e-11	-2.68e-11
	0.043	-2.78e-11	-2.42e-11	-2.86e-11	-2.8e-11	-2.67e-11	-2.32e-11	-2.31e-11	-2.47e-11	-2.27e-11	-2.53e-11	-2.59e-11	-2.3e-11	-2.32e-11		0.043	-2.75e-10	-2.86e-10	-2.5e-10	-2.61e-10	-3.04e-10	-2.85e-10	-2.79e-10	-2.82e-10	-3.13e-10	-2.81e-10	-3.19e-10	-3.31e-10	-3.32e-10		0.043	-2.5e-11	-2.62e-11	-2.53e-11	-2.4e-11	-2.18e-11	-1.92e-11	-2.75e-11	-1.97e-11	-2.43e-11	-2.73e-11	-2.78e-11	-2.34e-11	-2.98e-11		0.043	-2.5e-11	-2.62e-11	-2.53e-11
	0.04305	-2.63e-11	-2.42e-11	-2.79e-11	-2.77e-11	-2.58e-11	-2.51e-11	-2.29e-11	-2.39e-11	-2.24e-11	-2.68e-11	-2.54e-11	-2.45e-11	-2.24e-11		0.04305	-2.7e-10	-2.86e-10	-2.5e-10	-2.59e-10	-3.07e-10	-2.85e-10	-2.78e-10	-2.81e-10	-3.12e-10	-2.81e-10	-3.19e-10	-3.29e-10	-3.33e-10		0.04305	-2.5e-11	-2.73e-11	-2.4e-11	-2.2e-11	-2.57e-11	-2.28e-11	-2.59e-11	-2.43e-11	-2.67e-11	-2.7e-11	-2.57e-11	-2.56e-11	-2.79e-11		0.04305	-2.5e-11	-2.73e-11	-2.4e-11
	0.0431	-2.68e-11	-2.44e-11	-2.71e-11	-2.68e-11	-2.64e-11	-2.63e-11	-2.38e-11	-2.41e-11	-2.29e-11	-2.43e-11	-2.6e-11	-2.52e-11	-2.32e-11		0.0431	-2.68e-10	-2.86e-10	-2.49e-10	-2.59e-10	-3.09e-10	-2.87e-10	-2.8e-10	-2.82e-10	-3.13e-10	-2.81e-10	-3.2e-10	-3.29e-10	-3.33e-10		0.0431	-2.48e-11	-2.54e-11	-2.26e-11	-2.29e-11	-2.53e-11	-2.54e-11	-2.53e-11	-2.79e-11	-2.76e-11	-2.62e-11	-2.31e-11	-2.62e-11	-2.59e-11		0.0431	-2.48e-11	-2.54e-11	-2.26e-11
	0.04315	-2.91e-11	-2.57e-11	-2.71e-11	-2.65e-11	-2.63e-11	-2.65e-11	-2.61e-11	-2.42e-11	-2.36e-11	-2.31e-11	-2.7e-11	-2.51e-11	-2.29e-11		0.04315	-2.71e-10	-2.84e-10	-2.48e-10	-2.57e-10	-3.06e-10	-2.89e-10	-2.84e-10	-2.86e-10	-3.16e-10	-2.82e-10	-3.24e-10	-3.31e-10	-3.34e-10		0.04315	-2.48e-11	-2.48e-11	-2.4e-11	-2.42e-11	-2.36e-11	-2.59e-11	-2.64e-11	-2.82e-11	-2.7e-11	-2.7e-11	-2.22e-11	-2.7e-11	-2.73e-11		0.04315	-2.48e-11	-2.48e-11	-2.4e-11
	0.0432	-2.83e-11	-2.6e-11	-2.65e-11	-2.58e-11	-2.47e-11	-2.6e-11	-2.8e-11	-2.35e-11	-2.49e-11	-2.37e-11	-2.53e-11	-2.48e-11	-2.17e-11		0.0432	-2.75e-10	-2.83e-10	-2.48e-10	-2.55e-10	-3.05e-10	-2.9e-10	-2.86e-10	-2.89e-10	-3.18e-10	-2.86e-10	-3.25e-10	-3.3e-10	-3.35e-10		0.0432	-2.54e-11	-2.5e-11	-2.47e-11	-2.29e-11	-2.17e-11	-2.56e-11	-2.59e-11	-2.65e-11	-2.67e-11	-2.68e-11	-2.37e-11	-2.68e-11	-2.79e-11		0.0432	-2.54e-11	-2.5e-11	-2.47e-11
	0.04325	-2.71e-11	-2.57e-11	-2.54e-11	-2.5e-11	-2.54e-11	-2.54e-11	-2.7e-11	-2.35e-11	-2.53e-11	-2.49e-11	-2.44e-11	-2.26e-11	-2.27e-11		0.04325	-2.76e-10	-2.8e-10	-2.47e-10	-2.6e-10	-3.04e-10	-2.9e-10	-2.85e-10	-2.9e-10	-3.18e-10	-2.87e-10	-3.24e-10	-3.27e-10	-3.35e-10		0.04325	-2.29e-11	-2.47e-11	-2.45e-11	-2.17e-11	-2.18e-11	-2.47e-11	-2.62e-11	-2.32e-11	-2.67e-11	-2.56e-11	-2.67e-11	-2.53e-11	-2.71e-11		0.04325	-2.29e-11	-2.47e-11	-2.45e-11
	0.0433	-2.54e-11	-2.55e-11	-2.62e-11	-2.52e-11	-2.66e-11	-2.48e-11	-2.47e-11	-2.42e-11	-2.56e-11	-2.56e-11	-2.52e-11	-2.18e-11	-2.33e-11		0.0433	-2.76e-10	-2.79e-10	-2.47e-10	-2.61e-10	-3.03e-10	-2.89e-10	-2.84e-10	-2.89e-10	-3.17e-10	-2.85e-10	-3.25e-10	-3.25e-10	-3.35e-10		0.0433	-2.15e-11	-2.5e-11	-2.34e-11	-2.15e-11	-2.22e-11	-2.42e-11	-2.5e-11	-2.17e-11	-2.54e-11	-2.43e-11	-2.71e-11	-2.09e-11	-2.61e-11		0.0433	-2.15e-11	-2.5e-11	-2.34e-11
	0.04335	-2.32e-11	-2.42e-11	-2.75e-11	-2.47e-11	-2.81e-11	-2.22e-11	-2.22e-11	-2.43e-11	-2.56e-11	-2.43e-11	-2.55e-11	-2.36e-11	-2.27e-11		0.04335	-2.74e-10	-2.81e-10	-2.45e-10	-2.61e-10	-3.04e-10	-2.86e-10	-2.86e-10	-2.88e-10	-3.16e-10	-2.81e-10	-3.25e-10	-3.28e-10	-3.34e-10		0.04335	-2.28e-11	-2.64e-11	-1.97e-11	-2.14e-11	-2.34e-11	-2.43e-11	-2.36e-11	-2.34e-11	-2.37e-11	-2.25e-11	-2.79e-11	-1.98e-11	-2.65e-11		0.04335	-2.28e-11	-2.64e-11	-1.97e-11
	0.0434	-2.42e-11	-2.41e-11	-2.67e-11	-2.41e-11	-2.92e-11	-2.15e-11	-2.19e-11	-2.42e-11	-2.55e-11	-2.41e-11	-2.44e-11	-2.45e-11	-2.35e-11		0.0434	-2.74e-10	-2.81e-10	-2.48e-10	-2.6e-10	-3.05e-10	-2.86e-10	-2.89e-10	-2.85e-10	-3.17e-10	-2.83e-10	-3.24e-10	-3.3e-10	-3.34e-10		0.0434	-2.15e-11	-2.54e-11	-1.89e-11	-2.08e-11	-2.43e-11	-2.43e-11	-2.37e-11	-2.75e-11	-2.29e-11	-2.11e-11	-2.95e-11	-2.36e-11	-2.76e-11		0.0434	-2.15e-11	-2.54e-11	-1.89e-11
	0.04345	-2.41e-11	-2.45e-11	-2.62e-11	-2.56e-11	-2.81e-11	-2.42e-11	-2.18e-11	-2.43e-11	-2.34e-11	-2.47e-11	-2.5e-11	-2.37e-11	-2.48e-11		0.04345	-2.71e-10	-2.78e-10	-2.51e-10	-2.59e-10	-3.05e-10	-2.87e-10	-2.87e-10	-2.84e-10	-3.21e-10	-2.86e-10	-3.23e-10	-3.31e-10	-3.38e-10		0.04345	-2.14e-11	-2.28e-11	-2.36e-11	-2.26e-11	-2.36e-11	-2.4e-11	-2.43e-11	-2.89e-11	-2.54e-11	-2.28e-11	-2.92e-11	-2.7e-11	-2.76e-11		0.04345	-2.14e-11	-2.28e-11	-2.36e-11
	0.0435	-2.36e-11	-2.5e-11	-2.75e-11	-2.82e-11	-2.64e-11	-2.66e-11	-2.1e-11	-2.45e-11	-2.09e-11	-2.38e-11	-2.67e-11	-2.44e-11	-2.55e-11		0.0435	-2.7e-10	-2.77e-10	-2.49e-10	-2.57e-10	-3.03e-10	-2.9e-10	-2.86e-10	-2.87e-10	-3.19e-10	-2.9e-10	-3.22e-10	-3.32e-10	-3.38e-10		0.0435	-2.26e-11	-2.26e-11	-2.73e-11	-2.22e-11	-2.31e-11	-2.65e-11	-2.31e-11	-2.39e-11	-2.78e-11	-2.54e-11	-2.71e-11	-2.89e-11	-2.78e-11		0.0435	-2.26e-11	-2.26e-11	-2.73e-11
	0.04355	-2.33e-11	-2.64e-11	-2.61e-11	-2.81e-11	-2.46e-11	-2.5e-11	-2.07e-11	-2.39e-11	-2.14e-11	-2.37e-11	-2.66e-11	-2.55e-11	-2.6e-11		0.04355	-2.68e-10	-2.77e-10	-2.44e-10	-2.56e-10	-3.04e-10	-2.92e-10	-2.84e-10	-2.9e-10	-3.15e-10	-2.91e-10	-3.19e-10	-3.31e-10	-3.38e-10		0.04355	-2.4e-11	-2.4e-11	-2.78e-11	-2.03e-11	-2.28e-11	-2.57e-11	-2.48e-11	-2.28e-11	-2.78e-11	-2.57e-11	-2.73e-11	-2.75e-11	-2.68e-11		0.04355	-2.4e-11	-2.4e-11	-2.78e-11
	0.0436	-2.46e-11	-2.85e-11	-2.55e-11	-2.47e-11	-2.53e-11	-2.34e-11	-2.28e-11	-2.31e-11	-2.23e-11	-2.45e-11	-2.59e-11	-2.58e-11	-2.56e-11		0.0436	-2.66e-10	-2.76e-10	-2.42e-10	-2.59e-10	-3.05e-10	-2.94e-10	-2.82e-10	-2.89e-10	-3.15e-10	-2.88e-10	-3.17e-10	-3.28e-10	-3.39e-10		0.0436	-2.36e-11	-2.51e-11	-2.56e-11	-1.98e-11	-2.25e-11	-2.31e-11	-2.64e-11	-2.5e-11	-2.78e-11	-2.47e-11	-2.78e-11	-2.37e-11	-2.47e-11		0.0436	-2.36e-11	-2.51e-11	-2.56e-11
	0.04365	-2.5e-11	-2.9e-11	-2.66e-11	-2.33e-11	-2.77e-11	-2.21e-11	-2.45e-11	-2.31e-11	-2.24e-11	-2.49e-11	-2.55e-11	-2.53e-11	-2.37e-11		0.04365	-2.66e-10	-2.75e-10	-2.42e-10	-2.59e-10	-3.04e-10	-2.92e-10	-2.82e-10	-2.89e-10	-3.17e-10	-2.87e-10	-3.17e-10	-3.25e-10	-3.4e-10		0.04365	-2.17e-11	-2.56e-11	-2.47e-11	-2.06e-11	-2.43e-11	-2.29e-11	-2.59e-11	-2.71e-11	-2.43e-11	-2.26e-11	-2.76e-11	-2.45e-11	-2.48e-11		0.04365	-2.17e-11	-2.56e-11	-2.47e-11
	0.0437	-2.52e-11	-2.9e-11	-2.61e-11	-2.39e-11	-2.97e-11	-2.25e-11	-2.45e-11	-2.31e-11	-2.2e-11	-2.55e-11	-2.4e-11	-2.37e-11	-2.29e-11		0.0437	-2.67e-10	-2.73e-10	-2.44e-10	-2.6e-10	-3.05e-10	-2.91e-10	-2.84e-10	-2.86e-10	-3.17e-10	-2.86e-10	-3.18e-10	-3.23e-10	-3.38e-10		0.0437	-2.18e-11	-2.54e-11	-2.45e-11	-2.36e-11	-2.48e-11	-2.43e-11	-2.51e-11	-2.84e-11	-2.25e-11	-2.26e-11	-3e-11	-2.82e-11	-2.56e-11		0.0437	-2.18e-11	-2.54e-11	-2.45e-11
	0.04375	-2.7e-11	-2.74e-11	-2.45e-11	-2.5e-11	-2.98e-11	-2.28e-11	-2.45e-11	-2.27e-11	-2.35e-11	-2.66e-11	-2.22e-11	-2.27e-11	-2.42e-11		0.04375	-2.64e-10	-2.68e-10	-2.46e-10	-2.62e-10	-3.04e-10	-2.89e-10	-2.85e-10	-2.84e-10	-3.15e-10	-2.89e-10	-3.19e-10	-3.21e-10	-3.35e-10		0.04375	-2.53e-11	-2.59e-11	-2.61e-11	-2.48e-11	-2.4e-11	-2.29e-11	-2.64e-11	-2.76e-11	-2.62e-11	-2.31e-11	-3.1e-11	-2.84e-11	-2.76e-11		0.04375	-2.53e-11	-2.59e-11	-2.61e-11
	0.0438	-2.67e-11	-2.5e-11	-2.47e-11	-2.55e-11	-2.83e-11	-2.24e-11	-2.36e-11	-2.42e-11	-2.47e-11	-2.76e-11	-2.17e-11	-2.37e-11	-2.31e-11		0.0438	-2.6e-10	-2.66e-10	-2.49e-10	-2.61e-10	-3.03e-10	-2.88e-10	-2.84e-10	-2.83e-10	-3.15e-10	-2.88e-10	-3.2e-10	-3.21e-10	-3.33e-10		0.0438	-2.81e-11	-2.5e-11	-2.54e-11	-2.29e-11	-2.43e-11	-1.93e-11	-2.87e-11	-2.56e-11	-2.7e-11	-2.62e-11	-2.76e-11	-2.67e-11	-2.87e-11		0.0438	-2.81e-11	-2.5e-11	-2.54e-11
	0.04385	-2.31e-11	-2.28e-11	-2.54e-11	-2.44e-11	-2.6e-11	-2.3e-11	-2.23e-11	-2.33e-11	-2.38e-11	-2.6e-11	-2.21e-11	-2.53e-11	-2.04e-11		0.04385	-2.59e-10	-2.66e-10	-2.52e-10	-2.59e-10	-3.03e-10	-2.9e-10	-2.83e-10	-2.83e-10	-3.16e-10	-2.84e-10	-3.22e-10	-3.2e-10	-3.32e-10		0.04385	-2.71e-11	-2.36e-11	-2.26e-11	-2.23e-11	-2.2e-11	-1.95e-11	-2.9e-11	-2.67e-11	-2.57e-11	-2.75e-11	-2.34e-11	-2.47e-11	-2.65e-11		0.04385	-2.71e-11	-2.36e-11	-2.26e-11
	0.0439	-2.01e-11	-2.32e-11	-2.64e-11	-2.4e-11	-2.53e-11	-2.45e-11	-2.21e-11	-2.33e-11	-2.29e-11	-2.34e-11	-2.21e-11	-2.51e-11	-2.01e-11		0.0439	-2.59e-10	-2.65e-10	-2.55e-10	-2.57e-10	-3.02e-10	-2.91e-10	-2.84e-10	-2.84e-10	-3.17e-10	-2.78e-10	-3.21e-10	-3.22e-10	-3.3e-10		0.0439	-2.34e-11	-2.22e-11	-2.06e-11	-2.18e-11	-1.86e-11	-2.25e-11	-2.43e-11	-2.47e-11	-2.75e-11	-2.56e-11	-2.4e-11	-2.65e-11	-2.51e-11		0.0439	-2.34e-11	-2.22e-11	-2.06e-11
	0.04395	-2.11e-11	-2.56e-11	-2.73e-11	-2.45e-11	-2.6e-11	-2.59e-11	-2.23e-11	-2.43e-11	-2.37e-11	-2.36e-11	-2.25e-11	-2.46e-11	-2.28e-11		0.04395	-2.61e-10	-2.65e-10	-2.54e-10	-2.56e-10	-3.01e-10	-2.9e-10	-2.86e-10	-2.83e-10	-3.18e-10	-2.79e-10	-3.21e-10	-3.2e-10	-3.31e-10		0.04395	-2.34e-11	-2.39e-11	-2.31e-11	-2.25e-11	-2.09e-11	-2.31e-11	-2e-11	-2.34e-11	-2.78e-11	-2.73e-11	-2.62e-11	-2.78e-11	-2.61e-11		0.04395	-2.34e-11	-2.39e-11	-2.31e-11
	0.044	-2.35e-11	-2.58e-11	-2.76e-11	-2.42e-11	-2.53e-11	-2.66e-11	-2.29e-11	-2.42e-11	-2.42e-11	-2.53e-11	-2.17e-11	-2.59e-11	-2.5e-11		0.044	-2.62e-10	-2.67e-10	-2.52e-10	-2.57e-10	-3.01e-10	-2.91e-10	-2.86e-10	-2.82e-10	-3.18e-10	-2.83e-10	-3.22e-10	-3.2e-10	-3.3e-10		0.044	-2.18e-11	-2.43e-11	-2.56e-11	-2.42e-11	-2.43e-11	-2.26e-11	-2.22e-11	-2.64e-11	-2.71e-11	-2.68e-11	-2.84e-11	-2.93e-11	-2.7e-11		0.044	-2.18e-11	-2.43e-11	-2.56e-11
[truncated: 11,119 more rows]
[truncated: 10 more columns]
