# Supplementary material for: KCNA2 variants cause dilated cardiomyopathy, obesity and sleep apnea through RAC-ERK pathway
Source: EMBO Mol Med. 2026 Feb 24;18(4):1134–49. doi: 10.1038/s44321-026-00391-y (PMC13083917; doi:10.1038/s44321-026-00391-y)
Supplement: Supplementary file 3 — Source data Fig. 2 [file 44321_2026_391_MOESM3_ESM.zip › Figure 2/2B/Figure_2_B.xlsx]

## Sheet: Figure 2b
Figure 2 b
	WT	T184K	R189W	Vector	(A)	WT	T184K	R189W	Vector	(nA)
	3.9e-09	3.97e-10	9.95e-11	4.55e-10		3.9	0.397	0.0995	0.455
	3.55e-09	4.55e-11	1.73e-10	3.3e-10		3.55	0.0455	0.173	0.33
	4.19e-09	2.9e-10	1.68e-10	2.4e-10		4.19	0.29	0.168	0.24
	3.07e-09	1.18e-10	1.7e-10	2.7e-10		3.07	0.118	0.17	0.27
	2.79e-09	1.66e-10	1.57e-10	2.96e-10		2.79	0.166	0.157	0.296
	3.45e-09	1.69e-10	3e-10	2.53e-10		3.45	0.169	0.3	0.253
	6.2e-09	2e-10	1.69e-10			6.2	0.2	0.169
	4.85e-09	1.8e-10	1.35e-10			4.85	0.18	0.135
	4.3e-09	1.87e-10	2.49e-10			4.3	0.187	0.249
	6.12e-09	3.12e-10				6.12	0.312
		1.81e-10					0.181
		2.13e-10					0.213
		4.14e-10					0.414
		3.2e-10					0.32
		2.04e-10					0.204
		2.18e-10					0.218
