# Supplementary material for: KCNA2 variants cause dilated cardiomyopathy, obesity and sleep apnea through RAC-ERK pathway
Source: EMBO Mol Med. 2026 Feb 24;18(4):1134–49. doi: 10.1038/s44321-026-00391-y (PMC13083917; doi:10.1038/s44321-026-00391-y)
Supplement: Supplementary file 3 — Source data Fig. 2 [file 44321_2026_391_MOESM3_ESM.zip › Figure 2/2F/Fig_2_F.xlsx]

## Sheet: Sheet1
		WT	WT	WT	T184K	T184K	T184K	R189W	R189W	R189W
	Kv1.2	3115	2361	2860	7228	5445	4225	7232	4689	3218
	Kv1.2+HA	4555	3361	4206	121	333	239	209	313	240
	sum	7670	5722	7066	7349	5778	4464	7441	5002	3458
	% Kv1.2+HA	59.3872	58.7382	59.5245	1.64648	5.76324	5.35394	2.80876	6.2575	6.94043
	Percentage normalized to WT	99.7694	98.6791	100	2.76606	9.68213	8.99452	4.71867	10.5125	11.6598
		WT	T184K	R189W
		100	2.76606	4.71867
		98.6791	9.68213	10.5125
		99.7694	8.99452	11.6598
