# Supplementary material for: KCNA2 variants cause dilated cardiomyopathy, obesity and sleep apnea through RAC-ERK pathway
Source: EMBO Mol Med. 2026 Feb 24;18(4):1134–49. doi: 10.1038/s44321-026-00391-y (PMC13083917; doi:10.1038/s44321-026-00391-y)
Supplement: Supplementary file 4 — Source data Fig. 3 [file 44321_2026_391_MOESM4_ESM.zip]

Archive with 23 entries (10 files):
- Figure 3/
- Figure 3/3A/
- Figure 3/3A/Cardiomyocytes/
- Figure 3/3A/Cardiomyocytes/T184K/
- Figure 3/3A/Cardiomyocytes/T184K/T184K.tif (RGB).tif
- Figure 3/3A/Cardiomyocytes/T184K_Treated/
- Figure 3/3A/Cardiomyocytes/T184K_Treated/T184K_Treated.tif (RGB).tif
- Figure 3/3A/Cardiomyocytes/WT/
- Figure 3/3A/Cardiomyocytes/WT/WT.tif (RGB).tif
- Figure 3/3A/Figure_3_A.xlsx
- Figure 3/3A/Sarcomere/
- Figure 3/3A/Sarcomere/T184K/
- Figure 3/3A/Sarcomere/T184K/Composite _T184K_sarcomere .tif (RGB).tif
- Figure 3/3A/Sarcomere/T184K_T/
- Figure 3/3A/Sarcomere/T184K_T/Composite T184K_treated_sarcomere.tif (RGB).tif
- Figure 3/3A/Sarcomere/WT/
- Figure 3/3A/Sarcomere/WT/Composite_WT_sarcomere .tif (RGB).tif
- Figure 3/3B/
- Figure 3/3B/Figure_3_B.xlsx
- Figure 3/3F/
- Figure 3/3F/RAC1 activity full blot.tif
- Figure 3/3G/
- Figure 3/3G/ERK full blot.tif
