# Supplementary material for: KCNA2 variants cause dilated cardiomyopathy, obesity and sleep apnea through RAC-ERK pathway
Source: EMBO Mol Med. 2026 Feb 24;18(4):1134–49. doi: 10.1038/s44321-026-00391-y (PMC13083917; doi:10.1038/s44321-026-00391-y)
Supplement: Supplementary file 4 — Source data Fig. 3 [file 44321_2026_391_MOESM4_ESM.zip › Figure 3/3A/Figure_3_A.xlsx]

## Sheet: Sheet1
		(No of cells with disordered sarcomere out of total no of cells)			Percentage	Organized	Disorganized
	WT_untreated	1 out of 20			WT_untreated	95	5
	T184K_untreated	16 out of 20			T184K_untreated	20	80
	T184K_Treated	3 out of 20			T184K_Treated	85	15
