# Supplementary material for: KCNA2 variants cause dilated cardiomyopathy, obesity and sleep apnea through RAC-ERK pathway
Source: EMBO Mol Med. 2026 Feb 24;18(4):1134–49. doi: 10.1038/s44321-026-00391-y (PMC13083917; doi:10.1038/s44321-026-00391-y)
Supplement: Supplementary file 4 — Source data Fig. 3 [file 44321_2026_391_MOESM4_ESM.zip › Figure 3/3B/Figure_3_B.xlsx]

## Sheet: Sheet1
									Figure 3 B
										WT						T184K						T184K treated
										RNU6-1 CT		Avg CT				RNU6-1 CT	Avg CT					RNU6-1 CT	Avg CT
										17.687		17.5192				19.0266	19.3799					19.642	19.6763
										17.3814						19.67						19.542
										17.4891						19.443						19.845
													WT
									NPPA	CT			avg dct	ddct	FC	CT	dct		ddct ( T184K dct-avgWT dct)		FC (2^-ddct)	CT	dCT		ddct ( treated T184K dct-avgWT dct)	FC (2^-ddct)
										26.032		8.51284	8.71651	0	1	27.2436	7.8638		-0.85271		1.80589	28.1636	8.48728		-0.229232	1.17221
										26.44		8.92084		0	1	27.3327	7.95287		-0.76364		1.69777	28.4286	8.75232		0.0358123	0.975482
										26.235		8.71584		0	1	27.2435	7.86367		-0.85284		1.80605	28.5268	8.85052		0.134007	0.911297
									ACTA1
										24.0423		6.52314	6.69725	0	1	24.0466	4.66677		-2.03048		4.08541	26.4642	6.78789		0.0906393	0.939106
										24.6234		7.10424		0	1	24.6311	5.25125		-1.446		2.72452	26.0235	6.34716		-0.350091	1.27464
										23.9835		6.46436		0	1	24.2701	4.8902		-1.80705		3.49926	26.2043	6.52798		-0.169271	1.12449
									MYH6
										28.4201		10.901	11.0274	0	1	32.0435	12.6636		1.63623		0.321696	30.3742	10.6979		-0.329511	1.25659
										28.5671		11.0479		0	1	32.0156	12.6358		1.60837		0.327969	31.0238	11.3475		0.320069	0.801031
										28.6524		11.1332		0	1	32.1632	12.7833		1.75596		0.296076	30.5259	10.8496		-0.177782	1.13114
