# Supplementary material for: KCNA2 variants cause dilated cardiomyopathy, obesity and sleep apnea through RAC-ERK pathway
Source: EMBO Mol Med. 2026 Feb 24;18(4):1134–49. doi: 10.1038/s44321-026-00391-y (PMC13083917; doi:10.1038/s44321-026-00391-y)
Supplement: Supplementary file 5 — Source data Fig. 4 [file 44321_2026_391_MOESM5_ESM.zip]

Archive with 21 entries (10 files):
- Figure 4/
- Figure 4/4A/
- Figure 4/4A/gap per segment.xlsx
- Figure 4/4A/untreated KI/
- Figure 4/4A/untreated KI/KI_RGB.tif
- Figure 4/4A/Untreated wt/
- Figure 4/4A/Untreated wt/WT_RGB.tif
- Figure 4/4B/
- Figure 4/4B/Contraction velocity and amplitude.xlsx
- Figure 4/4C/
- Figure 4/4C/KI oil o red.tif
- Figure 4/4C/WT oil o red.tif
- Figure 4/4D/
- Figure 4/4D/KI/
- Figure 4/4D/KI/KI.tif (RGB).tif
- Figure 4/4D/WT/
- Figure 4/4D/WT/WT.tif (RGB).tif
- Figure 4/4E/
- Figure 4/4E/Triglyceride assay.xlsx
- Figure 4/4F/
- Figure 4/4F/WT VS MUT (KI).dad
