# Supplementary material for: KCNA2 variants cause dilated cardiomyopathy, obesity and sleep apnea through RAC-ERK pathway
Source: EMBO Mol Med. 2026 Feb 24;18(4):1134–49. doi: 10.1038/s44321-026-00391-y (PMC13083917; doi:10.1038/s44321-026-00391-y)
Supplement: Supplementary file 5 — Source data Fig. 4 [file 44321_2026_391_MOESM5_ESM.zip › Figure 4/4A/gap per segment.xlsx]

## Sheet: Sheet1
Figure 4 A
	Gap per segment
Fly no	WT	KI
1	8	16
2	4	15
3	4	10
4	9	14
5	7	9
6	5	13
7	6	10
8	9	8
9	8	13
10	7	10
11	6	15
12	4	9
13	10	12
14	9	11
15	8	14
