# Supplementary material for: KCNA2 variants cause dilated cardiomyopathy, obesity and sleep apnea through RAC-ERK pathway
Source: EMBO Mol Med. 2026 Feb 24;18(4):1134–49. doi: 10.1038/s44321-026-00391-y (PMC13083917; doi:10.1038/s44321-026-00391-y)
Supplement: Supplementary file 5 — Source data Fig. 4 [file 44321_2026_391_MOESM5_ESM.zip › Figure 4/4B/Contraction velocity and amplitude.xlsx]

## Sheet: Sheet1
	Figure 4B															Bar graph					Bar graph
		Contraction Amplitude			Contraction Amplitude				Contraction Velocity			Contraction Velocity				Contraction Amplitude					Contraction velocity
		WT			KI				WT			KI				WT	KI				WT	KI
		Time(ms)	Contraction intensity (a.u)		Time(ms)	Contraction intensity (a.u)			Time(ms)	speed of contraction(a.u)		Time(ms)	speed of contraction(a.u)			360	260				660	220
		0	117.219		0	271.841			0	720.157		0	173.177			800	240				400	240
		33.3333	248.799		33.3333	272			33.3333	547.077		33.3333	104.704			440	200				500	200
		66.6667	708.386		66.6667	272.661			66.6667	324.072		66.6667	127.162			460	220				300	300
		100	677.167		100	272.654			100	577.575		100	133.951			620	240				340	160
		133.333	587.614		133.333	254.465			133.333	543.295		133.333	167.438			540	220				500	240
		166.667	280.161		166.667	300.398			166.667	161.324		166.667	142.049			400	220				400	180
		200	262.815		200	300.351			200	124.769		200	192.484			460	260				400	220
		233.333	262.729		233.333	307.539			233.333	148.912		233.333	189.377			300	280				360	220
		266.667	194.961		266.667	314.858			266.667	72.9112		266.667	83.4246			440	280				560	260
		300	175.398		300	322.204			300	66.394		300	63.2418
		333.333	175.434		333.333	280.476			333.333	73.3842		333.333	74.0754
		366.667	183.839		366.667	248.19			366.667	139.66		366.667	74.6858
		400	154.561		400	176.267			400	630.953		400	74.4437
		433.333	213.423		433.333	136.114			433.333	712.776		433.333	19.5819
		466.667	613.85		466.667	136.249			466.667	323.985		466.667	13.0941
		500	725.159		500	119.177			500	678.403		500	19.0822
		533.333	400.977		533.333	124.291			533.333	345.238		533.333	14.5192
		566.667	173.853		566.667	117.594			566.667	114.286		566.667	152.333
		600	173.881		600	113.231			600	144.636		600	289.601
		633.333	135.745		633.333	113.265			633.333	94.5799		633.333	175.204
		666.667	149.566		666.667	113.64			666.667	47.1594		666.667	138.777
		700	173.716		700	111.599			700	52.3399		700	228.578
		733.333	154.62		733.333	111.513			733.333	114.079		733.333	206.612
		766.667	154.626		766.667	178.877			766.667	114.064		766.667	116.484
		800	125.898		800	308.778			800	735.251		800	75.9641
		833.333	125.833		833.333	288.199			833.333	686.292		833.333	58.3997
		866.667	740.626		866.667	242.431			866.667	681.612		866.667	49.3484
		900	692.644		900	155.244			900	620.615		900	51.5024
		933.333	242.648		933.333	106.757			933.333	142.482		933.333	33.2864
		966.667	242.674		966.667	99.9811			966.667	177.013		966.667	37.1463
		1000	177.767		1000	91.6681			1000	89.5376		1000	33.3087
		1033.33	162.692		1033.33	91.6844			1033.33	51.1689		1033.33	29.7725
		1066.67	151.838		1066.67	95.8534			1066.67	48.8463		1066.67	56.5496
		1100	155.5		1100	94.6841			1100	54.4362		1100	271.559
		1133.33	133.956		1133.33	101.267			1133.33	173.895		1133.33	299.18
		1166.67	133.899		1166.67	103.195			1166.67	493.684		1166.67	101.868
		1200	171.673		1200	96.8407			1200	725.223		1200	236.823
		1233.33	484.657		1233.33	96.8724			1233.33	498.375		1233.33	279.951
		1266.67	787.509		1266.67	104.106			1266.67	176.776		1266.67	92.1669
		1300	787.515		1300	275.895			1300	739.884		1300	80.8851
		1333.33	771.764		1333.33	325.476			1333.33	776.93		1333.33	102.546
		1366.67	194.944		1366.67	325.53			1366.67	146.397		1366.67	50.0077
		1400	141.559		1400	168.095			1400	50.6438		1400	73.9706
		1433.33	141.712		1433.33	127.327			1433.33	99.2066		1433.33	72.8846
		1466.67	120.696		1466.67	127.382			1466.67	53.0779		1466.67	26.9548
		1500	104.306		1500	92.3463			1500	47.2147		1500	20.1228
		1533.33	111.983		1533.33	83.6444			1533.33	95.7345		1533.33	24.7931
		1566.67	111.801		1566.67	84.1037			1566.67	113.15		1566.67	35.9564
		1600	138.129		1600	89.4952			1600	95.1122		1600	57.4751
		1633.33	153.086		1633.33	89.6154			1633.33	806.469		1633.33	266.708
		1666.67	132.203		1666.67	89.2591			1666.67	775.763		1666.67	251.863
		1700	779.551		1700	89.2763			1700	198.936		1700	64.8549
		1733.33	779.549		1733.33	94.818			1733.33	411.38		1733.33	241.538
		1766.67	739.441		1766.67	99.6454			1766.67	664.492		1766.67	260.644
		1800	557.299		1800	99.7691			1800	459.722		1800	80.6404
		1833.33	277.628		1833.33	265.481			1833.33	0.3357		1833.33	48.7388
		1866.67	277.655		1866.67	272.882			1866.67	209.194		1866.67	28.7689
		1900	277.661		1900	272.86			1900	232.625		1900	26.7291
		1933.33	177.668		1933.33	102.349			1933.33	98.2884		1933.33	40.5211
		1966.67	159.519		1966.67	80.1193			1966.67	65.9804		1966.67	22.0836
		2000	130.212		2000	75.5872			2000	51.8506		2000	16.0208
		2033.33	137.322		2033.33	78.7431			2033.33	54.8416		2033.33	34.3776
		2066.67	134.583		2066.67	78.6487			2066.67	51.6398		2066.67	30.2739
		2100	121.4		2100	85.6593			2100	51.4657		2100	235.368
		2133.33	138.439		2133.33	93.0486			2133.33	752.291		2133.33	232.282
		2166.67	138.383		2166.67	88.2357			2166.67	793.297		2166.67	111.378
		2200	716.861		2200	93.2486			2200	241.174		2200	86.4303
		2233.33	754.142		2233.33	100.836			2233.33	629.889		2233.33	117.724
		2266.67	692.156		2266.67	104.147			2266.67	537.611		2266.67	173.173
		2300	299.158		2300	232.036			2300	204.743		2300	203.345
		2333.33	299.185		2333.33	231.986			2333.33	260.518		2333.33	95.3279
		2366.67	243.794		2366.67	278.31			2366.67	163.074		2366.67	60.6181
		2400	168.513		2400	215.676			2400	68.6705		2400	77.3832
		2433.33	142.662		2433.33	215.713			2433.33	30.4665		2433.33	74.3733
		2466.67	142.678		2466.67	114.635			2466.67	59.4683		2466.67	14.7879
		2500	146.946		2500	81.0397			2500	87.907		2500	15.9564
		2533.33	160.441		2533.33	80.3683			2533.33	70.6921		2533.33	188.808
		2566.67	192.036		2566.67	81.9445			2566.67	114.49		2566.67	304.159
		2600	192.158		2600	93.1276			2600	157.142		2600	169.014
		2633.33	133.314		2633.33	95.2893			2633.33	671.34		2633.33	195.079
		2666.67	157.857		2666.67	95.3108			2666.67	740.773		2666.67	187.335
		2700	640.471		2700	96.6767			2700	341.205		2700	152.315
		2733.33	766.94		2733.33	193.808			2733.33	198.015		2733.33	164.514
		2766.67	766.913		2766.67	302.039			2766.67	198.115		2766.67	59.078
		2800	726.699		2800	294.391			2800	647.862		2800	23.4057
		2833.33	726.367		2833.33	170.506			2833.33	701.419		2833.33	34.2102
		2866.67	276.276		2866.67	170.559			2866.67	205.186		2866.67	28.9844
		2900	248.161		2900	81.6157			2900	125.316		2900	26.3985
		2933.33	209.599		2933.33	78.0434			2933.33	61.8819		2933.33	28.4444
		2966.67	186.667		2966.67	80.1442			2966.67	69.8875		2966.67	26.7471
		3000	186.571		3000	80.2679			3000	81.2352		3000	40.8542
		3033.33	152.592		3033.33	89.3029			3033.33	51.6449		3033.33	304.973
		3066.67	147.781		3066.67	86.2079			3066.67	74.4303		3066.67	300.121
		3100	141.543		3100	89.005			3100	224.816		3100	109.566
		3133.33	125.718		3133.33	89.1355			3133.33	224.168		3133.33	109.591
		3166.67	219.699		3166.67	95.6164			3166.67	595.783		3166.67	230.683
		3200	219.6		3200	101.113			3200	161.22		3200	244.342
		3233.33	713.124		3233.33	300.124			3233.33	609.515		3233.33	59.636
		3266.67	244.005		3266.67	300.118			3266.67	124.481		3266.67	41.0723
		3300	244.084		3300	251.847			3300	198.13		3300	36.8492
		3333.33	167.941		3333.33	251.855			3333.33	137.19		3333.33	28.4864
		3366.67	114.284		3366.67	92.0999			3366.67	81.1339		3366.67	19.8274
		3400	121.381		3400	74.4033			3400	77.5993		3400	75.2558
		3433.33	121.033		3433.33	71.5076			3433.33	68.7984		3433.33	239.714
		3466.67	105.482		3466.67	73.3757			3466.67	52.3471		3466.67	227.582
		3500	105.497		3500	76.4234			3500	52.4156		3500	0.2945
		3533.33	117.759		3533.33	79.7313			3533.33	43.9945		3533.33	130.517
		3566.67	117.803		3566.67	83.1413			3566.67	51.696		3566.67	178.914
		3600	127.412		3600	89.3432			3600	316.387		3600	295.446
		3633.33	110.552		3633.33	239.31			3633.33	780.284		3633.33	116.337
		3666.67	291.787		3666.67	239.312			3666.67	552.08		3666.67	45.2842
		3700	746.161		3700	239.312			3700	188.577		3700	38.9432
		3733.33	746.161		3733.33	306.383			3733.33	201.499		3733.33	48.6547
		3766.67	741.754		3766.67	124.727			3766.67	508.101		3766.67	23.6856
		3800	734.101		3800	73.9011			3800	683.441		3800	22.7043
		3833.33	398.735		3833.33	72.6605			3833.33	399.364		3833.33	26.1083
		3866.67	176.494		3866.67	67.0201			3866.67	155.528		3866.67	97.9327
		3900	128.423		3900	70.2558			3900	57.3863		3900	273.117
		3933.33	121.948		3933.33	73.3431			3933.33	1.8445		3933.33	218.137
		3966.67	121.939		3966.67	73.2804			3966.67	62.2248		3966.67	191.405
		4000	122.022		4000	78.7706			4000	89.1681		4000	254.223
		4033.33	106.509		4033.33	79.7716			4033.33	46.185		4033.33	120.599
		4066.67	103.822		4066.67	111.269			4066.67	48.1134		4066.67	45.4361
		4100	104.943		4100	268.868			4100	72.25		4100	36.438
		4133.33	108.017		4133.33	270.264			4133.33	54.688		4133.33	48.7689
		4166.67	123.007		4166.67	128.198			4166.67	74.3136		4166.67	33.4633
		4200	105.412		4200	54.2265			4200	42.6341		4200	17.7481
		4233.33	112.935		4233.33	23.7526			4233.33	403.054		4233.33	18.0185
		4266.67	112.867		4266.67	22.5077			4266.67	402.863		4266.67	287.2
		4300	379.023		4300	26.3668			4300	534.361		4300	281.579
		4333.33	379.064		4333.33	40.2859			4333.33	384.399		4333.33	112.085
		4366.67	742.849		4366.67	47.0416			4366.67	640.706		4366.67	102.04
		4400	620.913		4400	47.1119			4400	596.417		4400	189.094
		4433.33	249.927		4433.33	51.2483			4433.33	221.086		4433.33	227.369
		4466.67	199.222		4466.67	281.451			4466.67	127.863		4466.67	106.161
		4500	191.209		4500	276.28			4500	117.678		4500	40.0043
		4533.33	125.798		4533.33	226.142			4533.33	52.2396		4533.33	35.9315
		4566.67	125.796		4566.67	226.249			4566.67	51.9724		4566.67	25.8568
		4600	116.597		4600	110.554			4600	55.5714		4600	14.5561
		4633.33	116.499		4633.33	70.1116			4633.33	72.3585		4633.33	0.6233
		4666.67	111.047		4666.67	78.064			4666.67	50.6018		4666.67	19.035
		4700	132.554		4700	75.073			4700	103.911		4700	243.291
		4733.33	104.515		4733.33	77.7764			4733.33	104.723		4733.33	302.198
		4766.67	100.54		4766.67	79.0067			4766.67	93.4294		4766.67	71.4423
		4800	105.639		4800	79.132			4800	68.6633		4800	248.205
		4833.33	106.124		4833.33	79.1939			4833.33	49.4247		4833.33	204.472
		4866.67	112.133		4866.67	84.041			4866.67	300.765		4866.67	84.0917
		4900	112.162		4900	241.382			4900	824.957		4900	68.3482
		4933.33	291.247		4933.33	300.724			4933.33	685.698		4933.33	36.135
		4966.67	796.246		4966.67	234.724			4966.67	205.622		4966.67	29.8257
		5000	823.976		5000	114.397			5000	231.466		5000	34.0282
		5033.33	758.929		5033.33	88.9792			5033.33	707.441		5033.33	21.5307
		5066.67	758.945		5066.67	77.9361			5066.67	707.463		5066.67	35.1528
		5100	163.52		5100	71.3573			5100	101.751		5100	26.5187
		5133.33	163.649		5133.33	71.3582			5133.33	129.55		5133.33	207.163
		5166.67	126.785		5166.67	72.8777			5166.67	126.857		5166.67	209.148
		5200	119.354		5200	76.9145			5200	40.7589		5200	92.4459
		5233.33	119.356		5233.33	76.9136			5233.33	40.7046		5233.33	146.426
		5266.67	116.972		5266.67	88.5422			5266.67	34.5681		5266.67	229.64
		5300	116.893		5300	85.0395			5300	40.6637		5300	92.2759
		5333.33	116.332		5333.33	217.39			5333.33	42.9688		5333.33	43.4873
		5366.67	105.609		5366.67	217.366			5366.67	76.1028		5366.67	46.7634
		5400	105.656		5400	252.044			5400	195.243		5400	35.3142
		5433.33	101.576		5433.33	130.976			5433.33	545.515		5433.33	79.26
		5466.67	208.892		5466.67	85.285			5466.67	687.449		5466.67	72.209
		5500	528.55		5500	85.2661			5500	299.968		5500	37.7593
		5533.33	787.366		5533.33	72.1892			5533.33	709.259		5533.33	30.7169
		5566.67	451.881		5566.67	71.693			5566.67	415.229		5566.67	273.693
		5600	198.077		5600	76.7205			5600	172.697		5600	276.667
		5633.33	130.388		5633.33	92.7438			5633.33	84.1576		5633.33	162.727
		5666.67	104.718		5666.67	88.3783			5666.67	75.8562		5666.67	30.7169
		5700	107.931		5700	88.4152			5700	50.1832		5700	273.693
		5733.33	107.972		5733.33	88.4186			5733.33	50.5046		5733.33	276.667
		5766.67	98.9292		5766.67	283.801			5766.67	39.1958		5766.67	162.727
		5800	98.9374		5800	286.015			5800	40.1355		5800	40.1355
		5833.33	98.8719		5833.33	177.267			5833.33	107.676		5833.33	107.676
		5866.67	96.3088		5866.67				5866.67	97.793		5866.67	97.793
		5900	110.945		5900				5900	52.69		5900	52.69
		5933.33	110.934		5933.33				5933.33	29.6855		5933.33	29.6855
		5966.67	107.083		5966.67				5966.67	45.6875		5966.67	45.6875
		6000	111.748		6000				6000	24.7917		6000	24.7917
