# Supplementary material for: KCNA2 variants cause dilated cardiomyopathy, obesity and sleep apnea through RAC-ERK pathway
Source: EMBO Mol Med. 2026 Feb 24;18(4):1134–49. doi: 10.1038/s44321-026-00391-y (PMC13083917; doi:10.1038/s44321-026-00391-y)
Supplement: Supplementary file 5 — Source data Fig. 4 [file 44321_2026_391_MOESM5_ESM.zip › Figure 4/4E/Triglyceride assay.xlsx]

## Sheet: Sheet1
Figure 4E
	TGA assay					Absorbance at 570nm
	blank		BCA protein normalised to WT			WT	minus blank	normalised to BCA	FC to WT1
	0.2054	WT	1			0.4366	0.2312	0.2312	1
		KI	0.9822			0.4375	0.2321	0.2321	1.00389
						0.4582	0.2528	0.2528	1.09343
						KI
						0.6756	0.4702	0.478721	2.07059
						0.7254	0.52	0.529424	2.2899
						0.6685	0.4631	0.471493	2.03933
